# Supplementary material for: Transcriptional landscape of mitochondrial electron transport chain inhibition in renal cells
Source: Cell Biol Toxicol. 2023 Jun 23;39(6):3031–59. doi: 10.1007/s10565-023-09816-7 (PMC10693540; doi:10.1007/s10565-023-09816-7)
Supplement: Supplementary file 13 — Table S1. Compounds and relative concentrations used in the two TempO-Seq experiments. (XLSX 11 kb) [file 10565_2023_9816_MOESM7_ESM.xlsx]

## Sheet: S_Table 1
	Complex inhibited	Compound Name	Compound Concentration [M] Experiment 1								Compound Concentration [M] Experiment 2
	CI	Rotenone	1.28e-10	6.4e-10	3.2e-09	1.6e-08	8e-08	4e-07	2e-06	1e-05	5.12e-12	2.56e-11	1.28e-10
	CI	Capsaicin	1.28e-10	6.4e-10	3.2e-09	1.6e-08	8e-08	4e-07	2e-06	1e-05	2.5e-05	5e-05	0.0001
	CI	Deguelin	1.28e-10	6.4e-10	3.2e-09	1.6e-08	8e-08	4e-07	2e-06	1e-05
	CI	Fenpyroximate	1.28e-10	6.4e-10	3.2e-09	1.6e-08	8e-08	4e-07	2e-06	1e-05
	CI	Pyrimidifen	1.28e-10	6.4e-10	3.2e-09	1.6e-08	8e-08	4e-07	2e-06	1e-05
	CI	Tebufenpyrad	1.28e-10	6.4e-10	3.2e-09	1.6e-08	8e-08	4e-07	2e-06	1e-05
	CII	Carboxine	1.28e-10	6.4e-10	3.2e-09	1.6e-08	8e-08	4e-07	2e-06	1e-05	5e-05	0.0001	0.0002
	CII	Mepronil	1.28e-10	6.4e-10	3.2e-09	1.6e-08	8e-08	4e-07	2e-06	1e-05	2e-05	0.0001	0.0005
	CII	Thifluzamide	1.28e-10	6.4e-10	3.2e-09	1.6e-08	8e-08	4e-07	2e-06	1e-05	3e-05	9e-05	0.00027
	CIII	Pyraclostrobin	1.28e-10	6.4e-10	3.2e-09	1.6e-08	8e-08	4e-07	2e-06	1e-05	5.12e-12	2.56e-11	1.28e-10
	CIII	Azoxystrobin	1.28e-10	6.4e-10	3.2e-09	1.6e-08	8e-08	4e-07	2e-06	1e-05
	CIII	Picoxystrobin	1.28e-10	6.4e-10	3.2e-09	1.6e-08	8e-08	4e-07	2e-06	1e-05
	CIII	Antimycin A	1.28e-10	6.4e-10	3.2e-09	1.6e-08	8e-08	4e-07	2e-06	1e-05	5.12e-12	2.56e-11	1.28e-10
	Article Title:
	Transcriptional landscape of mitochondrial electron transport chain inhibition in renal cells
	Journal Name:
	Cell Biology and Toxicology
	Authors Names:
	Giada Carta, Wanda van der Stel, Emma W. J. Scuric, Liliana Capinha, Johannes Delp,
	Susanne Hougaard Bennekou, Anna Forsby, Paul Walker, Marcel Leist, Bob van de Water and Paul Jennings
	Corresponding Author:
	Giada Carta
	g.carta@vu.nl
	Tel. +31611223039
	Division of Molecular and Computational Toxicology,
	Department of Chemistry and Pharmaceutical Sciences,
	Vrije Universiteit Amsterdam,
	De Boelelaan, 1108,
	1081 HZ Amsterdam,
	The Netherlands.
