# Supplementary material for: Transcriptional landscape of mitochondrial electron transport chain inhibition in renal cells
Source: Cell Biol Toxicol. 2023 Jun 23;39(6):3031–59. doi: 10.1007/s10565-023-09816-7 (PMC10693540; doi:10.1007/s10565-023-09816-7)
Supplement: Supplementary file 14 — Table S2 Complete list of probes of panel v2.0 and panel V2.2 including probe IDs, gene IDs and genes’ information. (XLSX 526 kb) [file 10565_2023_9816_MOESM8_ESM.xlsx]

## Sheet: S_table 2
ensgene	Probe_ID_v2.0	Gene_symbol_v2.0	Probe_v2.0	Probe_ID_v2.2	Gene_symbol_v2.2	Probe_v2.2	entrez	HGNC	chr	start	end	strand	biotype	description
ENSG00000114423	CBLB_1005	CBLB	1005	CBLB_1005	CBLB	1005	868	HGNC:1542	3	105655461	105869552	-1	protein_coding	Cbl proto-oncogene B [Source:HGNC Symbol;Acc:HGNC:1542]
ENSG00000159228	CBR1_1006	CBR1	1006	CBR1_1006	CBR1	1006	873	HGNC:1548	21	36069941	36073166	1	protein_coding	carbonyl reductase 1 [Source:HGNC Symbol;Acc:HGNC:1548]
ENSG00000159231	CBR3_1007	CBR3	1007	CBR3_1007	CBR3	1007	874	HGNC:1549	21	36134912	36146566	1	protein_coding	carbonyl reductase 3 [Source:HGNC Symbol;Acc:HGNC:1549]
ENSG00000172785	CBWD1_1009	CBWD1	1009	CBWD1_1009	CBWD1	1009	55871	HGNC:17134	9	121038	179147	-1	protein_coding	COBW domain containing 1 [Source:HGNC Symbol;Acc:HGNC:17134]
ENSG00000137845	ADAM10_102	ADAM10	102	ADAM10_102	ADAM10	102	102	HGNC:188	15	58588807	58749978	-1	protein_coding	ADAM metallopeptidase domain 10 [Source:HGNC Symbol;Acc:HGNC:188]
ENSG00000175602	CCDC85B_1030	CCDC85B	1030	CCDC85B_1030	CCDC85B	1030	11007	HGNC:24926	11	65890112	65891635	1	protein_coding	coiled-coil domain containing 85B [Source:HGNC Symbol;Acc:HGNC:24926]
ENSG00000110104	CCDC86_1031	CCDC86	1031	CCDC86_1031	CCDC86	1031	79080	HGNC:28359	11	60842071	60851081	1	protein_coding	coiled-coil domain containing 86 [Source:HGNC Symbol;Acc:HGNC:28359]
ENSG00000119242	CCDC92_1033	CCDC92	1033	CCDC92_1033	CCDC92	1033	80212	HGNC:29563	12	123918660	123972831	-1	protein_coding	coiled-coil domain containing 92 [Source:HGNC Symbol;Acc:HGNC:29563]
ENSG00000108691	CCL2_1039	CCL2	1039	CCL2_1039	CCL2	1039	6347	HGNC:10618	17	34255218	34257203	1	protein_coding	C-C motif chemokine ligand 2 [Source:HGNC Symbol;Acc:HGNC:10618]
ENSG00000277632	CCL3_1043	CCL3	1043	CCL3_1043	CCL3	1043	6348	HGNC:10627	17	36088256	36090169	-1	protein_coding	C-C motif chemokine ligand 3 [Source:HGNC Symbol;Acc:HGNC:10627]
ENSG00000173812	EIF1_10459	EIF1	10459	EIF1_10459	EIF1	10459	10209	HGNC:3249	17	41688885	41692668	1	protein_coding	eukaryotic translation initiation factor 1 [Source:HGNC Symbol;Acc:HGNC:3249]
ENSG00000153721	CNKSR3_10480	CNKSR3	10480	CNKSR3_10480	CNKSR3	10480	154043	HGNC:23034	6	154387504	154510659	-1	protein_coding	CNKSR family member 3 [Source:HGNC Symbol;Acc:HGNC:23034]
ENSG00000145912	NHP2_10492	NHP2	10492	NHP2_10492	NHP2	10492	55651	HGNC:14377	5	178149460	178153967	-1	protein_coding	NHP2 ribonucleoprotein [Source:HGNC Symbol;Acc:HGNC:14377]
ENSG00000145386	CCNA2_1050	CCNA2	1050	CCNA2_1050	CCNA2	1050	890	HGNC:1578	4	121816444	121823933	-1	protein_coding	cyclin A2 [Source:HGNC Symbol;Acc:HGNC:1578]
ENSG00000203859	HSD3B2_10507	HSD3B2	10507	HSD3B2_10507	HSD3B2	10507	3284	HGNC:5218	1	119414931	119423035	1	protein_coding	hydroxy-delta-5-steroid dehydrogenase.3 beta- and steroid delta-isomerase 2 [Source:HGNC Symbol;Acc:HGNC:5218]
ENSG00000268606	MAGEA2_10525	MAGEA2	10525	MAGEA2_10525	MAGEA2	10525	4101	HGNC:6800	X	152749863	152753884	-1	protein_coding	MAGE family member A2 [Source:HGNC Symbol;Acc:HGNC:6800]
ENSG00000134057	CCNB1_1053	CCNB1	1053	CCNB1_1053	CCNB1	1053	891	HGNC:1579	5	69167010	69178245	1	protein_coding	cyclin B1 [Source:HGNC Symbol;Acc:HGNC:1579]
ENSG00000104435	STMN2_10543	STMN2	10543	STMN2_10543	STMN2	10543	11075	HGNC:10577	8	79610814	79666175	1	protein_coding	stathmin 2 [Source:HGNC Symbol;Acc:HGNC:10577]
ENSG00000169925	BRD3_10545	BRD3	10545	BRD3_10545	BRD3	10545	8019	HGNC:1104	9	134030305	134068535	-1	protein_coding	bromodomain containing 3 [Source:HGNC Symbol;Acc:HGNC:1104]
ENSG00000112029	FBXO5_10555	FBXO5	10555	FBXO5_10555	FBXO5	10555	26271	HGNC:13584	6	152970519	152983579	-1	protein_coding	F-box protein 5 [Source:HGNC Symbol;Acc:HGNC:13584]
ENSG00000135480	KRT7_10561	KRT7	10561	KRT7_10561	KRT7	10561	3855	HGNC:6445	12	52232520	52252186	1	protein_coding	keratin 7 [Source:HGNC Symbol;Acc:HGNC:6445]
ENSG00000157456	CCNB2_1057	CCNB2	1057	CCNB2_1057	CCNB2	1057	9133	HGNC:1580	15	59105078	59125045	1	protein_coding	cyclin B2 [Source:HGNC Symbol;Acc:HGNC:1580]
ENSG00000109132	PHOX2B_10580	PHOX2B	10580	PHOX2B_10580	PHOX2B	10580	8929	HGNC:9143	4	41744082	41748970	-1	protein_coding	paired like homeobox 2b [Source:HGNC Symbol;Acc:HGNC:9143]
ENSG00000145779	TNFAIP8_10589	TNFAIP8	10589	TNFAIP8_10589	TNFAIP8	10589	25816	HGNC:17260	5	119268692	119399688	1	protein_coding	TNF alpha induced protein 8 [Source:HGNC Symbol;Acc:HGNC:17260]
ENSG00000168077	SCARA3_10615	SCARA3	10615	SCARA3_10615	SCARA3	10615	51435	HGNC:19000	8	27633868	27676776	1	protein_coding	scavenger receptor class A member 3 [Source:HGNC Symbol;Acc:HGNC:19000]
ENSG00000110092	CCND1_1062	CCND1	1062	CCND1_1062	CCND1	1062	595	HGNC:1582	11	69641087	69654474	1	protein_coding	cyclin D1 [Source:HGNC Symbol;Acc:HGNC:1582]
ENSG00000101049	SGK2_10628	SGK2	10628	SGK2_10628	SGK2	10628	10110	HGNC:13900	20	43558968	43588237	1	protein_coding	SGK2.serine/threonine kinase 2 [Source:HGNC Symbol;Acc:HGNC:13900]
ENSG00000172123	SLFN12_10631	SLFN12	10631	SLFN12_10631	SLFN12	10631	55106	HGNC:25500	17	35411060	35433283	-1	protein_coding	schlafen family member 12 [Source:HGNC Symbol;Acc:HGNC:25500]
ENSG00000134184	GSTM1_10645	GSTM1	10645	GSTM1_10645	GSTM1	10645	2944	HGNC:4632	1	109687814	109709039	1	protein_coding	glutathione S-transferase mu 1 [Source:HGNC Symbol;Acc:HGNC:4632]
ENSG00000164404	GDF9_10651	GDF9	10651	GDF9_10651	GDF9	10651	2661	HGNC:4224	5	132861181	132866884	-1	protein_coding	growth differentiation factor 9 [Source:HGNC Symbol;Acc:HGNC:4224]
ENSG00000169413	RNASE6_10652	RNASE6	10652	RNASE6_10652	RNASE6	10652	6039	HGNC:10048	14	20781051	20782467	1	protein_coding	ribonuclease A family member k6 [Source:HGNC Symbol;Acc:HGNC:10048]
ENSG00000143401	ANP32E_10658	ANP32E	10658	ANP32E_10658	ANP32E	10658	81611	HGNC:16673	1	150218417	150236156	-1	protein_coding	acidic nuclear phosphoprotein 32 family member E [Source:HGNC Symbol;Acc:HGNC:16673]
ENSG00000113845	TIMMDC1_10676	TIMMDC1	10676	TIMMDC1_10676	TIMMDC1	10676	51300	HGNC:1321	3	119498532	119525090	1	protein_coding	translocase of inner mitochondrial membrane domain containing 1 [Source:HGNC Symbol;Acc:HGNC:1321]
ENSG00000115904	SOS1_10682	SOS1	10682	SOS1_10682	SOS1	10682	6654	HGNC:11187	2	38981396	39124345	-1	protein_coding	SOS Ras/Rac guanine nucleotide exchange factor 1 [Source:HGNC Symbol;Acc:HGNC:11187]
ENSG00000135069	PSAT1_10692	PSAT1	10692	PSAT1_10692	PSAT1	10692	29968	HGNC:19129	9	78297143	78330093	1	protein_coding	phosphoserine aminotransferase 1 [Source:HGNC Symbol;Acc:HGNC:19129]
ENSG00000140749	IGSF6_10705	IGSF6	10705	IGSF6_10705	IGSF6	10705	10261	HGNC:5953	16	21639537	21652660	-1	protein_coding	immunoglobulin superfamily member 6 [Source:HGNC Symbol;Acc:HGNC:5953]
ENSG00000175305	CCNE2_1073	CCNE2	1073	CCNE2_1073	CCNE2	1073	9134	HGNC:1590	8	94879770	94896678	-1	protein_coding	cyclin E2 [Source:HGNC Symbol;Acc:HGNC:1590]
ENSG00000172216	CEBPB_10745	CEBPB	10745	CEBPB_10745	CEBPB	10745	1051	HGNC:1834	20	50190734	50192689	1	protein_coding	CCAAT/enhancer binding protein beta [Source:HGNC Symbol;Acc:HGNC:1834]
ENSG00000110079	MS4A4A_10754	MS4A4A	10754	MS4A4A_10754	MS4A4A	10754	51338	HGNC:13371	11	60280541	60308972	1	protein_coding	membrane spanning 4-domains A4A [Source:HGNC Symbol;Acc:HGNC:13371]
ENSG00000153201	RANBP2_10755	RANBP2	10755	RANBP2_10755	RANBP2	10755	5903	HGNC:9848	2	108719481	108785811	1	protein_coding	RAN binding protein 2 [Source:HGNC Symbol;Acc:HGNC:9848]
ENSG00000162063	CCNF_1076	CCNF	1076	CCNF_1076	CCNF	1076	899	HGNC:1591	16	2429394	2458854	1	protein_coding	cyclin F [Source:HGNC Symbol;Acc:HGNC:1591]
ENSG00000138271	GPR87_10766	GPR87	10766	GPR87_10766	GPR87	10766	53836	HGNC:4538	3	151294086	151316952	-1	protein_coding	G protein-coupled receptor 87 [Source:HGNC Symbol;Acc:HGNC:4538]
ENSG00000277443	MARCKS_10769	MARCKS	10769	MARCKS_10769	MARCKS	10769	4082	HGNC:6759	6	113857362	113863471	1	protein_coding	myristoylated alanine rich protein kinase C substrate [Source:HGNC Symbol;Acc:HGNC:6759]
ENSG00000140465	CYP1A1_10775	CYP1A1	10775	CYP1A1_10775	CYP1A1	10775	1543	HGNC:2595	15	74719542	74725610	-1	protein_coding	cytochrome P450 family 1 subfamily A member 1 [Source:HGNC Symbol;Acc:HGNC:2595]
ENSG00000138678	GPAT3_10783	GPAT3	10783	GPAT3_10783	GPAT3	10783	84803	HGNC:28157	4	83535914	83605875	1	protein_coding	glycerol-3-phosphate acyltransferase 3 [Source:HGNC Symbol;Acc:HGNC:28157]
ENSG00000150938	CRIM1_10788	CRIM1	10788	CRIM1_10788	CRIM1	10788	51232	HGNC:2359	2	36355926	36551135	1	protein_coding	cysteine rich transmembrane BMP regulator 1 [Source:HGNC Symbol;Acc:HGNC:2359]
ENSG00000113328	CCNG1_1079	CCNG1	1079	CCNG1_1079	CCNG1	1079	900	HGNC:1592	5	163437569	163446151	1	protein_coding	cyclin G1 [Source:HGNC Symbol;Acc:HGNC:1592]
ENSG00000171345	KRT19_10816	KRT19	10816	KRT19_10816	KRT19	10816	3880	HGNC:6436	17	41523617	41528308	-1	protein_coding	keratin 19 [Source:HGNC Symbol;Acc:HGNC:6436]
ENSG00000168288	MMADHC_10852	MMADHC	10852	MMADHC_10852	MMADHC	10852	27249	HGNC:25221	2	149569634	149587816	-1	protein_coding	methylmalonic aciduria and homocystinuria.cblD type [Source:HGNC Symbol;Acc:HGNC:25221]
ENSG00000146678	IGFBP1_10877	IGFBP1	10877	IGFBP1_10877	IGFBP1	10877	3484	HGNC:5469	7	45888357	45893668	1	protein_coding	insulin like growth factor binding protein 1 [Source:HGNC Symbol;Acc:HGNC:5469]
ENSG00000130707	ASS1_10887	ASS1	10887	ASS1_10887	ASS1	10887	445	HGNC:758	9	130444929	130501274	1	protein_coding	argininosuccinate synthase 1 [Source:HGNC Symbol;Acc:HGNC:758]
ENSG00000092421	SEMA6A_10899	SEMA6A	10899	SEMA6A_10899	SEMA6A	10899	57556	HGNC:10738	5	116443616	116574934	-1	protein_coding	semaphorin 6A [Source:HGNC Symbol;Acc:HGNC:10738]
ENSG00000181104	F2R_10901	F2R	10901	F2R_10901	F2R	10901	2149	HGNC:3537	5	76716043	76735781	1	protein_coding	coagulation factor II thrombin receptor [Source:HGNC Symbol;Acc:HGNC:3537]
ENSG00000143320	CRABP2_10904	CRABP2	10904	CRABP2_10904	CRABP2	10904	1382	HGNC:2339	1	156699606	156705816	-1	protein_coding	cellular retinoic acid binding protein 2 [Source:HGNC Symbol;Acc:HGNC:2339]
ENSG00000126749	EMG1_10916	EMG1	10916	EMG1_10916	EMG1	10916	10436	HGNC:16912	12	6970893	6979941	1	protein_coding	EMG1.N1-specific pseudouridine methyltransferase [Source:HGNC Symbol;Acc:HGNC:16912]
ENSG00000041357	PSMA4_10918	PSMA4	10918	PSMA4_10918	PSMA4	10918	5685	HGNC:9533	15	78540405	78552419	1	protein_coding	proteasome subunit alpha 4 [Source:HGNC Symbol;Acc:HGNC:9533]
ENSG00000065183	WDR3_10929	WDR3	10929	WDR3_10929	WDR3	10929	10885	HGNC:12755	1	117929720	117966542	1	protein_coding	WD repeat domain 3 [Source:HGNC Symbol;Acc:HGNC:12755]
ENSG00000242574	HLA-DMB_10963	HLA-DMB	10963	HLA-DMB_10963	HLA-DMB	10963	3109	HGNC:4935	6	32934629	32941070	-1	protein_coding	major histocompatibility complex.class II
ENSG00000172057	ORMDL3_10971	ORMDL3	10971	ORMDL3_10971	ORMDL3	10971	94103	HGNC:16038	17	39921041	39927601	-1	protein_coding	ORMDL sphingolipid biosynthesis regulator 3 [Source:HGNC Symbol;Acc:HGNC:16038]
ENSG00000197921	HES5_10979	HES5	10979	HES5_10979	HES5	10979	388585	HGNC:19764	1	2528745	2530245	-1	protein_coding	hes family bHLH transcription factor 5 [Source:HGNC Symbol;Acc:HGNC:19764]
ENSG00000186226	LCE1E_10980	LCE1E	10980	LCE1E_10980	LCE1E	10980	353135	HGNC:29466	1	152786214	152788426	1	protein_coding	late cornified envelope 1E [Source:HGNC Symbol;Acc:HGNC:29466]
ENSG00000137672	TRPC6_10988	TRPC6	10988	TRPC6_10988	TRPC6	10988	7225	HGNC:12338	11	101451564	101872562	-1	protein_coding	transient receptor potential cation channel subfamily C member 6 [Source:HGNC Symbol;Acc:HGNC:12338]
ENSG00000158869	FCER1G_11058	FCER1G	11058	FCER1G_11058	FCER1G	11058	2207	HGNC:3611	1	161215234	161220699	1	protein_coding	Fc fragment of IgE receptor Ig [Source:HGNC Symbol;Acc:HGNC:3611]
ENSG00000164220	F2RL2_11064	F2RL2	11064	F2RL2_11064	F2RL2	11064	2151	HGNC:3539	5	76615482	76623434	-1	protein_coding	coagulation factor II thrombin receptor like 2 [Source:HGNC Symbol;Acc:HGNC:3539]
ENSG00000107186	MPDZ_11090	MPDZ	11090	MPDZ_11090	MPDZ	11090	8777	HGNC:7208	9	13105704	13279590	-1	protein_coding	multiple PDZ domain crumbs cell polarity complex component [Source:HGNC Symbol;Acc:HGNC:7208]
ENSG00000186790	FOXE3_11091	FOXE3	11091	FOXE3_11091	FOXE3	11091	2301	HGNC:3808	1	47416072	47418052	1	protein_coding	forkhead box E3 [Source:HGNC Symbol;Acc:HGNC:3808]
ENSG00000205927	OLIG2_11096	OLIG2	11096	OLIG2_11096	OLIG2	11096	10215	HGNC:9398	21	33025845	33029196	1	protein_coding	oligodendrocyte transcription factor 2 [Source:HGNC Symbol;Acc:HGNC:9398]
ENSG00000106772	PRUNE2_11113	PRUNE2	11113	PRUNE2_11113	PRUNE2	11113	158471	HGNC:25209	9	76611376	76906087	-1	protein_coding	prune homolog 2 [Source:HGNC Symbol;Acc:HGNC:25209]
ENSG00000071537	SEL1L_11119	SEL1L	11119	SEL1L_11119	SEL1L	11119	6400	HGNC:10717	14	81471549	81533861	-1	protein_coding	SEL1L ERAD E3 ligase adaptor subunit [Source:HGNC Symbol;Acc:HGNC:10717]
ENSG00000172183	ISG20_11135	ISG20	11135	ISG20_11135	ISG20	11135	3669	HGNC:6130	15	88636153	88656483	1	protein_coding	interferon stimulated exonuclease gene 20 [Source:HGNC Symbol;Acc:HGNC:6130]
ENSG00000167775	CD320_1116	CD320	1116	CD320_1116	CD320	1116	51293	HGNC:16692	19	8302127	8308356	-1	protein_coding	CD320 molecule [Source:HGNC Symbol;Acc:HGNC:16692]
ENSG00000276409	CCL14_11163	CCL14	11163	CCL14_11163	CCL14	11163	6358	HGNC:10612	17	35983291	35987004	-1	protein_coding	C-C motif chemokine ligand 14 [Source:HGNC Symbol;Acc:HGNC:10612]
ENSG00000102003	SYP_11176	SYP	11176	SYP_11176	SYP	11176	6855	HGNC:11506	X	49187804	49200259	-1	protein_coding	synaptophysin [Source:HGNC Symbol;Acc:HGNC:11506]
ENSG00000269556	TMEM185A_11192	TMEM185A	11192	TMEM185A_11192	TMEM185A	11192	84548	HGNC:17125	X	149596556	149631912	-1	protein_coding	transmembrane protein 185A [Source:HGNC Symbol;Acc:HGNC:17125]
ENSG00000180340	FZD2_11193	FZD2	11193	FZD2_11193	FZD2	11193	2535	HGNC:4040	17	44557459	44559570	1	protein_coding	frizzled class receptor 2 [Source:HGNC Symbol;Acc:HGNC:4040]
ENSG00000169710	FASN_11197	FASN	11197	FASN_11197	FASN	11197	2194	HGNC:3594	17	82078333	82098332	-1	protein_coding	fatty acid synthase [Source:HGNC Symbol;Acc:HGNC:3594]
ENSG00000176153	GPX2_11201	GPX2	11201	GPX2_11201	GPX2	11201	2877	HGNC:4554	14	64939152	64942905	-1	protein_coding	glutathione peroxidase 2 [Source:HGNC Symbol;Acc:HGNC:4554]
ENSG00000131781	FMO5_11213	FMO5	11213	FMO5_11213	FMO5	11213	2330	HGNC:3773	1	147175351	147243050	-1	protein_coding	flavin containing monooxygenase 5 [Source:HGNC Symbol;Acc:HGNC:3773]
ENSG00000171223	JUNB_11226	JUNB	11226	JUNB_11226	JUNB	11226	3726	HGNC:6205	19	12791496	12793315	1	protein_coding	JunB proto-oncogene.AP-1 transcription factor subunit [Source:HGNC Symbol;Acc:HGNC:6205]
ENSG00000109991	P2RX3_11227	P2RX3	11227	P2RX3_11227	P2RX3	11227	5024	HGNC:8534	11	57338374	57370600	1	protein_coding	purinergic receptor P2X 3 [Source:HGNC Symbol;Acc:HGNC:8534]
ENSG00000168447	SCNN1B_11243	SCNN1B	11243	SCNN1B_11243	SCNN1B	11243	6338	HGNC:10600	16	23278231	23381299	1	protein_coding	sodium channel epithelial 1 beta subunit [Source:HGNC Symbol;Acc:HGNC:10600]
ENSG00000137310	TCF19_11253	TCF19	11253	TCF19_11253	TCF19	11253	6941	HGNC:11629	6	31158542	31167159	1	protein_coding	transcription factor 19 [Source:HGNC Symbol;Acc:HGNC:11629]
ENSG00000167286	CD3D_1127	CD3D	1127	CD3D_1127	CD3D	1127	915	HGNC:1673	11	118338954	118342744	-1	protein_coding	CD3d molecule [Source:HGNC Symbol;Acc:HGNC:1673]
ENSG00000204385	SLC44A4_11273	SLC44A4	11273	SLC44A4_11273	SLC44A4	11273	80736	HGNC:13941	6	31863192	31879046	-1	protein_coding	solute carrier family 44 member 4 [Source:HGNC Symbol;Acc:HGNC:13941]
ENSG00000010610	CD4_1128	CD4	1128	CD4_1128	CD4	1128	920	HGNC:1678	12	6786858	6820808	1	protein_coding	CD4 molecule [Source:HGNC Symbol;Acc:HGNC:1678]
ENSG00000136160	EDNRB_11280	EDNRB	11280	EDNRB_11280	EDNRB	11280	1910	HGNC:3180	13	77895481	77919768	-1	protein_coding	endothelin receptor type B [Source:HGNC Symbol;Acc:HGNC:3180]
ENSG00000101017	CD40_1129	CD40	1129	CD40_1129	CD40	1129	958	HGNC:11919	20	46118272	46129863	1	protein_coding	CD40 molecule [Source:HGNC Symbol;Acc:HGNC:11919]
ENSG00000135549	PKIB_11293	PKIB	11293	PKIB_11293	PKIB	11293	5570	HGNC:9018	6	122471917	122726373	1	protein_coding	cAMP-dependent protein kinase inhibitor beta [Source:HGNC Symbol;Acc:HGNC:9018]
ENSG00000107890	ANKRD26_11298	ANKRD26	11298	ANKRD26_11298	ANKRD26	11298	22852	HGNC:29186	10	26991914	27100498	-1	protein_coding	ankyrin repeat domain 26 [Source:HGNC Symbol;Acc:HGNC:29186]
ENSG00000065457	ADAT1_113	ADAT1	113	ADAT1_113	ADAT1	113	23536	HGNC:228	16	75596981	75623300	-1	protein_coding	adenosine deaminase.tRNA specific 1 [Source:HGNC Symbol;Acc:HGNC:228]
ENSG00000084636	COL16A1_11319	COL16A1	11319	COL16A1_11319	COL16A1	11319	1307	HGNC:2193	1	31652247	31704319	-1	protein_coding	collagen type XVI alpha 1 chain [Source:HGNC Symbol;Acc:HGNC:2193]
ENSG00000266094	RASSF5_11333	RASSF5	11333	RASSF5_11333	RASSF5	11333	83593	HGNC:17609	1	206507530	206589448	1	protein_coding	Ras association domain family member 5 [Source:HGNC Symbol;Acc:HGNC:17609]
ENSG00000026508	CD44_1134	CD44	1134	CD44_1134	CD44	1134	960	HGNC:1681	11	35138870	35232402	1	protein_coding	CD44 molecule (Indian blood group) [Source:HGNC Symbol;Acc:HGNC:1681]
ENSG00000139352	ASCL1_11345	ASCL1	11345	ASCL1_11345	ASCL1	11345	429	HGNC:738	12	102957686	102960516	1	protein_coding	achaete-scute family bHLH transcription factor 1 [Source:HGNC Symbol;Acc:HGNC:738]
ENSG00000180992	MRPL14_11352	MRPL14	11352	MRPL14_11352	MRPL14	11352	64928	HGNC:14279	6	44113454	44127457	-1	protein_coding	mitochondrial ribosomal protein L14 [Source:HGNC Symbol;Acc:HGNC:14279]
ENSG00000111729	CLEC4A_11353	CLEC4A	11353	CLEC4A_11353	CLEC4A	11353	50856	HGNC:13257	12	8123632	8138607	1	protein_coding	C-type lectin domain family 4 member A [Source:HGNC Symbol;Acc:HGNC:13257]
ENSG00000153044	CENPH_11358	CENPH	11358	CENPH_11358	CENPH	11358	64946	HGNC:17268	5	69189548	69210357	1	protein_coding	centromere protein H [Source:HGNC Symbol;Acc:HGNC:17268]
ENSG00000170476	MZB1_11368	MZB1	11368	MZB1_11368	MZB1	11368	51237	HGNC:30125	5	139387480	139390081	-1	protein_coding	marginal zone B and B1 cell specific protein [Source:HGNC Symbol;Acc:HGNC:30125]
ENSG00000138646	HERC5_11373	HERC5	11373	HERC5_11373	HERC5	11373	51191	HGNC:24368	4	88457117	88506163	1	protein_coding	HECT and RLD domain containing E3 ubiquitin protein ligase 5 [Source:HGNC Symbol;Acc:HGNC:24368]
ENSG00000163050	ADCK3_114	ADCK3	114	COQ8A_114	COQ8A	114	56997	HGNC:16812	1	226897536	226987545	1	protein_coding	coenzyme Q8A [Source:HGNC Symbol;Acc:HGNC:16812]
ENSG00000136750	GAD2_11406	GAD2	11406	GAD2_11406	GAD2	11406	2572	HGNC:4093	10	26216307	26304558	1	protein_coding	glutamate decarboxylase 2 [Source:HGNC Symbol;Acc:HGNC:4093]
ENSG00000196352	CD55_1141	CD55	1141	CD55_1141	CD55	1141	1604	HGNC:2665	1	207321508	207386804	1	protein_coding	CD55 molecule (Cromer blood group) [Source:HGNC Symbol;Acc:HGNC:2665]
ENSG00000116815	CD58_1144	CD58	1144	CD58_1144	CD58	1144	965	HGNC:1688	1	116514535	116571039	-1	protein_coding	CD58 molecule [Source:HGNC Symbol;Acc:HGNC:1688]
ENSG00000117472	TSPAN1_11441	TSPAN1	11441	TSPAN1_11441	TSPAN1	11441	10103	HGNC:20657	1	46175073	46185958	1	protein_coding	tetraspanin 1 [Source:HGNC Symbol;Acc:HGNC:20657]
ENSG00000166689	PLEKHA7_11450	PLEKHA7	11450	PLEKHA7_11450	PLEKHA7	11450	144100	HGNC:27049	11	16777317	17014443	-1	protein_coding	pleckstrin homology domain containing A7 [Source:HGNC Symbol;Acc:HGNC:27049]
ENSG00000239713	APOBEC3G_11453	APOBEC3G	11453	APOBEC3G_11453	APOBEC3G	11453	60489	HGNC:17357	22	39077005	39087743	1	protein_coding	apolipoprotein B mRNA editing enzyme catalytic subunit 3G [Source:HGNC Symbol;Acc:HGNC:17357]
ENSG00000173262	SLC2A14_11487	SLC2A14	11487	SLC2A14_11487	SLC2A14	11487	144195	HGNC:18301	12	7812512	7891148	-1	protein_coding	solute carrier family 2 member 14 [Source:HGNC Symbol;Acc:HGNC:18301]
ENSG00000153563	CD8A_1152	CD8A	1152	CD8A_1152	CD8A	1152	925	HGNC:1706	2	86784610	86808396	-1	protein_coding	CD8a molecule [Source:HGNC Symbol;Acc:HGNC:1706]
ENSG00000123146	ADGRE5_1154	ADGRE5	1154	ADGRE5_1154	ADGRE5	1154	976	HGNC:1711	19	14380501	14408725	1	protein_coding	adhesion G protein-coupled receptor E5 [Source:HGNC Symbol;Acc:HGNC:1711]
ENSG00000077454	LRCH4_11541	LRCH4	11541	LRCH4_11541	LRCH4	11541	4034	HGNC:6691	7	100574011	100586153	-1	protein_coding	leucine rich repeats and calponin homology domain containing 4 [Source:HGNC Symbol;Acc:HGNC:6691]
ENSG00000186868	MAPT_11555	MAPT	11555	MAPT_11555	MAPT	11555	4137	HGNC:6893	17	45894382	46028334	1	protein_coding	microtubule associated protein tau [Source:HGNC Symbol;Acc:HGNC:6893]
ENSG00000113263	ITK_11559	ITK	11559	ITK_11559	ITK	11559	3702	HGNC:6171	5	157142933	157255191	1	protein_coding	IL2 inducible T-cell kinase [Source:HGNC Symbol;Acc:HGNC:6171]
ENSG00000117399	CDC20_1157	CDC20	1157	CDC20_1157	CDC20	1157	991	HGNC:1723	1	43358955	43363203	1	protein_coding	cell division cycle 20 [Source:HGNC Symbol;Acc:HGNC:1723]
ENSG00000164045	CDC25A_1158	CDC25A	1158	CDC25A_1158	CDC25A	1158	993	HGNC:1725	3	48157146	48188402	-1	protein_coding	cell division cycle 25A [Source:HGNC Symbol;Acc:HGNC:1725]
ENSG00000099998	GGT5_11580	GGT5	11580	GGT5_11580	GGT5	11580	2687	HGNC:4260	22	24219654	24245142	-1	protein_coding	gamma-glutamyltransferase 5 [Source:HGNC Symbol;Acc:HGNC:4260]
ENSG00000163586	FABP1_11582	FABP1	11582	FABP1_11582	FABP1	11582	2168	HGNC:3555	2	88122982	88128116	-1	protein_coding	fatty acid binding protein 1 [Source:HGNC Symbol;Acc:HGNC:3555]
ENSG00000074527	NTN4_11596	NTN4	11596	NTN4_11596	NTN4	11596	59277	HGNC:13658	12	95657807	95791152	-1	protein_coding	netrin 4 [Source:HGNC Symbol;Acc:HGNC:13658]
ENSG00000160307	S100B_11600	S100B	11600	S100B_11600	S100B	11600	6285	HGNC:10500	21	46598962	46605208	-1	protein_coding	S100 calcium binding protein B [Source:HGNC Symbol;Acc:HGNC:10500]
ENSG00000177888	ZBTB41_11607	ZBTB41	11607	ZBTB41_11607	ZBTB41	11607	360023	HGNC:24819	1	197153680	197200542	-1	protein_coding	zinc finger and BTB domain containing 41 [Source:HGNC Symbol;Acc:HGNC:24819]
ENSG00000101224	CDC25B_1161	CDC25B	1161	CDC25B_1161	CDC25B	1161	994	HGNC:1726	20	3786772	3806121	1	protein_coding	cell division cycle 25B [Source:HGNC Symbol;Acc:HGNC:1726]
ENSG00000176386	CDC26_1162	CDC26	1162	CDC26_1162	CDC26	1162	246184	HGNC:17839	9	113255835	113275589	-1	protein_coding	cell division cycle 26 [Source:HGNC Symbol;Acc:HGNC:17839]
ENSG00000106689	LHX2_11628	LHX2	11628	LHX2_11628	LHX2	11628	9355	HGNC:6594	9	124001670	124033301	1	protein_coding	LIM homeobox 2 [Source:HGNC Symbol;Acc:HGNC:6594]
ENSG00000132356	PRKAA1_11642	PRKAA1	11642	PRKAA1_11642	PRKAA1	11642	5562	HGNC:9376	5	40759379	40798374	-1	protein_coding	protein kinase AMP-activated catalytic subunit alpha 1 [Source:HGNC Symbol;Acc:HGNC:9376]
ENSG00000006611	USH1C_11650	USH1C	11650	USH1C_11650	USH1C	11650	10083	HGNC:12597	11	17493895	17544416	-1	protein_coding	USH1 protein network component harmonin [Source:HGNC Symbol;Acc:HGNC:12597]
ENSG00000177192	PUS1_11654	PUS1	11654	PUS1_11654	PUS1	11654	80324	HGNC:15508	12	131929200	131945896	1	protein_coding	pseudouridylate synthase 1 [Source:HGNC Symbol;Acc:HGNC:15508]
ENSG00000130755	GMFG_11656	GMFG	11656	GMFG_11656	GMFG	11656	9535	HGNC:4374	19	39328353	39342372	-1	protein_coding	glia maturation factor gamma [Source:HGNC Symbol;Acc:HGNC:4374]
ENSG00000136099	PCDH8_11671	PCDH8	11671	PCDH8_11671	PCDH8	11671	5100	HGNC:8660	13	52842889	52848641	-1	protein_coding	protocadherin 8 [Source:HGNC Symbol;Acc:HGNC:8660]
ENSG00000101347	SAMHD1_11680	SAMHD1	11680	SAMHD1_11680	SAMHD1	11680	25939	HGNC:15925	20	36890229	36951843	-1	protein_coding	SAM and HD domain containing deoxynucleoside triphosphate triphosphohydrolase 1 [Source:HGNC Symbol;Acc:HGNC:15925]
ENSG00000169877	AHSP_11700	AHSP	11700	AHSP_11700	AHSP	11700	51327	HGNC:18075	16	31527864	31528803	1	protein_coding	alpha hemoglobin stabilizing protein [Source:HGNC Symbol;Acc:HGNC:18075]
ENSG00000088727	KIF9_11747	KIF9	11747	KIF9_11747	KIF9	11747	64147	HGNC:16666	3	47228026	47283451	-1	protein_coding	kinesin family member 9 [Source:HGNC Symbol;Acc:HGNC:16666]
ENSG00000161638	ITGA5_11750	ITGA5	11750	ITGA5_11750	ITGA5	11750	3678	HGNC:6141	12	54395261	54419460	-1	protein_coding	integrin subunit alpha 5 [Source:HGNC Symbol;Acc:HGNC:6141]
ENSG00000016082	ISL1_11752	ISL1	11752	ISL1_11752	ISL1	11752	3670	HGNC:6132	5	51383391	51394738	1	protein_coding	ISL LIM homeobox 1 [Source:HGNC Symbol;Acc:HGNC:6132]
ENSG00000049249	TNFRSF9_11760	TNFRSF9	11760	TNFRSF9_11760	TNFRSF9	11760	3604	HGNC:11924	1	7915894	7943165	-1	protein_coding	TNF receptor superfamily member 9 [Source:HGNC Symbol;Acc:HGNC:11924]
ENSG00000061918	GUCY1B3_11762	GUCY1B3	11762	GUCY1B1_11762	GUCY1B1	11762	2983	HGNC:4687	4	155758992	155807591	1	protein_coding	guanylate cyclase 1 soluble subunit beta [Source:HGNC Symbol;Acc:HGNC:4687]
ENSG00000094804	CDC6_1177	CDC6	1177	CDC6_1177	CDC6	1177	990	HGNC:1744	17	40287633	40304657	1	protein_coding	cell division cycle 6 [Source:HGNC Symbol;Acc:HGNC:1744]
ENSG00000137965	IFI44_11793	IFI44	11793	IFI44_11793	IFI44	11793	10561	HGNC:16938	1	78649796	78664078	1	protein_coding	interferon induced protein 44 [Source:HGNC Symbol;Acc:HGNC:16938]
ENSG00000111262	KCNA1_11815	KCNA1	11815	KCNA1_11815	KCNA1	11815	3736	HGNC:6218	12	4909893	4918256	1	protein_coding	potassium voltage-gated channel subfamily A member 1 [Source:HGNC Symbol;Acc:HGNC:6218]
ENSG00000170779	CDCA4_1183	CDCA4	1183	CDCA4_1183	CDCA4	1183	55038	HGNC:14625	14	105009573	105021148	-1	protein_coding	cell division cycle associated 4 [Source:HGNC Symbol;Acc:HGNC:14625]
ENSG00000198203	SULT1C2_11834	SULT1C2	11834	SULT1C2_11834	SULT1C2	11834	6819	HGNC:11456	2	108288639	108309915	1	protein_coding	sulfotransferase family 1C member 2 [Source:HGNC Symbol;Acc:HGNC:11456]
ENSG00000146670	CDCA5_1184	CDCA5	1184	CDCA5_1184	CDCA5	1184	113130	HGNC:14626	11	65066300	65084164	-1	protein_coding	cell division cycle associated 5 [Source:HGNC Symbol;Acc:HGNC:14626]
ENSG00000117519	CNN3_11840	CNN3	11840	CNN3_11840	CNN3	11840	1266	HGNC:2157	1	94896949	94927278	-1	protein_coding	calponin 3 [Source:HGNC Symbol;Acc:HGNC:2157]
ENSG00000110848	CD69_11844	CD69	11844	CD69_11844	CD69	11844	969	HGNC:1694	12	9752486	9760901	-1	protein_coding	CD69 molecule [Source:HGNC Symbol;Acc:HGNC:1694]
ENSG00000158825	CDA_11848	CDA	11848	CDA_11848	CDA	11848	978	HGNC:1712	1	20588948	20618908	1	protein_coding	cytidine deaminase [Source:HGNC Symbol;Acc:HGNC:1712]
ENSG00000134690	CDCA8_1185	CDCA8	1185	CDCA8_1185	CDCA8	1185	55143	HGNC:14629	1	37692418	37709719	1	protein_coding	cell division cycle associated 8 [Source:HGNC Symbol;Acc:HGNC:14629]
ENSG00000164695	CHMP4C_11853	CHMP4C	11853	CHMP4C_11853	CHMP4C	11853	92421	HGNC:30599	8	81732434	81759515	1	protein_coding	charged multivesicular body protein 4C [Source:HGNC Symbol;Acc:HGNC:30599]
ENSG00000119508	NR4A3_11854	NR4A3	11854	NR4A3_11854	NR4A3	11854	8013	HGNC:7982	9	99821855	99866891	1	protein_coding	nuclear receptor subfamily 4 group A member 3 [Source:HGNC Symbol;Acc:HGNC:7982]
ENSG00000039068	CDH1_1186	CDH1	1186	CDH1_1186	CDH1	1186	999	HGNC:1748	16	68737225	68835548	1	protein_coding	cadherin 1 [Source:HGNC Symbol;Acc:HGNC:1748]
ENSG00000023445	BIRC3_11879	BIRC3	11879	BIRC3_11879	BIRC3	11879	330	HGNC:591	11	102317450	102339403	1	protein_coding	baculoviral IAP repeat containing 3 [Source:HGNC Symbol;Acc:HGNC:591]
ENSG00000140459	CYP11A1_11890	CYP11A1	11890	CYP11A1_11890	CYP11A1	11890	1583	HGNC:2590	15	74337759	74367740	-1	protein_coding	cytochrome P450 family 11 subfamily A member 1 [Source:HGNC Symbol;Acc:HGNC:2590]
ENSG00000019186	CYP24A1_11891	CYP24A1	11891	CYP24A1_11891	CYP24A1	11891	1591	HGNC:2602	20	54153449	54173973	-1	protein_coding	cytochrome P450 family 24 subfamily A member 1 [Source:HGNC Symbol;Acc:HGNC:2602]
ENSG00000095596	CYP26A1_11892	CYP26A1	11892	CYP26A1_11892	CYP26A1	11892	1592	HGNC:2603	10	93073475	93077890	1	protein_coding	cytochrome P450 family 26 subfamily A member 1 [Source:HGNC Symbol;Acc:HGNC:2603]
ENSG00000137876	RSL24D1_11903	RSL24D1	11903	RSL24D1_11903	RSL24D1	11903	51187	HGNC:18479	15	55180806	55197067	-1	protein_coding	ribosomal L24 domain containing 1 [Source:HGNC Symbol;Acc:HGNC:18479]
ENSG00000185222	TCEAL9_11904	TCEAL9	11904	TCEAL9_11904	TCEAL9	11904	51186	HGNC:30084	X	103356452	103358451	1	protein_coding	transcription elongation factor A like 9 [Source:HGNC Symbol;Acc:HGNC:30084]
ENSG00000062038	CDH3_1191	CDH3	1191	CDH3_1191	CDH3	1191	1001	HGNC:1762	16	68636189	68722616	1	protein_coding	cadherin 3 [Source:HGNC Symbol;Acc:HGNC:1762]
ENSG00000152240	HAUS1_11922	HAUS1	11922	HAUS1_11922	HAUS1	11922	115106	HGNC:25174	18	46104332	46128333	1	protein_coding	HAUS augmin like complex subunit 1 [Source:HGNC Symbol;Acc:HGNC:25174]
ENSG00000170373	CST1_11926	CST1	11926	CST1_11926	CST1	11926	1469	HGNC:2473	20	23747553	23751268	-1	protein_coding	cystatin SN [Source:HGNC Symbol;Acc:HGNC:2473]
ENSG00000135919	SERPINE2_11933	SERPINE2	11933	SERPINE2_11933	SERPINE2	11933	5270	HGNC:8951	2	223975112	224039319	-1	protein_coding	serpin family E member 2 [Source:HGNC Symbol;Acc:HGNC:8951]
ENSG00000244482	LILRA6_11957	LILRA6	11957	LILRA6_11957	LILRA6	11957	79168	HGNC:15495	19	54236592	54242791	-1	protein_coding	leukocyte immunoglobulin like receptor A6 [Source:HGNC Symbol;Acc:HGNC:15495]
ENSG00000170312	CDK1_1196	CDK1	1196	CDK1_1196	CDK1	1196	983	HGNC:1722	10	60778331	60794852	1	protein_coding	cyclin dependent kinase 1 [Source:HGNC Symbol;Acc:HGNC:1722]
ENSG00000274290	HIST1H2BE_11972	HIST1H2BE	11972	H2BC6_11972	H2BC6	11972	8344	HGNC:4753	6	26172059	26184655	1	protein_coding	histone cluster 1 H2B family member e [Source:HGNC Symbol;Acc:HGNC:4753]
ENSG00000173726	TOMM20_11983	TOMM20	11983	TOMM20_11983	TOMM20	11983	9804	HGNC:20947	1	235109336	235128936	-1	protein_coding	translocase of outer mitochondrial membrane 20 [Source:HGNC Symbol;Acc:HGNC:20947]
ENSG00000141448	GATA6_11986	GATA6	11986	GATA6_11986	GATA6	11986	2627	HGNC:4174	18	22169443	22202528	1	protein_coding	GATA binding protein 6 [Source:HGNC Symbol;Acc:HGNC:4174]
ENSG00000085563	ABCB1_12	ABCB1	12	ABCB1_12	ABCB1	12	5243	HGNC:40	7	87503633	87713323	-1	protein_coding	ATP binding cassette subfamily B member 1 [Source:HGNC Symbol;Acc:HGNC:40]
ENSG00000011426	ANLN_12002	ANLN	12002	ANLN_12002	ANLN	12002	54443	HGNC:14082	7	36389806	36453791	1	protein_coding	anillin actin binding protein [Source:HGNC Symbol;Acc:HGNC:14082]
ENSG00000155111	CDK19_1201	CDK19	1201	CDK19_1201	CDK19	1201	23097	HGNC:19338	6	110609978	110815958	-1	protein_coding	cyclin dependent kinase 19 [Source:HGNC Symbol;Acc:HGNC:19338]
ENSG00000123374	CDK2_1202	CDK2	1202	CDK2_1202	CDK2	1202	1017	HGNC:1771	12	55966769	55972784	1	protein_coding	cyclin dependent kinase 2 [Source:HGNC Symbol;Acc:HGNC:1771]
ENSG00000135446	CDK4_1203	CDK4	1203	CDK4_1203	CDK4	1203	1019	HGNC:1773	12	57747727	57756013	-1	protein_coding	cyclin dependent kinase 4 [Source:HGNC Symbol;Acc:HGNC:1773]
ENSG00000070669	ASNS_12040	ASNS	12040	ASNS_12040	ASNS	12040	440	HGNC:753	7	97852118	97872542	-1	protein_coding	asparagine synthetase (glutamine-hydrolyzing) [Source:HGNC Symbol;Acc:HGNC:753]
ENSG00000175879	HOXD8_12050	HOXD8	12050	HOXD8_12050	HOXD8	12050	3234	HGNC:5139	2	176129694	176132695	1	protein_coding	homeobox D8 [Source:HGNC Symbol;Acc:HGNC:5139]
ENSG00000144852	NR1I2_12051	NR1I2	12051	NR1I2_12051	NR1I2	12051	8856	HGNC:7968	3	119780484	119818485	1	protein_coding	nuclear receptor subfamily 1 group I member 2 [Source:HGNC Symbol;Acc:HGNC:7968]
ENSG00000164885	CDK5_1206	CDK5	1206	CDK5_1206	CDK5	1206	1020	HGNC:1774	7	151053812	151058530	-1	protein_coding	cyclin dependent kinase 5 [Source:HGNC Symbol;Acc:HGNC:1774]
ENSG00000101825	MXRA5_12061	MXRA5	12061	MXRA5_12061	MXRA5	12061	25878	HGNC:7539	X	3308565	3346641	-1	protein_coding	matrix remodeling associated 5 [Source:HGNC Symbol;Acc:HGNC:7539]
ENSG00000138109	CYP2C9_12062	CYP2C9	12062	CYP2C9_12062	CYP2C9	12062	1559	HGNC:2623	10	94938658	94989390	1	protein_coding	cytochrome P450 family 2 subfamily C member 9 [Source:HGNC Symbol;Acc:HGNC:2623]
ENSG00000198910	L1CAM_12063	L1CAM	12063	L1CAM_12063	L1CAM	12063	3897	HGNC:6470	X	153861514	153909223	-1	protein_coding	L1 cell adhesion molecule [Source:HGNC Symbol;Acc:HGNC:6470]
ENSG00000147394	ZNF185_12083	ZNF185	12083	ZNF185_12083	ZNF185	12083	7739	HGNC:12976	X	152914442	152973480	1	protein_coding	zinc finger protein 185 with LIM domain [Source:HGNC Symbol;Acc:HGNC:12976]
ENSG00000176749	CDK5R1_1209	CDK5R1	1209	CDK5R1_1209	CDK5R1	1209	8851	HGNC:1775	17	32486619	32491256	1	protein_coding	cyclin dependent kinase 5 regulatory subunit 1 [Source:HGNC Symbol;Acc:HGNC:1775]
ENSG00000166927	MS4A7_12103	MS4A7	12103	MS4A7_12103	MS4A7	12103	58475	HGNC:13378	11	60378482	60395951	1	protein_coding	membrane spanning 4-domains A7 [Source:HGNC Symbol;Acc:HGNC:13378]
ENSG00000179915	NRXN1_12116	NRXN1	12116	NRXN1_12116	NRXN1	12116	9378	HGNC:8008	2	49918505	51225575	-1	protein_coding	neurexin 1 [Source:HGNC Symbol;Acc:HGNC:8008]
ENSG00000169908	TM4SF1_12122	TM4SF1	12122	TM4SF1_12122	TM4SF1	12122	4071	HGNC:11853	3	149369022	149377865	-1	protein_coding	transmembrane 4 L six family member 1 [Source:HGNC Symbol;Acc:HGNC:11853]
ENSG00000101003	GINS1_12127	GINS1	12127	GINS1_12127	GINS1	12127	9837	HGNC:28980	20	25407727	25452628	1	protein_coding	GINS complex subunit 1 [Source:HGNC Symbol;Acc:HGNC:28980]
ENSG00000105810	CDK6_1213	CDK6	1213	CDK6_1213	CDK6	1213	1021	HGNC:1777	7	92604921	92836594	-1	protein_coding	cyclin dependent kinase 6 [Source:HGNC Symbol;Acc:HGNC:1777]
ENSG00000144228	SPOPL_12140	SPOPL	12140	SPOPL_12140	SPOPL	12140	339745	HGNC:27934	2	138501801	138573547	1	protein_coding	speckle type BTB/POZ protein like [Source:HGNC Symbol;Acc:HGNC:27934]
ENSG00000077498	TYR_12159	TYR	12159	TYR_12159	TYR	12159	7299	HGNC:12442	11	89177452	89295759	1	protein_coding	tyrosinase [Source:HGNC Symbol;Acc:HGNC:12442]
ENSG00000159496	RGL4_12168	RGL4	12168	RGL4_12168	RGL4	12168	266747	HGNC:31911	22	23688136	23699176	1	protein_coding	ral guanine nucleotide dissociation stimulator like 4 [Source:HGNC Symbol;Acc:HGNC:31911]
ENSG00000176387	HSD11B2_12187	HSD11B2	12187	HSD11B2_12187	HSD11B2	12187	3291	HGNC:5209	16	67430652	67437553	1	protein_coding	hydroxysteroid 11-beta dehydrogenase 2 [Source:HGNC Symbol;Acc:HGNC:5209]
ENSG00000124762	CDKN1A_1219	CDKN1A	1219	CDKN1A_1219	CDKN1A	1219	1026	HGNC:1784	6	36676460	36687339	1	protein_coding	cyclin dependent kinase inhibitor 1A [Source:HGNC Symbol;Acc:HGNC:1784]
ENSG00000163399	ATP1A1_12191	ATP1A1	12191	ATP1A1_12191	ATP1A1	12191	476	HGNC:799	1	116372668	116410261	1	protein_coding	ATPase Na+/K+ transporting subunit alpha 1 [Source:HGNC Symbol;Acc:HGNC:799]
ENSG00000158578	ALAS2_12215	ALAS2	12215	ALAS2_12215	ALAS2	12215	212	HGNC:397	X	55009055	55031064	-1	protein_coding	5'-aminolevulinate synthase 2 [Source:HGNC Symbol;Acc:HGNC:397]
ENSG00000122966	CIT_12219	CIT	12219	CIT_12219	CIT	12219	11113	HGNC:1985	12	119685790	119877291	-1	protein_coding	citron rho-interacting serine/threonine kinase [Source:HGNC Symbol;Acc:HGNC:1985]
ENSG00000111276	CDKN1B_1222	CDKN1B	1222	CDKN1B_1222	CDKN1B	1222	1027	HGNC:1785	12	12715058	12722371	1	protein_coding	cyclin dependent kinase inhibitor 1B [Source:HGNC Symbol;Acc:HGNC:1785]
ENSG00000109819	PPARGC1A_12225	PPARGC1A	12225	PPARGC1A_12225	PPARGC1A	12225	10891	HGNC:9237	4	23755041	23904089	-1	protein_coding	PPARG coactivator 1 alpha [Source:HGNC Symbol;Acc:HGNC:9237]
ENSG00000091831	ESR1_12234	ESR1	12234	ESR1_12234	ESR1	12234	2099	HGNC:3467	6	151656691	152129619	1	protein_coding	estrogen receptor 1 [Source:HGNC Symbol;Acc:HGNC:3467]
ENSG00000178295	GEN1_12237	GEN1	12237	GEN1_12237	GEN1	12237	348654	HGNC:26881	2	17753858	17788941	1	protein_coding	GEN1.Holliday junction 5' flap endonuclease [Source:HGNC Symbol;Acc:HGNC:26881]
ENSG00000106333	PCOLCE_12241	PCOLCE	12241	PCOLCE_12241	PCOLCE	12241	5118	HGNC:8738	7	100602177	100608175	1	protein_coding	procollagen C-endopeptidase enhancer [Source:HGNC Symbol;Acc:HGNC:8738]
ENSG00000205809	KLRC2_12242	KLRC2	12242	KLRC2_12242	KLRC2	12242	3822	HGNC:6375	12	10426854	10442300	-1	protein_coding	killer cell lectin like receptor C2 [Source:HGNC Symbol;Acc:HGNC:6375]
ENSG00000153130	SCOC_12252	SCOC	12252	SCOC_12252	SCOC	12252	60592	HGNC:20335	4	140257286	140385726	1	protein_coding	short coiled-coil protein [Source:HGNC Symbol;Acc:HGNC:20335]
ENSG00000116824	CD2_12308	CD2	12308	CD2_12308	CD2	12308	914	HGNC:1639	1	116754385	116769228	1	protein_coding	CD2 molecule [Source:HGNC Symbol;Acc:HGNC:1639]
ENSG00000010278	CD9_12310	CD9	12310	CD9_12310	CD9	12310	928	HGNC:1709	12	6199715	6238271	1	protein_coding	CD9 molecule [Source:HGNC Symbol;Acc:HGNC:1709]
ENSG00000143632	ACTA1_12333	ACTA1	12333	ACTA1_12333	ACTA1	12333	58	HGNC:129	1	229431245	229434098	-1	protein_coding	actin.alpha 1
ENSG00000151651	ADAM8_12335	ADAM8	12335	ADAM8_12335	ADAM8	12335	101	HGNC:215	10	133262403	133276868	-1	protein_coding	ADAM metallopeptidase domain 8 [Source:HGNC Symbol;Acc:HGNC:215]
ENSG00000159713	TPPP3_12338	TPPP3	12338	TPPP3_12338	TPPP3	12338	51673	HGNC:24162	16	67389809	67393535	-1	protein_coding	tubulin polymerization promoting protein family member 3 [Source:HGNC Symbol;Acc:HGNC:24162]
ENSG00000145220	LYAR_12352	LYAR	12352	LYAR_12352	LYAR	12352	55646	HGNC:26021	4	4267701	4290169	-1	protein_coding	Ly1 antibody reactive [Source:HGNC Symbol;Acc:HGNC:26021]
ENSG00000107562	CXCL12_12361	CXCL12	12361	CXCL12_12361	CXCL12	12361	6387	HGNC:10672	10	44370165	44386493	-1	protein_coding	C-X-C motif chemokine ligand 12 [Source:HGNC Symbol;Acc:HGNC:10672]
ENSG00000116221	MRPL37_12369	MRPL37	12369	MRPL37_12369	MRPL37	12369	51253	HGNC:14034	1	54184041	54225464	1	protein_coding	mitochondrial ribosomal protein L37 [Source:HGNC Symbol;Acc:HGNC:14034]
ENSG00000175899	A2M_12371	A2M	12371	A2M_12371	A2M	12371	2	HGNC:7	12	9067664	9116229	-1	protein_coding	alpha-2-macroglobulin [Source:HGNC Symbol;Acc:HGNC:7]
ENSG00000245848	CEBPA_1240	CEBPA	1240	CEBPA_1240	CEBPA	1240	1050	HGNC:1833	19	33299934	33302564	-1	protein_coding	CCAAT/enhancer binding protein alpha [Source:HGNC Symbol;Acc:HGNC:1833]
ENSG00000221869	CEBPD_1242	CEBPD	1242	CEBPD_1242	CEBPD	1242	1052	HGNC:1835	8	47736909	47739086	-1	protein_coding	CCAAT/enhancer binding protein delta [Source:HGNC Symbol;Acc:HGNC:1835]
ENSG00000187627	RGPD1_12424	RGPD1	12424	RGPD1_12424	RGPD1	12424	400966	HGNC:32414	2	86907953	87013976	1	protein_coding	RANBP2-like and GRIP domain containing 1 [Source:HGNC Symbol;Acc:HGNC:32414]
ENSG00000167552	TUBA1A_12436	TUBA1A	12436	TUBA1A_12436	TUBA1A	12436	7846	HGNC:20766	12	49184796	49189324	-1	protein_coding	tubulin alpha 1a [Source:HGNC Symbol;Acc:HGNC:20766]
ENSG00000144354	CDCA7_12449	CDCA7	12449	CDCA7_12449	CDCA7	12449	83879	HGNC:14628	2	173354820	173368997	1	protein_coding	cell division cycle associated 7 [Source:HGNC Symbol;Acc:HGNC:14628]
ENSG00000115816	CEBPZ_1245	CEBPZ	1245	CEBPZ_1245	CEBPZ	1245	10153	HGNC:24218	2	37201612	37231713	-1	protein_coding	CCAAT/enhancer binding protein zeta [Source:HGNC Symbol;Acc:HGNC:24218]
ENSG00000165646	SLC18A2_12450	SLC18A2	12450	SLC18A2_12450	SLC18A2	12450	6571	HGNC:10935	10	117241093	117279430	1	protein_coding	solute carrier family 18 member A2 [Source:HGNC Symbol;Acc:HGNC:10935]
ENSG00000162924	REL_12463	REL	12463	REL_12463	REL	12463	5966	HGNC:9954	2	60881521	60931610	1	protein_coding	REL proto-oncogene.NF-kB subunit [Source:HGNC Symbol;Acc:HGNC:9954]
ENSG00000115163	CENPA_1247	CENPA	1247	CENPA_1247	CENPA	1247	1058	HGNC:1851	2	26764289	26801067	1	protein_coding	centromere protein A [Source:HGNC Symbol;Acc:HGNC:1851]
ENSG00000131711	MAP1B_12472	MAP1B	12472	MAP1B_12472	MAP1B	12472	4131	HGNC:6836	5	72107234	72209570	1	protein_coding	microtubule associated protein 1B [Source:HGNC Symbol;Acc:HGNC:6836]
ENSG00000184675	AMER1_12473	AMER1	12473	AMER1_12473	AMER1	12473	139285	HGNC:26837	X	64185117	64205744	-1	protein_coding	APC membrane recruitment protein 1 [Source:HGNC Symbol;Acc:HGNC:26837]
ENSG00000153253	SCN3A_12485	SCN3A	12485	SCN3A_12485	SCN3A	12485	6328	HGNC:10590	2	165087522	165204067	-1	protein_coding	sodium voltage-gated channel alpha subunit 3 [Source:HGNC Symbol;Acc:HGNC:10590]
ENSG00000130347	RTN4IP1_12502	RTN4IP1	12502	RTN4IP1_12502	RTN4IP1	12502	84816	HGNC:18647	6	106571971	106629487	-1	protein_coding	reticulon 4 interacting protein 1 [Source:HGNC Symbol;Acc:HGNC:18647]
ENSG00000140450	ARRDC4_12510	ARRDC4	12510	ARRDC4_12510	ARRDC4	12510	91947	HGNC:28087	15	97960698	97973838	1	protein_coding	arrestin domain containing 4 [Source:HGNC Symbol;Acc:HGNC:28087]
ENSG00000117724	CENPF_1252	CENPF	1252	CENPF_1252	CENPF	1252	1063	HGNC:1857	1	214603195	214664588	1	protein_coding	centromere protein F [Source:HGNC Symbol;Acc:HGNC:1857]
ENSG00000165891	E2F7_12550	E2F7	12550	E2F7_12550	E2F7	12550	144455	HGNC:23820	12	77021247	77065580	-1	protein_coding	E2F transcription factor 7 [Source:HGNC Symbol;Acc:HGNC:23820]
ENSG00000203760	CENPW_1256	CENPW	1256	CENPW_1256	CENPW	1256	387103	HGNC:21488	6	126340174	126348875	1	protein_coding	centromere protein W [Source:HGNC Symbol;Acc:HGNC:21488]
ENSG00000166037	CEP57_1257	CEP57	1257	CEP57_1257	CEP57	1257	9702	HGNC:30794	11	95789965	95832693	1	protein_coding	centrosomal protein 57 [Source:HGNC Symbol;Acc:HGNC:30794]
ENSG00000274267	HIST1H3B_12576	HIST1H3B	12576	H3C2_12576	H3C2	12576	8358	HGNC:4776	6	26031650	26032060	-1	protein_coding	histone cluster 1 H3 family member b [Source:HGNC Symbol;Acc:HGNC:4776]
ENSG00000100422	CERK_1258	CERK	1258	CERK_1258	CERK	1258	64781	HGNC:19256	22	46684411	46738261	-1	protein_coding	ceramide kinase [Source:HGNC Symbol;Acc:HGNC:19256]
ENSG00000198848	CES1_1259	CES1	1259	CES1_1259	CES1	1259	1066	HGNC:1863	16	55802851	55833337	-1	protein_coding	carboxylesterase 1 [Source:HGNC Symbol;Acc:HGNC:1863]
ENSG00000112715	VEGFA_12596	VEGFA	12596	VEGFA_12596	VEGFA	12596	7422	HGNC:12680	6	43770184	43786487	1	protein_coding	vascular endothelial growth factor A [Source:HGNC Symbol;Acc:HGNC:12680]
ENSG00000060718	COL11A1_12599	COL11A1	12599	COL11A1_12599	COL11A1	12599	1301	HGNC:2186	1	102876467	103108496	-1	protein_coding	collagen type XI alpha 1 chain [Source:HGNC Symbol;Acc:HGNC:2186]
ENSG00000187758	ADH1A_126	ADH1A	126	ADH1A_126	ADH1A	126	124	HGNC:249	4	99276367	99291028	-1	protein_coding	alcohol dehydrogenase 1A (class I).alpha polypeptide [Source:HGNC Symbol;Acc:HGNC:249]
ENSG00000153140	CETN3_1262	CETN3	1262	CETN3_1262	CETN3	1262	1070	HGNC:1868	5	90392261	90409786	-1	protein_coding	centrin 3 [Source:HGNC Symbol;Acc:HGNC:1868]
ENSG00000137074	APTX_12622	APTX	12622	APTX_12622	APTX	12622	54840	HGNC:15984	9	32972606	33025168	-1	protein_coding	aprataxin [Source:HGNC Symbol;Acc:HGNC:15984]
ENSG00000049130	KITLG_12641	KITLG	12641	KITLG_12641	KITLG	12641	4254	HGNC:6343	12	88492793	88580851	-1	protein_coding	KIT ligand [Source:HGNC Symbol;Acc:HGNC:6343]
ENSG00000073111	MCM2_12650	MCM2	12650	MCM2_12650	MCM2	12650	4171	HGNC:6944	3	127598223	127622436	1	protein_coding	minichromosome maintenance complex component 2 [Source:HGNC Symbol;Acc:HGNC:6944]
ENSG00000003402	CFLAR_1269	CFLAR	1269	CFLAR_1269	CFLAR	1269	8837	HGNC:1876	2	201116104	201176687	1	protein_coding	CASP8 and FADD like apoptosis regulator [Source:HGNC Symbol;Acc:HGNC:1876]
ENSG00000129654	FOXJ1_12696	FOXJ1	12696	FOXJ1_12696	FOXJ1	12696	2302	HGNC:3816	17	76136333	76141299	-1	protein_coding	forkhead box J1 [Source:HGNC Symbol;Acc:HGNC:3816]
ENSG00000003402	CFLAR_1270	CFLAR	1270	CFLAR_1270	CFLAR	1270	8837	HGNC:1876	2	201116104	201176687	1	protein_coding	CASP8 and FADD like apoptosis regulator [Source:HGNC Symbol;Acc:HGNC:1876]
ENSG00000135346	CGA_1272	CGA	1272	CGA_1272	CGA	1272	1081	HGNC:1885	6	87085498	87095406	-1	protein_coding	glycoprotein hormones.alpha polypeptide [Source:HGNC Symbol;Acc:HGNC:1885]
ENSG00000173369	C1QB_12721	C1QB	12721	C1QB_12721	C1QB	12721	713	HGNC:1242	1	22652762	22661538	1	protein_coding	complement C1q B chain [Source:HGNC Symbol;Acc:HGNC:1242]
ENSG00000160882	CYP11B1_12735	CYP11B1	12735	CYP11B1_12735	CYP11B1	12735	1584	HGNC:2591	8	142872356	142879846	-1	protein_coding	cytochrome P450 family 11 subfamily B member 1 [Source:HGNC Symbol;Acc:HGNC:2591]
ENSG00000052841	TTC17_12763	TTC17	12763	TTC17_12763	TTC17	12763	55761	HGNC:25596	11	43358932	43494933	1	protein_coding	tetratricopeptide repeat domain 17 [Source:HGNC Symbol;Acc:HGNC:25596]
ENSG00000142507	PSMB6_12772	PSMB6	12772	PSMB6_12772	PSMB6	12772	5694	HGNC:9543	17	4796144	4798503	1	protein_coding	proteasome subunit beta 6 [Source:HGNC Symbol;Acc:HGNC:9543]
ENSG00000100532	CGRRF1_1278	CGRRF1	1278	CGRRF1_1278	CGRRF1	1278	10668	HGNC:15528	14	54509812	54539309	1	protein_coding	cell growth regulator with ring finger domain 1 [Source:HGNC Symbol;Acc:HGNC:15528]
ENSG00000128965	CHAC1_1279	CHAC1	1279	CHAC1_1279	CHAC1	1279	79094	HGNC:28680	15	40952962	40956519	1	protein_coding	ChaC glutathione specific gamma-glutamylcyclotransferase 1 [Source:HGNC Symbol;Acc:HGNC:28680]
ENSG00000163823	CCR1_12794	CCR1	12794	CCR1_12794	CCR1	12794	1230	HGNC:1602	3	46201709	46208396	-1	protein_coding	C-C motif chemokine receptor 1 [Source:HGNC Symbol;Acc:HGNC:1602]
ENSG00000130176	CNN1_12800	CNN1	12800	CNN1_12800	CNN1	12800	1264	HGNC:2155	19	11538717	11550323	1	protein_coding	calponin 1 [Source:HGNC Symbol;Acc:HGNC:2155]
ENSG00000164161	HHIP_12808	HHIP	12808	HHIP_12808	HHIP	12808	64399	HGNC:14866	4	144646021	144745271	1	protein_coding	hedgehog interacting protein [Source:HGNC Symbol;Acc:HGNC:14866]
ENSG00000148926	ADM_12873	ADM	12873	ADM_12873	ADM	12873	133	HGNC:259	11	10304680	10307397	1	protein_coding	adrenomedullin [Source:HGNC Symbol;Acc:HGNC:259]
ENSG00000149554	CHEK1_1288	CHEK1	1288	CHEK1_1288	CHEK1	1288	1111	HGNC:1925	11	125625136	125676255	1	protein_coding	checkpoint kinase 1 [Source:HGNC Symbol;Acc:HGNC:1925]
ENSG00000139289	PHLDA1_12880	PHLDA1	12880	PHLDA1_12880	PHLDA1	12880	22822	HGNC:8933	12	76025447	76033932	-1	protein_coding	pleckstrin homology like domain family A member 1 [Source:HGNC Symbol;Acc:HGNC:8933]
ENSG00000183765	CHEK2_1289	CHEK2	1289	CHEK2_1289	CHEK2	1289	11200	HGNC:16627	22	28687743	28742422	-1	protein_coding	checkpoint kinase 2 [Source:HGNC Symbol;Acc:HGNC:16627]
ENSG00000136824	SMC2_12897	SMC2	12897	SMC2_12897	SMC2	12897	10592	HGNC:14011	9	104094260	104141417	1	protein_coding	structural maintenance of chromosomes 2 [Source:HGNC Symbol;Acc:HGNC:14011]
ENSG00000085872	CHERP_1290	CHERP	1290	CHERP_1290	CHERP	1290	10523	HGNC:16930	19	16517889	16542530	-1	protein_coding	calcium homeostasis endoplasmic reticulum protein [Source:HGNC Symbol;Acc:HGNC:16930]
ENSG00000111704	NANOG_12901	NANOG	12901	NANOG_12901	NANOG	12901	79923	HGNC:20857	12	7787794	7799141	1	protein_coding	Nanog homeobox [Source:HGNC Symbol;Acc:HGNC:20857]
ENSG00000047410	TPR_12910	TPR	12910	TPR_12910	TPR	12910	7175	HGNC:12017	1	186311652	186375693	-1	protein_coding	translocated promoter region.nuclear basket protein [Source:HGNC Symbol;Acc:HGNC:12017]
ENSG00000169508	GPR183_12920	GPR183	12920	GPR183_12920	GPR183	12920	1880	HGNC:3128	13	99294530	99307405	-1	protein_coding	G protein-coupled receptor 183 [Source:HGNC Symbol;Acc:HGNC:3128]
ENSG00000124935	SCGB1D2_12936	SCGB1D2	12936	SCGB1D2_12936	SCGB1D2	12936	10647	HGNC:18396	11	62242210	62244808	1	protein_coding	secretoglobin family 1D member 2 [Source:HGNC Symbol;Acc:HGNC:18396]
ENSG00000109220	CHIC2_1295	CHIC2	1295	CHIC2_1295	CHIC2	1295	26511	HGNC:1935	4	54009789	54064690	-1	protein_coding	cysteine rich hydrophobic domain 2 [Source:HGNC Symbol;Acc:HGNC:1935]
ENSG00000116701	NCF2_12973	NCF2	12973	NCF2_12973	NCF2	12973	4688	HGNC:7661	1	183555563	183590876	-1	protein_coding	neutrophil cytosolic factor 2 [Source:HGNC Symbol;Acc:HGNC:7661]
ENSG00000159763	PIP_12975	PIP	12975	PIP_12975	PIP	12975	5304	HGNC:8993	7	143132077	143139746	1	protein_coding	prolactin induced protein [Source:HGNC Symbol;Acc:HGNC:8993]
ENSG00000083937	CHMP2B_1301	CHMP2B	1301	CHMP2B_1301	CHMP2B	1301	25978	HGNC:24537	3	87227271	87255548	1	protein_coding	charged multivesicular body protein 2B [Source:HGNC Symbol;Acc:HGNC:24537]
ENSG00000124107	SLPI_13018	SLPI	13018	SLPI_13018	SLPI	13018	6590	HGNC:11092	20	45252239	45254564	-1	protein_coding	secretory leukocyte peptidase inhibitor [Source:HGNC Symbol;Acc:HGNC:11092]
ENSG00000254505	CHMP4A_1304	CHMP4A	1304	CHMP4A_1304	CHMP4A	1304	29082	HGNC:20274	14	24209583	24213869	-1	protein_coding	charged multivesicular body protein 4A [Source:HGNC Symbol;Acc:HGNC:20274]
ENSG00000071539	TRIP13_13050	TRIP13	13050	TRIP13_13050	TRIP13	13050	9319	HGNC:12307	5	892643	919357	1	protein_coding	thyroid hormone receptor interactor 13 [Source:HGNC Symbol;Acc:HGNC:12307]
ENSG00000109606	DHX15_13052	DHX15	13052	DHX15_13052	DHX15	13052	1665	HGNC:2738	4	24517441	24584550	-1	protein_coding	DEAH-box helicase 15 [Source:HGNC Symbol;Acc:HGNC:2738]
ENSG00000188610	FAM72B_13072	FAM72B	13072	FAM72B_13072	FAM72B	13072	653820	HGNC:24805	1	121167646	121185539	-1	protein_coding	family with sequence similarity 72 member B [Source:HGNC Symbol;Acc:HGNC:24805]
ENSG00000162733	DDR2_13092	DDR2	13092	DDR2_13092	DDR2	13092	4921	HGNC:2731	1	162631373	162787400	1	protein_coding	discoidin domain receptor tyrosine kinase 2 [Source:HGNC Symbol;Acc:HGNC:2731]
ENSG00000010256	UQCRC1_13094	UQCRC1	13094	UQCRC1_13094	UQCRC1	13094	7384	HGNC:12585	3	48599002	48610976	-1	protein_coding	ubiquinol-cytochrome c reductase core protein I [Source:HGNC Symbol;Acc:HGNC:12585]
ENSG00000176108	CHMP6_1311	CHMP6	1311	CHMP6_1311	CHMP6	1311	79643	HGNC:25675	17	80991598	81009517	1	protein_coding	charged multivesicular body protein 6 [Source:HGNC Symbol;Acc:HGNC:25675]
ENSG00000112902	SEMA5A_13118	SEMA5A	13118	SEMA5A_13118	SEMA5A	13118	9037	HGNC:10736	5	9035026	9546075	-1	protein_coding	semaphorin 5A [Source:HGNC Symbol;Acc:HGNC:10736]
ENSG00000128656	CHN1_1312	CHN1	1312	CHN1_1312	CHN1	1312	1123	HGNC:1943	2	174799363	175005369	-1	protein_coding	chimerin 1 [Source:HGNC Symbol;Acc:HGNC:1943]
ENSG00000168291	PDHB_13121	PDHB	13121	PDHB_13121	PDHB	13121	5162	HGNC:8808	3	58427630	58433857	-1	protein_coding	pyruvate dehydrogenase (lipoamide) beta [Source:HGNC Symbol;Acc:HGNC:8808]
ENSG00000197561	ELANE_13129	ELANE	13129	ELANE_13129	ELANE	13129	1991	HGNC:3309	19	851014	856247	1	protein_coding	elastase.neutrophil expressed [Source:HGNC Symbol;Acc:HGNC:3309]
ENSG00000168412	MTNR1A_13132	MTNR1A	13132	MTNR1A_13132	MTNR1A	13132	4543	HGNC:7463	4	186533655	186555567	-1	protein_coding	melatonin receptor 1A [Source:HGNC Symbol;Acc:HGNC:7463]
ENSG00000111674	ENO2_13140	ENO2	13140	ENO2_13140	ENO2	13140	2026	HGNC:3353	12	6913745	6923698	1	protein_coding	enolase 2 [Source:HGNC Symbol;Acc:HGNC:3353]
ENSG00000151062	CACNA2D4_13177	CACNA2D4	13177	CACNA2D4_13177	CACNA2D4	13177	93589	HGNC:20202	12	1791957	1918836	-1	protein_coding	calcium voltage-gated channel auxiliary subunit alpha2delta 4 [Source:HGNC Symbol;Acc:HGNC:20202]
ENSG00000173597	SULT1B1_13188	SULT1B1	13188	SULT1B1_13188	SULT1B1	13188	27284	HGNC:17845	4	69721162	69787961	-1	protein_coding	sulfotransferase family 1B member 1 [Source:HGNC Symbol;Acc:HGNC:17845]
ENSG00000159388	BTG2_13191	BTG2	13191	BTG2_13191	BTG2	13191	7832	HGNC:1131	1	203305491	203309602	1	protein_coding	BTG anti-proliferation factor 2 [Source:HGNC Symbol;Acc:HGNC:1131]
ENSG00000171051	FPR1_13192	FPR1	13192	FPR1_13192	FPR1	13192	2357	HGNC:3826	19	51745172	51804110	-1	protein_coding	formyl peptide receptor 1 [Source:HGNC Symbol;Acc:HGNC:3826]
ENSG00000140285	FGF7_13194	FGF7	13194	FGF7_13194	FGF7	13194	2252	HGNC:3685	15	49423096	49488775	1	protein_coding	fibroblast growth factor 7 [Source:HGNC Symbol;Acc:HGNC:3685]
ENSG00000154723	ATP5J_13202	ATP5J	13202	ATP5PF_13202	ATP5PF	13202	522	HGNC:847	21	25716503	25735673	-1	protein_coding	ATP synthase.H+ transporting
ENSG00000065135	GNAI3_13219	GNAI3	13219	GNAI3_13219	GNAI3	13219	2773	HGNC:4387	1	109548611	109618321	1	protein_coding	G protein subunit alpha i3 [Source:HGNC Symbol;Acc:HGNC:4387]
ENSG00000085662	AKR1B1_13228	AKR1B1	13228	AKR1B1_13228	AKR1B1	13228	231	HGNC:381	7	134442350	134459284	-1	protein_coding	aldo-keto reductase family 1 member B [Source:HGNC Symbol;Acc:HGNC:381]
ENSG00000140297	GCNT3_13241	GCNT3	13241	GCNT3_13241	GCNT3	13241	9245	HGNC:4205	15	59594875	59640239	1	protein_coding	glucosaminyl (N-acetyl) transferase 3.mucin type [Source:HGNC Symbol;Acc:HGNC:4205]
ENSG00000170166	HOXD4_13252	HOXD4	13252	HOXD4_13252	HOXD4	13252	3233	HGNC:5138	2	176151222	176153226	1	protein_coding	homeobox D4 [Source:HGNC Symbol;Acc:HGNC:5138]
ENSG00000065883	CDK13_13258	CDK13	13258	CDK13_13258	CDK13	13258	8621	HGNC:1733	7	39950037	40097134	1	protein_coding	cyclin dependent kinase 13 [Source:HGNC Symbol;Acc:HGNC:1733]
ENSG00000113739	STC2_13264	STC2	13264	STC2_13264	STC2	13264	8614	HGNC:11374	5	173314713	173329503	-1	protein_coding	stanniocalcin 2 [Source:HGNC Symbol;Acc:HGNC:11374]
ENSG00000100592	DAAM1_13274	DAAM1	13274	DAAM1_13274	DAAM1	13274	23002	HGNC:18142	14	59188646	59371405	1	protein_coding	dishevelled associated activator of morphogenesis 1 [Source:HGNC Symbol;Acc:HGNC:18142]
ENSG00000101204	CHRNA4_1328	CHRNA4	1328	CHRNA4_1328	CHRNA4	1328	1137	HGNC:1958	20	63343223	63378401	-1	protein_coding	cholinergic receptor nicotinic alpha 4 subunit [Source:HGNC Symbol;Acc:HGNC:1958]
ENSG00000188257	PLA2G2A_13291	PLA2G2A	13291	PLA2G2A_13291	PLA2G2A	13291	5320	HGNC:9031	1	19975431	19980416	-1	protein_coding	phospholipase A2 group IIA [Source:HGNC Symbol;Acc:HGNC:9031]
ENSG00000163359	COL6A3_13292	COL6A3	13292	COL6A3_13292	COL6A3	13292	1293	HGNC:2213	2	237324003	237414375	-1	protein_coding	collagen type VI alpha 3 chain [Source:HGNC Symbol;Acc:HGNC:2213]
ENSG00000048392	RRM2B_13340	RRM2B	13340	RRM2B_13340	RRM2B	13340	50484	HGNC:17296	8	102204502	102239118	-1	protein_coding	ribonucleotide reductase regulatory TP53 inducible subunit M2B [Source:HGNC Symbol;Acc:HGNC:17296]
ENSG00000123689	G0S2_13343	G0S2	13343	G0S2_13343	G0S2	13343	50486	HGNC:30229	1	209675420	209676388	1	protein_coding	G0/G1 switch 2 [Source:HGNC Symbol;Acc:HGNC:30229]
ENSG00000157551	KCNJ15_13362	KCNJ15	13362	KCNJ15_13362	KCNJ15	13362	3772	HGNC:6261	21	38157034	38307357	1	protein_coding	potassium voltage-gated channel subfamily J member 15 [Source:HGNC Symbol;Acc:HGNC:6261]
ENSG00000069535	MAOB_13383	MAOB	13383	MAOB_13383	MAOB	13383	4129	HGNC:6834	X	43766611	43882447	-1	protein_coding	monoamine oxidase B [Source:HGNC Symbol;Acc:HGNC:6834]
ENSG00000213341	CHUK_1342	CHUK	1342	CHUK_1342	CHUK	1342	1147	HGNC:1974	10	100188298	100229619	-1	protein_coding	conserved helix-loop-helix ubiquitous kinase [Source:HGNC Symbol;Acc:HGNC:1974]
ENSG00000161547	SRSF2_13425	SRSF2	13425	SRSF2_13425	SRSF2	13425	6427	HGNC:10783	17	76734115	76737374	-1	protein_coding	serine and arginine rich splicing factor 2 [Source:HGNC Symbol;Acc:HGNC:10783]
ENSG00000005194	CIAPIN1_1343	CIAPIN1	1343	CIAPIN1_1343	CIAPIN1	1343	57019	HGNC:28050	16	57428169	57447528	-1	protein_coding	cytokine induced apoptosis inhibitor 1 [Source:HGNC Symbol;Acc:HGNC:28050]
ENSG00000145423	SFRP2_13438	SFRP2	13438	SFRP2_13438	SFRP2	13438	6423	HGNC:10777	4	153780592	153789120	-1	protein_coding	secreted frizzled related protein 2 [Source:HGNC Symbol;Acc:HGNC:10777]
ENSG00000106991	ENG_13441	ENG	13441	ENG_13441	ENG	13441	2022	HGNC:3349	9	127815012	127854756	-1	protein_coding	endoglin [Source:HGNC Symbol;Acc:HGNC:3349]
ENSG00000141837	CACNA1A_13444	CACNA1A	13444	CACNA1A_13444	CACNA1A	13444	773	HGNC:1388	19	13206442	13633025	-1	protein_coding	calcium voltage-gated channel subunit alpha1 A [Source:HGNC Symbol;Acc:HGNC:1388]
ENSG00000073050	XRCC1_13455	XRCC1	13455	XRCC1_13455	XRCC1	13455	7515	HGNC:12828	19	43543040	43580473	-1	protein_coding	X-ray repair cross complementing 1 [Source:HGNC Symbol;Acc:HGNC:12828]
ENSG00000121211	MND1_13458	MND1	13458	MND1_13458	MND1	13458	84057	HGNC:24839	4	153344649	153415118	1	protein_coding	meiotic nuclear divisions 1 [Source:HGNC Symbol;Acc:HGNC:24839]
ENSG00000100365	NCF4_13488	NCF4	13488	NCF4_13488	NCF4	13488	4689	HGNC:7662	22	36860988	36878015	1	protein_coding	neutrophil cytosolic factor 4 [Source:HGNC Symbol;Acc:HGNC:7662]
ENSG00000169688	MT1B_13496	MT1B	13496	MT1B_13496	MT1B	13496	4490	HGNC:7394	16	56651899	56653204	1	protein_coding	metallothionein 1B [Source:HGNC Symbol;Acc:HGNC:7394]
ENSG00000182551	ADI1_135	ADI1	135	ADI1_135	ADI1	135	55256	HGNC:30576	2	3497361	3519736	-1	protein_coding	acireductone dioxygenase 1 [Source:HGNC Symbol;Acc:HGNC:30576]
ENSG00000122122	SASH3_13505	SASH3	13505	SASH3_13505	SASH3	13505	54440	HGNC:15975	X	129779979	129795201	1	protein_coding	SAM and SH3 domain containing 3 [Source:HGNC Symbol;Acc:HGNC:15975]
ENSG00000099622	CIRBP_1351	CIRBP	1351	CIRBP_1351	CIRBP	1351	1153	HGNC:1982	19	1259384	1274880	1	protein_coding	cold inducible RNA binding protein [Source:HGNC Symbol;Acc:HGNC:1982]
ENSG00000126803	HSPA2_13514	HSPA2	13514	HSPA2_13514	HSPA2	13514	3306	HGNC:5235	14	64535905	64546173	1	protein_coding	heat shock protein family A (Hsp70) member 2 [Source:HGNC Symbol;Acc:HGNC:5235]
ENSG00000077063	CTTNBP2_13527	CTTNBP2	13527	CTTNBP2_13527	CTTNBP2	13527	83992	HGNC:15679	7	117710651	117874139	-1	protein_coding	cortactin binding protein 2 [Source:HGNC Symbol;Acc:HGNC:15679]
ENSG00000114978	MOB1A_13529	MOB1A	13529	MOB1A_13529	MOB1A	13529	55233	HGNC:16015	2	74152528	74178898	-1	protein_coding	MOB kinase activator 1A [Source:HGNC Symbol;Acc:HGNC:16015]
ENSG00000197172	MAGEA6_13535	MAGEA6	13535	MAGEA6_13535	MAGEA6	13535	4105	HGNC:6804	X	152766136	152769747	-1	protein_coding	MAGE family member A6 [Source:HGNC Symbol;Acc:HGNC:6804]
ENSG00000221867	MAGEA3_13536	MAGEA3	13536	MAGEA3_13536	MAGEA3	13536	4102	HGNC:6801	X	152698752	152702347	1	protein_coding	MAGE family member A3 [Source:HGNC Symbol;Acc:HGNC:6801]
ENSG00000122873	CISD1_1354	CISD1	1354	CISD1_1354	CISD1	1354	55847	HGNC:30880	10	58269058	58289586	1	protein_coding	CDGSH iron sulfur domain 1 [Source:HGNC Symbol;Acc:HGNC:30880]
ENSG00000123388	HOXC11_13542	HOXC11	13542	HOXC11_13542	HOXC11	13542	3227	HGNC:5123	12	53973126	53977643	1	protein_coding	homeobox C11 [Source:HGNC Symbol;Acc:HGNC:5123]
ENSG00000131050	BPIFA2_13545	BPIFA2	13545	BPIFA2_13545	BPIFA2	13545	140683	HGNC:16203	20	33161768	33181412	1	protein_coding	BPI fold containing family A member 2 [Source:HGNC Symbol;Acc:HGNC:16203]
ENSG00000104413	ESRP1_13554	ESRP1	13554	ESRP1_13554	ESRP1	13554	54845	HGNC:25966	8	94641074	94707466	1	protein_coding	epithelial splicing regulatory protein 1 [Source:HGNC Symbol;Acc:HGNC:25966]
ENSG00000164107	HAND2_13573	HAND2	13573	HAND2_13573	HAND2	13573	9464	HGNC:4808	4	173524969	173530229	-1	protein_coding	heart and neural crest derivatives expressed 2 [Source:HGNC Symbol;Acc:HGNC:4808]
ENSG00000137285	TUBB2B_13577	TUBB2B	13577	TUBB2B_13577	TUBB2B	13577	347733	HGNC:30829	6	3224261	3231730	-1	protein_coding	tubulin beta 2B class IIb [Source:HGNC Symbol;Acc:HGNC:30829]
ENSG00000118513	MYB_13607	MYB	13607	MYB_13607	MYB	13607	4602	HGNC:7545	6	135181315	135219173	1	protein_coding	MYB proto-oncogene.transcription factor [Source:HGNC Symbol;Acc:HGNC:7545]
ENSG00000173391	OLR1_13618	OLR1	13618	OLR1_13618	OLR1	13618	4973	HGNC:8133	12	10158301	10172138	-1	protein_coding	oxidized low density lipoprotein receptor 1 [Source:HGNC Symbol;Acc:HGNC:8133]
ENSG00000173207	CKS1B_1362	CKS1B	1362	CKS1B_1362	CKS1B	1362	1163	HGNC:19083	1	154974653	154979249	1	protein_coding	CDC28 protein kinase regulatory subunit 1B [Source:HGNC Symbol;Acc:HGNC:19083]
ENSG00000114268	PFKFB4_13625	PFKFB4	13625	PFKFB4_13625	PFKFB4	13625	5210	HGNC:8875	3	48517684	48562015	-1	protein_coding	6-phosphofructo-2-kinase/fructose-2.6-biphosphatase 4 [Source:HGNC Symbol;Acc:HGNC:8875]
ENSG00000130222	GADD45G_13658	GADD45G	13658	GADD45G_13658	GADD45G	13658	10912	HGNC:4097	9	89605013	89606555	1	protein_coding	growth arrest and DNA damage inducible gamma [Source:HGNC Symbol;Acc:HGNC:4097]
ENSG00000010932	FMO1_13664	FMO1	13664	FMO1_13664	FMO1	13664	2326	HGNC:3769	1	171248471	171285978	1	protein_coding	flavin containing monooxygenase 1 [Source:HGNC Symbol;Acc:HGNC:3769]
ENSG00000174442	ZWILCH_13665	ZWILCH	13665	ZWILCH_13665	ZWILCH	13665	55055	HGNC:25468	15	66504959	66550128	1	protein_coding	zwilch kinetochore protein [Source:HGNC Symbol;Acc:HGNC:25468]
ENSG00000115414	FN1_13666	FN1	13666	FN1_13666	FN1	13666	2335	HGNC:3778	2	215360440	215436172	-1	protein_coding	fibronectin 1 [Source:HGNC Symbol;Acc:HGNC:3778]
ENSG00000162616	DNAJB4_13682	DNAJB4	13682	DNAJB4_13682	DNAJB4	13682	11080	HGNC:14886	1	77979175	78017964	1	protein_coding	DnaJ heat shock protein family (Hsp40) member B4 [Source:HGNC Symbol;Acc:HGNC:14886]
ENSG00000091129	NRCAM_13710	NRCAM	13710	NRCAM_13710	NRCAM	13710	4897	HGNC:7994	7	108147623	108456717	-1	protein_coding	neuronal cell adhesion molecule [Source:HGNC Symbol;Acc:HGNC:7994]
ENSG00000103257	SLC7A5_13711	SLC7A5	13711	SLC7A5_13711	SLC7A5	13711	8140	HGNC:11063	16	87830023	87869488	-1	protein_coding	solute carrier family 7 member 5 [Source:HGNC Symbol;Acc:HGNC:11063]
ENSG00000203909	DPPA5_13721	DPPA5	13721	DPPA5_13721	DPPA5	13721	340168	HGNC:19201	6	73353062	73354295	-1	protein_coding	developmental pluripotency associated 5 [Source:HGNC Symbol;Acc:HGNC:19201]
ENSG00000167751	KLK2_13727	KLK2	13727	KLK2_13727	KLK2	13727	3817	HGNC:6363	19	50861568	50880567	1	protein_coding	kallikrein related peptidase 2 [Source:HGNC Symbol;Acc:HGNC:6363]
ENSG00000205420	KRT6A_13729	KRT6A	13729	KRT6A_13729	KRT6A	13729	3853	HGNC:6443	12	52487174	52493257	-1	protein_coding	keratin 6A [Source:HGNC Symbol;Acc:HGNC:6443]
ENSG00000173482	PTPRM_13744	PTPRM	13744	PTPRM_13744	PTPRM	13744	5797	HGNC:9675	18	7566782	8406861	1	protein_coding	protein tyrosine phosphatase.receptor type M [Source:HGNC Symbol;Acc:HGNC:9675]
ENSG00000203747	FCGR3A_13772	FCGR3A	13772	FCGR3A_13772	FCGR3A	13772	2214	HGNC:3619	1	161541759	161550737	-1	protein_coding	Fc fragment of IgG receptor IIIa [Source:HGNC Symbol;Acc:HGNC:3619]
ENSG00000165209	STRBP_13783	STRBP	13783	STRBP_13783	STRBP	13783	55342	HGNC:16462	9	123109500	123268576	-1	protein_coding	spermatid perinuclear RNA binding protein [Source:HGNC Symbol;Acc:HGNC:16462]
ENSG00000163882	POLR2H_13796	POLR2H	13796	POLR2H_13796	POLR2H	13796	5437	HGNC:9195	3	184361718	184368596	1	protein_coding	RNA polymerase II subunit H [Source:HGNC Symbol;Acc:HGNC:9195]
ENSG00000138032	PPM1B_13805	PPM1B	13805	PPM1B_13805	PPM1B	13805	5495	HGNC:9276	2	44167969	44244384	1	protein_coding	protein phosphatase.Mg2+/Mn2+ dependent 1B [Source:HGNC Symbol;Acc:HGNC:9276]
ENSG00000136531	SCN2A_13807	SCN2A	13807	SCN2A_13807	SCN2A	13807	6326	HGNC:10588	2	165194993	165392310	1	protein_coding	sodium voltage-gated channel alpha subunit 2 [Source:HGNC Symbol;Acc:HGNC:10588]
ENSG00000095794	CREM_13826	CREM	13826	CREM_13826	CREM	13826	1390	HGNC:2352	10	35126791	35212958	1	protein_coding	cAMP responsive element modulator [Source:HGNC Symbol;Acc:HGNC:2352]
ENSG00000172243	CLEC7A_13828	CLEC7A	13828	CLEC7A_13828	CLEC7A	13828	64581	HGNC:14558	12	10116777	10130258	-1	protein_coding	C-type lectin domain containing 7A [Source:HGNC Symbol;Acc:HGNC:14558]
ENSG00000163519	TRAT1_13833	TRAT1	13833	TRAT1_13833	TRAT1	13833	50852	HGNC:30698	3	108822698	108855005	1	protein_coding	T-cell receptor associated transmembrane adaptor 1 [Source:HGNC Symbol;Acc:HGNC:30698]
ENSG00000243480	AMY2A_13847	AMY2A	13847	AMY2A_13847	AMY2A	13847	279	HGNC:477	1	103616811	103625780	1	protein_coding	amylase.alpha 2A (pancreatic) [Source:HGNC Symbol;Acc:HGNC:477]
ENSG00000168000	BSCL2_13859	BSCL2	13859	BSCL2_13859	BSCL2	13859	26580	HGNC:15832	11	62690275	62709845	-1	protein_coding	BSCL2.seipin lipid droplet biogenesis associated [Source:HGNC Symbol;Acc:HGNC:15832]
ENSG00000124731	TREM1_13872	TREM1	13872	TREM1_13872	TREM1	13872	54210	HGNC:17760	6	41267926	41286719	-1	protein_coding	triggering receptor expressed on myeloid cells 1 [Source:HGNC Symbol;Acc:HGNC:17760]
ENSG00000102265	TIMP1_13877	TIMP1	13877	TIMP1_13877	TIMP1	13877	7076	HGNC:11820	X	47582313	47586789	1	protein_coding	TIMP metallopeptidase inhibitor 1 [Source:HGNC Symbol;Acc:HGNC:11820]
ENSG00000166415	WDR72_13887	WDR72	13887	WDR72_13887	WDR72	13887	256764	HGNC:26790	15	53513741	53762878	-1	protein_coding	WD repeat domain 72 [Source:HGNC Symbol;Acc:HGNC:26790]
ENSG00000169442	CD52_13919	CD52	13919	CD52_13919	CD52	13919	1043	HGNC:1804	1	26317957	26320523	1	protein_coding	CD52 molecule [Source:HGNC Symbol;Acc:HGNC:1804]
ENSG00000079215	SLC1A3_13929	SLC1A3	13929	SLC1A3_13929	SLC1A3	13929	6507	HGNC:10941	5	36606355	36688334	1	protein_coding	solute carrier family 1 member 3 [Source:HGNC Symbol;Acc:HGNC:10941]
ENSG00000163737	PF4_13958	PF4	13958	PF4_13958	PF4	13958	5196	HGNC:8861	4	73981077	73982124	-1	protein_coding	platelet factor 4 [Source:HGNC Symbol;Acc:HGNC:8861]
ENSG00000169894	MUC3A_13976	MUC3A	13976	MUC3A_13976	MUC3A	13976	4584	HGNC:7513	7	100949555	100968346	1	protein_coding	mucin 3A.cell surface associated [Source:HGNC Symbol;Acc:HGNC:7513]
ENSG00000166855	CLPX_1399	CLPX	1399	CLPX_1399	CLPX	1399	10845	HGNC:2088	15	65148219	65185342	-1	protein_coding	caseinolytic mitochondrial matrix peptidase chaperone subunit [Source:HGNC Symbol;Acc:HGNC:2088]
ENSG00000087085	ACHE_13991	ACHE	13991	ACHE_13991	ACHE	13991	43	HGNC:108	7	100889994	100896974	-1	protein_coding	acetylcholinesterase (Cartwright blood group) [Source:HGNC Symbol;Acc:HGNC:108]
ENSG00000171603	CLSTN1_1400	CLSTN1	1400	CLSTN1_1400	CLSTN1	1400	22883	HGNC:17447	1	9729026	9824526	-1	protein_coding	calsyntenin 1 [Source:HGNC Symbol;Acc:HGNC:17447]
ENSG00000177575	CD163_14001	CD163	14001	CD163_14001	CD163	14001	9332	HGNC:1631	12	7470813	7503893	-1	protein_coding	CD163 molecule [Source:HGNC Symbol;Acc:HGNC:1631]
ENSG00000042286	AIFM2_14009	AIFM2	14009	AIFM2_14009	AIFM2	14009	84883	HGNC:21411	10	70098223	70132934	-1	protein_coding	apoptosis inducing factor.mitochondria associated 2 [Source:HGNC Symbol;Acc:HGNC:21411]
ENSG00000103534	TMC5_14015	TMC5	14015	TMC5_14015	TMC5	14015	79838	HGNC:22999	16	19410496	19499113	1	protein_coding	transmembrane channel like 5 [Source:HGNC Symbol;Acc:HGNC:22999]
ENSG00000175416	CLTB_1402	CLTB	1402	CLTB_1402	CLTB	1402	1212	HGNC:2091	5	176392455	176416569	-1	protein_coding	clathrin light chain B [Source:HGNC Symbol;Acc:HGNC:2091]
ENSG00000044574	HSPA5_14023	HSPA5	14023	HSPA5_14023	HSPA5	14023	3309	HGNC:5238	9	125234853	125241330	-1	protein_coding	heat shock protein family A (Hsp70) member 5 [Source:HGNC Symbol;Acc:HGNC:5238]
ENSG00000141367	CLTC_1405	CLTC	1405	CLTC_1405	CLTC	1405	1213	HGNC:2092	17	59619689	59696956	1	protein_coding	clathrin heavy chain [Source:HGNC Symbol;Acc:HGNC:2092]
ENSG00000070404	FSTL3_14058	FSTL3	14058	FSTL3_14058	FSTL3	14058	10272	HGNC:3973	19	676365	683399	1	protein_coding	follistatin like 3 [Source:HGNC Symbol;Acc:HGNC:3973]
ENSG00000137267	TUBB2A_14065	TUBB2A	14065	TUBB2A_14065	TUBB2A	14065	7280	HGNC:12412	6	3153669	3157526	-1	protein_coding	tubulin beta 2A class IIa [Source:HGNC Symbol;Acc:HGNC:12412]
ENSG00000028137	TNFRSF1B_14069	TNFRSF1B	14069	TNFRSF1B_14069	TNFRSF1B	14069	7133	HGNC:11917	1	12167003	12209228	1	protein_coding	TNF receptor superfamily member 1B [Source:HGNC Symbol;Acc:HGNC:11917]
ENSG00000261371	PECAM1_14079	PECAM1	14079	PECAM1_14079	PECAM1	14079	5175	HGNC:8823	17	64319415	64413776	-1	protein_coding	platelet and endothelial cell adhesion molecule 1 [Source:HGNC Symbol;Acc:HGNC:8823]
ENSG00000133313	CNDP2_1408	CNDP2	1408	CNDP2_1408	CNDP2	1408	55748	HGNC:24437	18	74495816	74523454	1	protein_coding	carnosine dipeptidase 2 [Source:HGNC Symbol;Acc:HGNC:24437]
ENSG00000129465	RIPK3_14085	RIPK3	14085	RIPK3_14085	RIPK3	14085	11035	HGNC:10021	14	24336021	24340045	-1	protein_coding	receptor interacting serine/threonine kinase 3 [Source:HGNC Symbol;Acc:HGNC:10021]
ENSG00000085999	RAD54L_14089	RAD54L	14089	RAD54L_14089	RAD54L	14089	8438	HGNC:9826	1	46247688	46278473	1	protein_coding	RAD54 like (S. cerevisiae) [Source:HGNC Symbol;Acc:HGNC:9826]
ENSG00000087074	PPP1R15A_14098	PPP1R15A	14098	PPP1R15A_14098	PPP1R15A	14098	23645	HGNC:14375	19	48872392	48876057	1	protein_coding	protein phosphatase 1 regulatory subunit 15A [Source:HGNC Symbol;Acc:HGNC:14375]
ENSG00000151012	SLC7A11_14100	SLC7A11	14100	SLC7A11_14100	SLC7A11	14100	23657	HGNC:11059	4	138164097	138242349	-1	protein_coding	solute carrier family 7 member 11 [Source:HGNC Symbol;Acc:HGNC:11059]
ENSG00000166797	FAM96A_14110	FAM96A	14110	CIAO2A_14110	CIAO2A	14110	84191	HGNC:26235	15	64072559	64094018	-1	protein_coding	family with sequence similarity 96 member A [Source:HGNC Symbol;Acc:HGNC:26235]
ENSG00000168824	NSG1_14124	NSG1	14124	NSG1_14124	NSG1	14124	27065	HGNC:18790	NA	NA	NA	NA	protein_coding	Neuronal Vesicle Trafficking Associated 1
ENSG00000189043	NDUFA4_14125	NDUFA4	14125	NDUFA4_14125	NDUFA4	14125	4697	HGNC:7687	7	10931951	10940256	-1	protein_coding	NDUFA4.mitochondrial complex associated [Source:HGNC Symbol;Acc:HGNC:7687]
ENSG00000165244	ZNF367_14143	ZNF367	14143	ZNF367_14143	ZNF367	14143	195828	HGNC:18320	9	96385941	96418329	-1	protein_coding	zinc finger protein 367 [Source:HGNC Symbol;Acc:HGNC:18320]
ENSG00000085224	ATRX_14146	ATRX	14146	ATRX_14146	ATRX	14146	546	HGNC:886	X	77504878	77786269	-1	protein_coding	ATRX.chromatin remodeler [Source:HGNC Symbol;Acc:HGNC:886]
ENSG00000117394	SLC2A1_14159	SLC2A1	14159	SLC2A1_14159	SLC2A1	14159	6513	HGNC:11005	1	42925375	42959173	-1	protein_coding	solute carrier family 2 member 1 [Source:HGNC Symbol;Acc:HGNC:11005]
ENSG00000122952	ZWINT_14161	ZWINT	14161	ZWINT_14161	ZWINT	14161	11130	HGNC:13195	10	56357228	56361275	-1	protein_coding	ZW10 interacting kinetochore protein [Source:HGNC Symbol;Acc:HGNC:13195]
ENSG00000174059	CD34_14176	CD34	14176	CD34_14176	CD34	14176	947	HGNC:1662	1	207880972	207911402	-1	protein_coding	CD34 molecule [Source:HGNC Symbol;Acc:HGNC:1662]
ENSG00000197971	MBP_14178	MBP	14178	MBP_14178	MBP	14178	4155	HGNC:6925	18	76978827	77133683	-1	protein_coding	myelin basic protein [Source:HGNC Symbol;Acc:HGNC:6925]
ENSG00000196208	GREB1_14205	GREB1	14205	GREB1_14205	GREB1	14205	9687	HGNC:24885	2	11482341	11642788	1	protein_coding	growth regulation by estrogen in breast cancer 1 [Source:HGNC Symbol;Acc:HGNC:24885]
ENSG00000164111	ANXA5_14212	ANXA5	14212	ANXA5_14212	ANXA5	14212	308	HGNC:543	4	121667955	121697113	-1	protein_coding	annexin A5 [Source:HGNC Symbol;Acc:HGNC:543]
ENSG00000111731	C2CD5_14220	C2CD5	14220	C2CD5_14220	C2CD5	14220	9847	HGNC:29062	12	22448583	22544546	-1	protein_coding	C2 calcium dependent domain containing 5 [Source:HGNC Symbol;Acc:HGNC:29062]
ENSG00000100353	EIF3D_14221	EIF3D	14221	EIF3D_14221	EIF3D	14221	8664	HGNC:3278	22	36510850	36529436	-1	protein_coding	eukaryotic translation initiation factor 3 subunit D [Source:HGNC Symbol;Acc:HGNC:3278]
ENSG00000107581	EIF3A_14222	EIF3A	14222	EIF3A_14222	EIF3A	14222	8661	HGNC:3271	10	119033670	119080823	-1	protein_coding	eukaryotic translation initiation factor 3 subunit A [Source:HGNC Symbol;Acc:HGNC:3271]
ENSG00000018625	ATP1A2_14227	ATP1A2	14227	ATP1A2_14227	ATP1A2	14227	477	HGNC:800	1	160115759	160143591	1	protein_coding	ATPase Na+/K+ transporting subunit alpha 2 [Source:HGNC Symbol;Acc:HGNC:800]
ENSG00000198771	RCSD1_14231	RCSD1	14231	RCSD1_14231	RCSD1	14231	92241	HGNC:28310	1	167630093	167706249	1	protein_coding	RCSD domain containing 1 [Source:HGNC Symbol;Acc:HGNC:28310]
ENSG00000080802	CNOT4_1427	CNOT4	1427	CNOT4_1427	CNOT4	1427	4850	HGNC:7880	7	135361795	135510127	-1	protein_coding	CCR4-NOT transcription complex subunit 4 [Source:HGNC Symbol;Acc:HGNC:7880]
ENSG00000123219	CENPK_14270	CENPK	14270	CENPK_14270	CENPK	14270	64105	HGNC:29479	5	65517766	65563171	-1	protein_coding	centromere protein K [Source:HGNC Symbol;Acc:HGNC:29479]
ENSG00000148229	POLE3_14273	POLE3	14273	POLE3_14273	POLE3	14273	54107	HGNC:13546	9	113407235	113410672	-1	protein_coding	DNA polymerase epsilon 3.accessory subunit [Source:HGNC Symbol;Acc:HGNC:13546]
ENSG00000166407	LMO1_14295	LMO1	14295	LMO1_14295	LMO1	14295	4004	HGNC:6641	11	8224304	8268716	-1	protein_coding	LIM domain only 1 [Source:HGNC Symbol;Acc:HGNC:6641]
ENSG00000110721	CHKA_14315	CHKA	14315	CHKA_14315	CHKA	14315	1119	HGNC:1937	11	68052859	68121444	-1	protein_coding	choline kinase alpha [Source:HGNC Symbol;Acc:HGNC:1937]
ENSG00000091986	CCDC80_14320	CCDC80	14320	CCDC80_14320	CCDC80	14320	151887	HGNC:30649	3	112596794	112649530	-1	protein_coding	coiled-coil domain containing 80 [Source:HGNC Symbol;Acc:HGNC:30649]
ENSG00000169429	CXCL8_14324	CXCL8	14324	CXCL8_14324	CXCL8	14324	3576	HGNC:6025	4	73740506	73743716	1	protein_coding	C-X-C motif chemokine ligand 8 [Source:HGNC Symbol;Acc:HGNC:6025]
ENSG00000137161	CNPY3_1433	CNPY3	1433	CNPY3_1433	CNPY3	1433	10695	HGNC:11968	6	42929192	42939287	1	protein_coding	canopy FGF signaling regulator 3 [Source:HGNC Symbol;Acc:HGNC:11968]
ENSG00000030110	BAK1_14344	BAK1	14344	BAK1_14344	BAK1	14344	578	HGNC:949	6	33572547	33580293	-1	protein_coding	BCL2 antagonist/killer 1 [Source:HGNC Symbol;Acc:HGNC:949]
ENSG00000135776	ABCB10_14348	ABCB10	14348	ABCB10_14348	ABCB10	14348	23456	HGNC:41	1	229516582	229558695	-1	protein_coding	ATP binding cassette subfamily B member 10 [Source:HGNC Symbol;Acc:HGNC:41]
ENSG00000071553	ATP6AP1_14351	ATP6AP1	14351	ATP6AP1_14351	ATP6AP1	14351	537	HGNC:868	X	154428632	154436516	1	protein_coding	ATPase H+ transporting accessory protein 1 [Source:HGNC Symbol;Acc:HGNC:868]
ENSG00000165588	OTX2_14359	OTX2	14359	OTX2_14359	OTX2	14359	5015	HGNC:8522	14	56799905	56810479	-1	protein_coding	orthodenticle homeobox 2 [Source:HGNC Symbol;Acc:HGNC:8522]
ENSG00000145723	GIN1_14366	GIN1	14366	GIN1_14366	GIN1	14366	54826	HGNC:25959	5	103086000	103120151	-1	protein_coding	gypsy retrotransposon integrase 1 [Source:HGNC Symbol;Acc:HGNC:25959]
ENSG00000085832	EPS15_14377	EPS15	14377	EPS15_14377	EPS15	14377	2060	HGNC:3419	1	51354263	51519328	-1	protein_coding	epidermal growth factor receptor pathway substrate 15 [Source:HGNC Symbol;Acc:HGNC:3419]
ENSG00000068120	COASY_1438	COASY	1438	COASY_1438	COASY	1438	80347	HGNC:29932	17	42561467	42566277	1	protein_coding	Coenzyme A synthase [Source:HGNC Symbol;Acc:HGNC:29932]
ENSG00000125703	ATG4C_14397	ATG4C	14397	ATG4C_14397	ATG4C	14397	84938	HGNC:16040	1	62784135	62865513	1	protein_coding	autophagy related 4C cysteine peptidase [Source:HGNC Symbol;Acc:HGNC:16040]
ENSG00000181915	ADO_144	ADO	144	ADO_144	ADO	144	84890	HGNC:23506	10	62804857	62808483	1	protein_coding	2-aminoethanethiol dioxygenase [Source:HGNC Symbol;Acc:HGNC:23506]
ENSG00000197408	CYP2B6_14401	CYP2B6	14401	CYP2B6_14401	CYP2B6	14401	1555	HGNC:2615	19	40991299	41018398	1	protein_coding	cytochrome P450 family 2 subfamily B member 6 [Source:HGNC Symbol;Acc:HGNC:2615]
ENSG00000118495	PLAGL1_14406	PLAGL1	14406	PLAGL1_14406	PLAGL1	14406	5325	HGNC:9046	6	143940300	144064599	-1	protein_coding	PLAG1 like zinc finger 1 [Source:HGNC Symbol;Acc:HGNC:9046]
ENSG00000135775	COG2_1441	COG2	1441	COG2_1441	COG2	1441	22796	HGNC:6546	1	230642489	230693982	1	protein_coding	component of oligomeric golgi complex 2 [Source:HGNC Symbol;Acc:HGNC:6546]
ENSG00000160593	JAML_14411	JAML	14411	JAML_14411	JAML	14411	120425	HGNC:19084	11	118193740	118225094	-1	protein_coding	junction adhesion molecule like [Source:HGNC Symbol;Acc:HGNC:19084]
ENSG00000109072	VTN_14427	VTN	14427	VTN_14427	VTN	14427	7448	HGNC:12724	17	28367276	28373091	-1	protein_coding	vitronectin [Source:HGNC Symbol;Acc:HGNC:12724]
ENSG00000172156	CCL11_14453	CCL11	14453	CCL11_14453	CCL11	14453	6356	HGNC:10610	17	34285668	34288334	1	protein_coding	C-C motif chemokine ligand 11 [Source:HGNC Symbol;Acc:HGNC:10610]
ENSG00000048540	LMO3_14482	LMO3	14482	LMO3_14482	LMO3	14482	55885	HGNC:6643	12	16548373	16610594	-1	protein_coding	LIM domain only 3 [Source:HGNC Symbol;Acc:HGNC:6643]
ENSG00000158828	PINK1_14500	PINK1	14500	PINK1_14500	PINK1	14500	65018	HGNC:14581	1	20633455	20651511	1	protein_coding	PTEN induced putative kinase 1 [Source:HGNC Symbol;Acc:HGNC:14581]
ENSG00000048052	HDAC9_14516	HDAC9	14516	HDAC9_14516	HDAC9	14516	9734	HGNC:14065	7	18086949	19002416	1	protein_coding	histone deacetylase 9 [Source:HGNC Symbol;Acc:HGNC:14065]
ENSG00000185532	PRKG1_14530	PRKG1	14530	PRKG1_14530	PRKG1	14530	5592	HGNC:9414	10	50991358	52298350	1	protein_coding	protein kinase.cGMP-dependent
ENSG00000117600	PLPPR4_14532	PLPPR4	14532	PLPPR4_14532	PLPPR4	14532	9890	HGNC:23496	1	99263953	99309590	1	protein_coding	phospholipid phosphatase related 4 [Source:HGNC Symbol;Acc:HGNC:23496]
ENSG00000168298	HIST1H1E_14544	HIST1H1E	14544	H1-4_14544	H1-4	14544	3008	HGNC:4718	6	26156354	26157107	1	protein_coding	histone cluster 1 H1 family member e [Source:HGNC Symbol;Acc:HGNC:4718]
ENSG00000111725	PRKAB1_14557	PRKAB1	14557	PRKAB1_14557	PRKAB1	14557	5564	HGNC:9378	12	119667753	119681630	1	protein_coding	protein kinase AMP-activated non-catalytic subunit beta 1 [Source:HGNC Symbol;Acc:HGNC:9378]
ENSG00000156738	MS4A1_14568	MS4A1	14568	MS4A1_14568	MS4A1	14568	931	HGNC:7315	11	60455752	60470760	1	protein_coding	membrane spanning 4-domains A1 [Source:HGNC Symbol;Acc:HGNC:7315]
ENSG00000145545	SRD5A1_14585	SRD5A1	14585	SRD5A1_14585	SRD5A1	14585	6715	HGNC:11284	5	6633343	6674386	1	protein_coding	steroid 5 alpha-reductase 1 [Source:HGNC Symbol;Acc:HGNC:11284]
ENSG00000157005	SST_14586	SST	14586	SST_14586	SST	14586	6750	HGNC:11329	3	187668906	187670399	-1	protein_coding	somatostatin [Source:HGNC Symbol;Acc:HGNC:11329]
ENSG00000198901	PRC1_14588	PRC1	14588	PRC1_14588	PRC1	14588	9055	HGNC:9341	15	90966038	90995629	-1	protein_coding	protein regulator of cytokinesis 1 [Source:HGNC Symbol;Acc:HGNC:9341]
ENSG00000169242	EFNA1_14597	EFNA1	14597	EFNA1_14597	EFNA1	14597	1942	HGNC:3221	1	155127460	155134857	1	protein_coding	ephrin A1 [Source:HGNC Symbol;Acc:HGNC:3221]
ENSG00000007933	FMO3_14602	FMO3	14602	FMO3_14602	FMO3	14602	2328	HGNC:3771	1	171090877	171117819	1	protein_coding	flavin containing monooxygenase 3 [Source:HGNC Symbol;Acc:HGNC:3771]
ENSG00000111799	COL12A1_1461	COL12A1	1461	COL12A1_1461	COL12A1	1461	1303	HGNC:2188	6	75084326	75206051	-1	protein_coding	collagen type XII alpha 1 chain [Source:HGNC Symbol;Acc:HGNC:2188]
ENSG00000188487	INSC_14616	INSC	14616	INSC_14616	INSC	14616	387755	HGNC:33116	11	15112424	15247208	1	protein_coding	INSC.spindle orientation adaptor protein [Source:HGNC Symbol;Acc:HGNC:33116]
ENSG00000102243	VGLL1_14626	VGLL1	14626	VGLL1_14626	VGLL1	14626	51442	HGNC:20985	X	136532152	136556807	1	protein_coding	vestigial like family member 1 [Source:HGNC Symbol;Acc:HGNC:20985]
ENSG00000138795	LEF1_14627	LEF1	14627	LEF1_14627	LEF1	14627	51176	HGNC:6551	4	108047545	108168956	-1	protein_coding	lymphoid enhancer binding factor 1 [Source:HGNC Symbol;Acc:HGNC:6551]
ENSG00000110675	ELMOD1_14644	ELMOD1	14644	ELMOD1_14644	ELMOD1	14644	55531	HGNC:25334	11	107591091	107666779	1	protein_coding	ELMO domain containing 1 [Source:HGNC Symbol;Acc:HGNC:25334]
ENSG00000108821	COL1A1_1466	COL1A1	1466	COL1A1_1466	COL1A1	1466	1277	HGNC:2197	17	50183289	50201632	-1	protein_coding	collagen type I alpha 1 chain [Source:HGNC Symbol;Acc:HGNC:2197]
ENSG00000143437	ARNT_14705	ARNT	14705	ARNT_14705	ARNT	14705	405	HGNC:700	1	150809705	150876768	-1	protein_coding	aryl hydrocarbon receptor nuclear translocator [Source:HGNC Symbol;Acc:HGNC:700]
ENSG00000137807	KIF23_14714	KIF23	14714	KIF23_14714	KIF23	14714	9493	HGNC:6392	15	69414246	69448427	1	protein_coding	kinesin family member 23 [Source:HGNC Symbol;Acc:HGNC:6392]
ENSG00000187498	COL4A1_1472	COL4A1	1472	COL4A1_1472	COL4A1	1472	1282	HGNC:2202	13	110148963	110307149	-1	protein_coding	collagen type IV alpha 1 chain [Source:HGNC Symbol;Acc:HGNC:2202]
ENSG00000093167	LRRFIP2_14725	LRRFIP2	14725	LRRFIP2_14725	LRRFIP2	14725	9209	HGNC:6703	3	37052656	37183689	-1	protein_coding	LRR binding FLII interacting protein 2 [Source:HGNC Symbol;Acc:HGNC:6703]
ENSG00000134871	COL4A2_1473	COL4A2	1473	COL4A2_1473	COL4A2	1473	1284	HGNC:2203	13	110305812	110513027	1	protein_coding	collagen type IV alpha 2 chain [Source:HGNC Symbol;Acc:HGNC:2203]
ENSG00000155629	PIK3AP1_14739	PIK3AP1	14739	PIK3AP1_14739	PIK3AP1	14739	118788	HGNC:30034	10	96593312	96720514	-1	protein_coding	phosphoinositide-3-kinase adaptor protein 1 [Source:HGNC Symbol;Acc:HGNC:30034]
ENSG00000198300	PEG3_14757	PEG3	14757	PEG3_14757	PEG3	14757	5178	HGNC:8826	19	56810083	56840728	-1	protein_coding	paternally expressed 3 [Source:HGNC Symbol;Acc:HGNC:8826]
ENSG00000113163	COL4A3BP_1476	COL4A3BP	1476	CERT1_1476	CERT1	1476	10087	HGNC:2205	5	75368486	75512138	-1	protein_coding	collagen type IV alpha 3 binding protein [Source:HGNC Symbol;Acc:HGNC:2205]
ENSG00000134538	SLCO1B1_14765	SLCO1B1	14765	SLCO1B1_14765	SLCO1B1	14765	10599	HGNC:10959	12	21131202	21239246	1	protein_coding	solute carrier organic anion transporter family member 1B1 [Source:HGNC Symbol;Acc:HGNC:10959]
ENSG00000130635	COL5A1_1480	COL5A1	1480	COL5A1_1480	COL5A1	1480	1289	HGNC:2209	9	134641774	134844843	1	protein_coding	collagen type V alpha 1 chain [Source:HGNC Symbol;Acc:HGNC:2209]
ENSG00000111371	SLC38A1_14804	SLC38A1	14804	SLC38A1_14804	SLC38A1	14804	81539	HGNC:13447	12	46183063	46270017	-1	protein_coding	solute carrier family 38 member 1 [Source:HGNC Symbol;Acc:HGNC:13447]
ENSG00000107159	CA9_14814	CA9	14814	CA9_14814	CA9	14814	768	HGNC:1383	9	35673856	35681159	1	protein_coding	carbonic anhydrase 9 [Source:HGNC Symbol;Acc:HGNC:1383]
ENSG00000167207	NOD2_14820	NOD2	14820	NOD2_14820	NOD2	14820	64127	HGNC:5331	16	50693603	50734041	1	protein_coding	nucleotide binding oligomerization domain containing 2 [Source:HGNC Symbol;Acc:HGNC:5331]
ENSG00000142910	TINAGL1_14822	TINAGL1	14822	TINAGL1_14822	TINAGL1	14822	64129	HGNC:19168	1	31576485	31587686	1	protein_coding	tubulointerstitial nephritis antigen like 1 [Source:HGNC Symbol;Acc:HGNC:19168]
ENSG00000180817	PPA1_14828	PPA1	14828	PPA1_14828	PPA1	14828	5464	HGNC:9226	10	70202830	70233911	-1	protein_coding	pyrophosphatase (inorganic) 1 [Source:HGNC Symbol;Acc:HGNC:9226]
ENSG00000204262	COL5A2_1483	COL5A2	1483	COL5A2_1483	COL5A2	1483	1290	HGNC:2210	2	189031896	189179879	-1	protein_coding	collagen type V alpha 2 chain [Source:HGNC Symbol;Acc:HGNC:2210]
ENSG00000101447	FAM83D_14832	FAM83D	14832	FAM83D_14832	FAM83D	14832	81610	HGNC:16122	20	38926312	38953106	1	protein_coding	family with sequence similarity 83 member D [Source:HGNC Symbol;Acc:HGNC:16122]
ENSG00000107796	ACTA2_14836	ACTA2	14836	ACTA2_14836	ACTA2	14836	59	HGNC:130	10	88935074	88991339	-1	protein_coding	actin.alpha 2
ENSG00000115339	GALNT3_14859	GALNT3	14859	GALNT3_14859	GALNT3	14859	2591	HGNC:4125	2	165747591	165794682	-1	protein_coding	polypeptide N-acetylgalactosaminyltransferase 3 [Source:HGNC Symbol;Acc:HGNC:4125]
ENSG00000167110	GOLGA2_14861	GOLGA2	14861	GOLGA2_14861	GOLGA2	14861	2801	HGNC:4425	9	128255829	128275995	-1	protein_coding	golgin A2 [Source:HGNC Symbol;Acc:HGNC:4425]
ENSG00000164764	SBSPON_14886	SBSPON	14886	SBSPON_14886	SBSPON	14886	157869	HGNC:30362	8	73064540	73124088	-1	protein_coding	somatomedin B and thrombospondin type 1 domain containing [Source:HGNC Symbol;Acc:HGNC:30362]
ENSG00000160285	LSS_14888	LSS	14888	LSS_14888	LSS	14888	4047	HGNC:6708	21	46188141	46228824	-1	protein_coding	lanosterol synthase [Source:HGNC Symbol;Acc:HGNC:6708]
ENSG00000184432	COPB2_1491	COPB2	1491	COPB2_1491	COPB2	1491	9276	HGNC:2232	3	139355600	139389732	-1	protein_coding	coatomer protein complex subunit beta 2 [Source:HGNC Symbol;Acc:HGNC:2232]
ENSG00000110619	CARS_14910	CARS	14910	CARS1_14910	CARS1	14910	833	HGNC:1493	11	3000922	3057613	-1	protein_coding	cysteinyl-tRNA synthetase [Source:HGNC Symbol;Acc:HGNC:1493]
ENSG00000041982	TNC_14940	TNC	14940	TNC_14940	TNC	14940	3371	HGNC:5318	9	115019578	115118257	-1	protein_coding	tenascin C [Source:HGNC Symbol;Acc:HGNC:5318]
ENSG00000125968	ID1_14943	ID1	14943	ID1_14943	ID1	14943	3397	HGNC:5360	20	31605283	31606515	1	protein_coding	inhibitor of DNA binding 1.HLH protein [Source:HGNC Symbol;Acc:HGNC:5360]
ENSG00000155926	SLA_14953	SLA	14953	SLA_14953	SLA	14953	6503	HGNC:10902	8	133036724	133103054	-1	protein_coding	Src like adaptor [Source:HGNC Symbol;Acc:HGNC:10902]
ENSG00000110944	IL23A_14962	IL23A	14962	IL23A_14962	IL23A	14962	51561	HGNC:15488	12	56334174	56340410	1	protein_coding	interleukin 23 subunit alpha [Source:HGNC Symbol;Acc:HGNC:15488]
ENSG00000121022	COPS5_1497	COPS5	1497	COPS5_1497	COPS5	1497	10987	HGNC:2240	8	67043079	67083783	-1	protein_coding	COP9 signalosome subunit 5 [Source:HGNC Symbol;Acc:HGNC:2240]
ENSG00000100097	LGALS1_14971	LGALS1	14971	LGALS1_14971	LGALS1	14971	3956	HGNC:6561	22	37675608	37679806	1	protein_coding	galectin 1 [Source:HGNC Symbol;Acc:HGNC:6561]
ENSG00000111652	COPS7A_1498	COPS7A	1498	COPS7A_1498	COPS7A	1498	50813	HGNC:16758	12	6723741	6731875	1	protein_coding	COP9 signalosome subunit 7A [Source:HGNC Symbol;Acc:HGNC:16758]
ENSG00000111481	COPZ1_1499	COPZ1	1499	COPZ1_1499	COPZ1	1499	22818	HGNC:2243	12	54301202	54351849	1	protein_coding	coatomer protein complex subunit zeta 1 [Source:HGNC Symbol;Acc:HGNC:2243]
ENSG00000259207	ITGB3_15012	ITGB3	15012	ITGB3_15012	ITGB3	15012	3690	HGNC:6156	17	47253846	47311816	1	protein_coding	integrin subunit beta 3 [Source:HGNC Symbol;Acc:HGNC:6156]
ENSG00000165410	CFL2_15015	CFL2	15015	CFL2_15015	CFL2	15015	1073	HGNC:1875	14	34706769	34714823	-1	protein_coding	cofilin 2 [Source:HGNC Symbol;Acc:HGNC:1875]
ENSG00000025156	HSF2_15018	HSF2	15018	HSF2_15018	HSF2	15018	3298	HGNC:5225	6	122399546	122433119	1	protein_coding	heat shock transcription factor 2 [Source:HGNC Symbol;Acc:HGNC:5225]
ENSG00000174579	MSL2_15027	MSL2	15027	MSL2_15027	MSL2	15027	55167	HGNC:25544	3	136148922	136197241	-1	protein_coding	MSL complex subunit 2 [Source:HGNC Symbol;Acc:HGNC:25544]
ENSG00000152137	HSPB8_15039	HSPB8	15039	HSPB8_15039	HSPB8	15039	26353	HGNC:30171	12	119178642	119221131	1	protein_coding	heat shock protein family B (small) member 8 [Source:HGNC Symbol;Acc:HGNC:30171]
ENSG00000147996	CBWD5_15051	CBWD5	15051	CBWD5_15051	CBWD5	15051	220869	HGNC:24584	9	65668805	65734041	1	protein_coding	COBW domain containing 5 [Source:HGNC Symbol;Acc:HGNC:24584]
ENSG00000110871	COQ5_1506	COQ5	1506	COQ5_1506	COQ5	1506	84274	HGNC:28722	12	120503274	120534434	-1	protein_coding	coenzyme Q5.methyltransferase [Source:HGNC Symbol;Acc:HGNC:28722]
ENSG00000102879	CORO1A_1507	CORO1A	1507	CORO1A_1507	CORO1A	1507	11151	HGNC:2252	16	30182827	30189076	1	protein_coding	coronin 1A [Source:HGNC Symbol;Acc:HGNC:2252]
ENSG00000138039	LHCGR_15074	LHCGR	15074	LHCGR_15074	LHCGR	15074	3973	HGNC:6585	2	48686775	48755730	-1	protein_coding	luteinizing hormone/choriogonadotropin receptor [Source:HGNC Symbol;Acc:HGNC:6585]
ENSG00000143869	GDF7_15077	GDF7	15077	GDF7_15077	GDF7	15077	151449	HGNC:4222	2	20666664	20679245	1	protein_coding	growth differentiation factor 7 [Source:HGNC Symbol;Acc:HGNC:4222]
ENSG00000115194	SLC30A3_15096	SLC30A3	15096	SLC30A3_15096	SLC30A3	15096	7781	HGNC:11014	2	27253684	27275817	-1	protein_coding	solute carrier family 30 member 3 [Source:HGNC Symbol;Acc:HGNC:11014]
ENSG00000019991	HGF_15098	HGF	15098	HGF_15098	HGF	15098	3082	HGNC:4893	7	81699006	81770438	-1	protein_coding	hepatocyte growth factor [Source:HGNC Symbol;Acc:HGNC:4893]
ENSG00000169252	ADRB2_151	ADRB2	151	ADRB2_151	ADRB2	151	154	HGNC:286	5	148825245	148828687	1	protein_coding	adrenoceptor beta 2 [Source:HGNC Symbol;Acc:HGNC:286]
ENSG00000171757	LRRC34_15131	LRRC34	15131	LRRC34_15131	LRRC34	15131	151827	HGNC:28408	3	169793428	169812986	-1	protein_coding	leucine rich repeat containing 34 [Source:HGNC Symbol;Acc:HGNC:28408]
ENSG00000142973	CYP4B1_15139	CYP4B1	15139	CYP4B1_15139	CYP4B1	15139	1580	HGNC:2644	1	46757838	46819413	1	protein_coding	cytochrome P450 family 4 subfamily B member 1 [Source:HGNC Symbol;Acc:HGNC:2644]
ENSG00000138115	CYP2C8_15146	CYP2C8	15146	CYP2C8_15146	CYP2C8	15146	1558	HGNC:2622	10	95036772	95069497	-1	protein_coding	cytochrome P450 family 2 subfamily C member 8 [Source:HGNC Symbol;Acc:HGNC:2622]
ENSG00000123473	STIL_15150	STIL	15150	STIL_15150	STIL	15150	6491	HGNC:10879	1	47250139	47314147	-1	protein_coding	STIL.centriolar assembly protein [Source:HGNC Symbol;Acc:HGNC:10879]
ENSG00000149547	EI24_15156	EI24	15156	EI24_15156	EI24	15156	9538	HGNC:13276	11	125569216	125584687	1	protein_coding	EI24.autophagy associated transmembrane protein [Source:HGNC Symbol;Acc:HGNC:13276]
ENSG00000091513	TF_15172	TF	15172	TF_15172	TF	15172	7018	HGNC:11740	3	133745956	133779006	1	protein_coding	transferrin [Source:HGNC Symbol;Acc:HGNC:11740]
ENSG00000135220	UGT2A3_15183	UGT2A3	15183	UGT2A3_15183	UGT2A3	15183	79799	HGNC:28528	4	68928463	68951791	-1	protein_coding	UDP glucuronosyltransferase family 2 member A3 [Source:HGNC Symbol;Acc:HGNC:28528]
ENSG00000173193	PARP14_15187	PARP14	15187	PARP14_15187	PARP14	15187	54625	HGNC:29232	3	122680618	122730840	1	protein_coding	poly(ADP-ribose) polymerase family member 14 [Source:HGNC Symbol;Acc:HGNC:29232]
ENSG00000126267	COX6B1_1519	COX6B1	1519	COX6B1_1519	COX6B1	1519	1340	HGNC:2280	19	35648223	35658861	1	protein_coding	cytochrome c oxidase subunit 6B1 [Source:HGNC Symbol;Acc:HGNC:2280]
ENSG00000105339	DENND3_15196	DENND3	15196	DENND3_15196	DENND3	15196	22898	HGNC:29134	8	141117278	141195808	1	protein_coding	DENN domain containing 3 [Source:HGNC Symbol;Acc:HGNC:29134]
ENSG00000186300	ZNF555_15210	ZNF555	15210	ZNF555_15210	ZNF555	15210	148254	HGNC:28382	19	2841435	2860484	1	protein_coding	zinc finger protein 555 [Source:HGNC Symbol;Acc:HGNC:28382]
ENSG00000134326	CMPK2_15212	CMPK2	15212	CMPK2_15212	CMPK2	15212	129607	HGNC:27015	2	6840570	6866635	-1	protein_coding	cytidine/uridine monophosphate kinase 2 [Source:HGNC Symbol;Acc:HGNC:27015]
ENSG00000164919	COX6C_1522	COX6C	1522	COX6C_1522	COX6C	1522	1345	HGNC:2285	8	99873200	99894062	-1	protein_coding	cytochrome c oxidase subunit 6C [Source:HGNC Symbol;Acc:HGNC:2285]
ENSG00000166411	IDH3A_15224	IDH3A	15224	IDH3A_15224	IDH3A	15224	3419	HGNC:5384	15	78131498	78171949	1	protein_coding	isocitrate dehydrogenase 3 (NAD(+)) alpha [Source:HGNC Symbol;Acc:HGNC:5384]
ENSG00000141338	ABCA8_15229	ABCA8	15229	ABCA8_15229	ABCA8	15229	10351	HGNC:38	17	68867292	68955392	-1	protein_coding	ATP binding cassette subfamily A member 8 [Source:HGNC Symbol;Acc:HGNC:38]
ENSG00000185009	AP3M1_15244	AP3M1	15244	AP3M1_15244	AP3M1	15244	26985	HGNC:569	10	74120255	74151063	-1	protein_coding	adaptor related protein complex 3 mu 1 subunit [Source:HGNC Symbol;Acc:HGNC:569]
ENSG00000163959	SLC51A_15250	SLC51A	15250	SLC51A_15250	SLC51A	15250	200931	HGNC:29955	3	196211487	196243178	1	protein_coding	solute carrier family 51 alpha subunit [Source:HGNC Symbol;Acc:HGNC:29955]
ENSG00000182831	C16orf72_15264	C16orf72	15264	C16orf72_15264	C16orf72	15264	29035	HGNC:30103	16	9091648	9121640	1	protein_coding	chromosome 16 open reading frame 72 [Source:HGNC Symbol;Acc:HGNC:30103]
ENSG00000100867	DHRS2_15289	DHRS2	15289	DHRS2_15289	DHRS2	15289	10202	HGNC:18349	14	23630115	23645639	1	protein_coding	dehydrogenase/reductase 2 [Source:HGNC Symbol;Acc:HGNC:18349]
ENSG00000175497	DPP10_15296	DPP10	15296	DPP10_15296	DPP10	15296	57628	HGNC:20823	2	114442299	115845752	1	protein_coding	dipeptidyl peptidase like 10 [Source:HGNC Symbol;Acc:HGNC:20823]
ENSG00000239900	ADSL_153	ADSL	153	ADSL_153	ADSL	153	158	HGNC:291	22	40346500	40390463	1	protein_coding	adenylosuccinate lyase [Source:HGNC Symbol;Acc:HGNC:291]
ENSG00000105971	CAV2_15304	CAV2	15304	CAV2_15304	CAV2	15304	858	HGNC:1528	7	116287380	116508541	1	protein_coding	caveolin 2 [Source:HGNC Symbol;Acc:HGNC:1528]
ENSG00000163347	CLDN1_15316	CLDN1	15316	CLDN1_15316	CLDN1	15316	9076	HGNC:2032	3	190305701	190322475	-1	protein_coding	claudin 1 [Source:HGNC Symbol;Acc:HGNC:2032]
ENSG00000085719	CPNE3_1532	CPNE3	1532	CPNE3_1532	CPNE3	1532	8895	HGNC:2316	8	86514427	86561498	1	protein_coding	copine 3 [Source:HGNC Symbol;Acc:HGNC:2316]
ENSG00000185585	OLFML2A_15337	OLFML2A	15337	OLFML2A_15337	OLFML2A	15337	169611	HGNC:27270	9	124777158	124814885	1	protein_coding	olfactomedin like 2A [Source:HGNC Symbol;Acc:HGNC:27270]
ENSG00000104756	KCTD9_15339	KCTD9	15339	KCTD9_15339	KCTD9	15339	54793	HGNC:22401	8	25427847	25458476	-1	protein_coding	potassium channel tetramerization domain containing 9 [Source:HGNC Symbol;Acc:HGNC:22401]
ENSG00000173068	BNC2_15341	BNC2	15341	BNC2_15341	BNC2	15341	54796	HGNC:30988	9	16409503	16870843	-1	protein_coding	basonuclin 2 [Source:HGNC Symbol;Acc:HGNC:30988]
ENSG00000086619	ERO1B_15346	ERO1B	15346	ERO1B_15346	ERO1B	15346	56605	HGNC:14355	1	236215555	236281985	-1	protein_coding	endoplasmic reticulum oxidoreductase 1 beta [Source:HGNC Symbol;Acc:HGNC:14355]
ENSG00000160917	CPSF4_1539	CPSF4	1539	CPSF4_1539	CPSF4	1539	10898	HGNC:2327	7	99438922	99457371	1	protein_coding	cleavage and polyadenylation specific factor 4 [Source:HGNC Symbol;Acc:HGNC:2327]
ENSG00000140941	MAP1LC3B_15391	MAP1LC3B	15391	MAP1LC3B_15391	MAP1LC3B	15391	81631	HGNC:13352	16	87383995	87404779	1	protein_coding	microtubule associated protein 1 light chain 3 beta [Source:HGNC Symbol;Acc:HGNC:13352]
ENSG00000169083	AR_15392	AR	15392	AR_15392	AR	15392	367	HGNC:644	X	67544032	67730619	1	protein_coding	androgen receptor [Source:HGNC Symbol;Acc:HGNC:644]
ENSG00000128710	HOXD10_15423	HOXD10	15423	HOXD10_15423	HOXD10	15423	3236	HGNC:5133	2	176108790	176119942	1	protein_coding	homeobox D10 [Source:HGNC Symbol;Acc:HGNC:5133]
ENSG00000188643	S100A16_15424	S100A16	15424	S100A16_15424	S100A16	15424	140576	HGNC:20441	1	153606886	153613145	-1	protein_coding	S100 calcium binding protein A16 [Source:HGNC Symbol;Acc:HGNC:20441]
ENSG00000075213	SEMA3A_15425	SEMA3A	15425	SEMA3A_15425	SEMA3A	15425	10371	HGNC:10723	7	83955777	84492724	-1	protein_coding	semaphorin 3A [Source:HGNC Symbol;Acc:HGNC:10723]
ENSG00000120094	HOXB1_15430	HOXB1	15430	HOXB1_15430	HOXB1	15430	3211	HGNC:5111	17	48528526	48530997	-1	protein_coding	homeobox B1 [Source:HGNC Symbol;Acc:HGNC:5111]
ENSG00000120093	HOXB3_15432	HOXB3	15432	HOXB3_15432	HOXB3	15432	3213	HGNC:5114	17	48548870	48604912	-1	protein_coding	homeobox B3 [Source:HGNC Symbol;Acc:HGNC:5114]
ENSG00000215217	C5orf49_15445	C5orf49	15445	C5orf49_15445	C5orf49	15445	134121	HGNC:27028	5	7830378	7851490	-1	protein_coding	chromosome 5 open reading frame 49 [Source:HGNC Symbol;Acc:HGNC:27028]
ENSG00000169856	ONECUT1_15460	ONECUT1	15460	ONECUT1_15460	ONECUT1	15460	3175	HGNC:8138	15	52756989	52791078	-1	protein_coding	one cut homeobox 1 [Source:HGNC Symbol;Acc:HGNC:8138]
ENSG00000163661	PTX3_15463	PTX3	15463	PTX3_15463	PTX3	15463	5806	HGNC:9692	3	157436789	157443628	1	protein_coding	pentraxin 3 [Source:HGNC Symbol;Acc:HGNC:9692]
ENSG00000129354	AP1M2_15493	AP1M2	15493	AP1M2_15493	AP1M2	15493	10053	HGNC:558	19	10572671	10587315	-1	protein_coding	adaptor related protein complex 1 mu 2 subunit [Source:HGNC Symbol;Acc:HGNC:558]
ENSG00000167196	FBXO22_15494	FBXO22	15494	FBXO22_15494	FBXO22	15494	26263	HGNC:13593	15	75903859	75942510	1	protein_coding	F-box protein 22 [Source:HGNC Symbol;Acc:HGNC:13593]
ENSG00000034693	PEX3_15508	PEX3	15508	PEX3_15508	PEX3	15508	8504	HGNC:8858	6	143450807	143490010	1	protein_coding	peroxisomal biogenesis factor 3 [Source:HGNC Symbol;Acc:HGNC:8858]
ENSG00000131759	RARA_15510	RARA	15510	RARA_15510	RARA	15510	5914	HGNC:9864	17	40309192	40357643	1	protein_coding	retinoic acid receptor alpha [Source:HGNC Symbol;Acc:HGNC:9864]
ENSG00000056558	TRAF1_15516	TRAF1	15516	TRAF1_15516	TRAF1	15516	7185	HGNC:12031	9	120902393	120929173	-1	protein_coding	TNF receptor associated factor 1 [Source:HGNC Symbol;Acc:HGNC:12031]
ENSG00000005339	CREBBP_1553	CREBBP	1553	CREBBP_1553	CREBBP	1553	1387	HGNC:2348	16	3725054	3880726	-1	protein_coding	CREB binding protein [Source:HGNC Symbol;Acc:HGNC:2348]
ENSG00000204256	BRD2_15535	BRD2	15535	BRD2_15535	BRD2	15535	6046	HGNC:1103	6	32968660	32981505	1	protein_coding	bromodomain containing 2 [Source:HGNC Symbol;Acc:HGNC:1103]
ENSG00000167653	PSCA_15536	PSCA	15536	PSCA_15536	PSCA	15536	8000	HGNC:9500	8	142670308	142682724	1	protein_coding	prostate stem cell antigen [Source:HGNC Symbol;Acc:HGNC:9500]
ENSG00000120885	CLU_15548	CLU	15548	CLU_15548	CLU	15548	1191	HGNC:2095	8	27596917	27615031	-1	protein_coding	clusterin [Source:HGNC Symbol;Acc:HGNC:2095]
ENSG00000170955	PRKCDBP_15553	PRKCDBP	15553	CAVIN3_15553	CAVIN3	15553	112464	HGNC:9400	11	6318946	6320647	-1	protein_coding	caveolae associated protein 3 [Source:HGNC Symbol;Acc:HGNC:9400]
ENSG00000143162	CREG1_1558	CREG1	1558	CREG1_1558	CREG1	1558	8804	HGNC:2351	1	167529677	167553767	-1	protein_coding	cellular repressor of E1A stimulated genes 1 [Source:HGNC Symbol;Acc:HGNC:2351]
ENSG00000040731	CDH10_15582	CDH10	15582	CDH10_15582	CDH10	15582	1008	HGNC:1749	5	24487100	24644978	-1	protein_coding	cadherin 10 [Source:HGNC Symbol;Acc:HGNC:1749]
ENSG00000133937	GSC_15588	GSC	15588	GSC_15588	GSC	15588	145258	HGNC:4612	14	94768216	94770230	-1	protein_coding	goosecoid homeobox [Source:HGNC Symbol;Acc:HGNC:4612]
ENSG00000050130	JKAMP_15608	JKAMP	15608	JKAMP_15608	JKAMP	15608	51528	HGNC:20184	14	59484443	59505410	1	protein_coding	JNK1/MAPK8-associated membrane protein [Source:HGNC Symbol;Acc:HGNC:20184]
ENSG00000184164	CRELD2_1561	CRELD2	1561	CRELD2_1561	CRELD2	1561	79174	HGNC:28150	22	49918167	49927540	1	protein_coding	cysteine rich with EGF like domains 2 [Source:HGNC Symbol;Acc:HGNC:28150]
ENSG00000008405	CRY1_15619	CRY1	15619	CRY1_15619	CRY1	15619	1407	HGNC:2384	12	106991364	107093829	-1	protein_coding	cryptochrome circadian clock 1 [Source:HGNC Symbol;Acc:HGNC:2384]
ENSG00000147168	IL2RG_15624	IL2RG	15624	IL2RG_15624	IL2RG	15624	3561	HGNC:6010	X	71107404	71112108	-1	protein_coding	interleukin 2 receptor subunit gamma [Source:HGNC Symbol;Acc:HGNC:6010]
ENSG00000204152	TIMM23B_15627	TIMM23B	15627	TIMM23B_15627	TIMM23B	15627	100652748	HGNC:23581	10	49942033	49974850	1	protein_coding	translocase of inner mitochondrial membrane 23 homolog B [Source:HGNC Symbol;Acc:HGNC:23581]
ENSG00000162552	WNT4_15630	WNT4	15630	WNT4_15630	WNT4	15630	54361	HGNC:12783	1	22117305	22143969	-1	protein_coding	Wnt family member 4 [Source:HGNC Symbol;Acc:HGNC:12783]
ENSG00000184557	SOCS3_15641	SOCS3	15641	SOCS3_15641	SOCS3	15641	9021	HGNC:19391	17	78356778	78360077	-1	protein_coding	suppressor of cytokine signaling 3 [Source:HGNC Symbol;Acc:HGNC:19391]
ENSG00000178966	RMI1_15666	RMI1	15666	RMI1_15666	RMI1	15666	80010	HGNC:25764	9	83980711	84004074	1	protein_coding	RecQ mediated genome instability 1 [Source:HGNC Symbol;Acc:HGNC:25764]
ENSG00000145675	PIK3R1_15690	PIK3R1	15690	PIK3R1_15690	PIK3R1	15690	5295	HGNC:8979	5	68215720	68301821	1	protein_coding	phosphoinositide-3-kinase regulatory subunit 1 [Source:HGNC Symbol;Acc:HGNC:8979]
ENSG00000196628	TCF4_15698	TCF4	15698	TCF4_15698	TCF4	15698	6925	HGNC:11634	18	55222331	55664787	-1	protein_coding	transcription factor 4 [Source:HGNC Symbol;Acc:HGNC:11634]
ENSG00000166913	YWHAB_15704	YWHAB	15704	YWHAB_15704	YWHAB	15704	7529	HGNC:12849	20	44885676	44908532	1	protein_coding	tyrosine 3-monooxygenase/tryptophan 5-monooxygenase activation protein beta [Source:HGNC Symbol;Acc:HGNC:12849]
ENSG00000167193	CRK_1571	CRK	1571	CRK_1571	CRK	1571	1398	HGNC:2362	17	1420689	1463162	-1	protein_coding	CRK proto-oncogene.adaptor protein [Source:HGNC Symbol;Acc:HGNC:2362]
ENSG00000134640	MTNR1B_15721	MTNR1B	15721	MTNR1B_15721	MTNR1B	15721	4544	HGNC:7464	11	92969720	92985066	1	protein_coding	melatonin receptor 1B [Source:HGNC Symbol;Acc:HGNC:7464]
ENSG00000124875	CXCL6_15723	CXCL6	15723	CXCL6_15723	CXCL6	15723	6372	HGNC:10643	4	73836497	73849064	1	protein_coding	C-X-C motif chemokine ligand 6 [Source:HGNC Symbol;Acc:HGNC:10643]
ENSG00000107282	APBA1_15724	APBA1	15724	APBA1_15724	APBA1	15724	320	HGNC:578	9	69427530	69672306	-1	protein_coding	amyloid beta precursor protein binding family A member 1 [Source:HGNC Symbol;Acc:HGNC:578]
ENSG00000013810	TACC3_15729	TACC3	15729	TACC3_15729	TACC3	15729	10460	HGNC:11524	4	1721490	1745176	1	protein_coding	transforming acidic coiled-coil containing protein 3 [Source:HGNC Symbol;Acc:HGNC:11524]
ENSG00000163735	CXCL5_15735	CXCL5	15735	CXCL5_15735	CXCL5	15735	6374	HGNC:10642	4	73995642	73998779	-1	protein_coding	C-X-C motif chemokine ligand 5 [Source:HGNC Symbol;Acc:HGNC:10642]
ENSG00000197579	TOPORS_15752	TOPORS	15752	TOPORS_15752	TOPORS	15752	10210	HGNC:21653	9	32540544	32552553	-1	protein_coding	TOP1 binding arginine/serine rich protein [Source:HGNC Symbol;Acc:HGNC:21653]
ENSG00000170275	CRTAP_1578	CRTAP	1578	CRTAP_1578	CRTAP	1578	10491	HGNC:2379	3	33113979	33147773	1	protein_coding	cartilage associated protein [Source:HGNC Symbol;Acc:HGNC:2379]
ENSG00000021826	CPS1_15784	CPS1	15784	CPS1_15784	CPS1	15784	1373	HGNC:2323	2	210477682	210679107	1	protein_coding	carbamoyl-phosphate synthase 1 [Source:HGNC Symbol;Acc:HGNC:2323]
ENSG00000145777	TSLP_15791	TSLP	15791	TSLP_15791	TSLP	15791	85480	HGNC:30743	5	111070062	111078024	1	protein_coding	thymic stromal lymphopoietin [Source:HGNC Symbol;Acc:HGNC:30743]
ENSG00000137752	CASP1_15797	CASP1	15797	CASP1_15797	CASP1	15797	834	HGNC:1499	11	105025443	105035250	-1	protein_coding	caspase 1 [Source:HGNC Symbol;Acc:HGNC:1499]
ENSG00000081051	AFP_158	AFP	158	AFP_158	AFP	158	174	HGNC:317	4	73431138	73456174	1	protein_coding	alpha fetoprotein [Source:HGNC Symbol;Acc:HGNC:317]
ENSG00000179918	SEPHS2_15835	SEPHS2	15835	SEPHS2_15835	SEPHS2	15835	22928	HGNC:19686	16	30443631	30446181	-1	protein_coding	selenophosphate synthetase 2 [Source:HGNC Symbol;Acc:HGNC:19686]
ENSG00000150337	FCGR1A_15846	FCGR1A	15846	FCGR1A_15846	FCGR1A	15846	2209	HGNC:3613	1	149782671	149792518	1	protein_coding	Fc fragment of IgG receptor Ia [Source:HGNC Symbol;Acc:HGNC:3613]
ENSG00000116791	CRYZ_1586	CRYZ	1586	CRYZ_1586	CRYZ	1586	1429	HGNC:2419	1	74705482	74733408	-1	protein_coding	crystallin zeta [Source:HGNC Symbol;Acc:HGNC:2419]
ENSG00000100985	MMP9_15866	MMP9	15866	MMP9_15866	MMP9	15866	4318	HGNC:7176	20	46008908	46016561	1	protein_coding	matrix metallopeptidase 9 [Source:HGNC Symbol;Acc:HGNC:7176]
ENSG00000103222	ABCC1_15868	ABCC1	15868	ABCC1_15868	ABCC1	15868	4363	HGNC:51	16	15949577	16143074	1	protein_coding	ATP binding cassette subfamily C member 1 [Source:HGNC Symbol;Acc:HGNC:51]
ENSG00000132872	SYT4_15874	SYT4	15874	SYT4_15874	SYT4	15874	6860	HGNC:11512	18	43267878	43277650	-1	protein_coding	synaptotagmin 4 [Source:HGNC Symbol;Acc:HGNC:11512]
ENSG00000198502	HLA-DRB5_15922	HLA-DRB5	15922	HLA-DRB5_15922	HLA-DRB5	15922	3127	HGNC:4953	6	32517343	32530287	-1	protein_coding	major histocompatibility complex.class II
ENSG00000103319	EEF2K_15933	EEF2K	15933	EEF2K_15933	EEF2K	15933	29904	HGNC:24615	16	22206282	22288732	1	protein_coding	eukaryotic elongation factor 2 kinase [Source:HGNC Symbol;Acc:HGNC:24615]
ENSG00000141551	CSNK1D_1599	CSNK1D	1599	CSNK1D_1599	CSNK1D	1599	1453	HGNC:2452	17	82239023	82273731	-1	protein_coding	casein kinase 1 delta [Source:HGNC Symbol;Acc:HGNC:2452]
ENSG00000075884	ARHGAP15_15992	ARHGAP15	15992	ARHGAP15_15992	ARHGAP15	15992	55843	HGNC:21030	2	143091362	143768352	1	protein_coding	Rho GTPase activating protein 15 [Source:HGNC Symbol;Acc:HGNC:21030]
ENSG00000165376	CLDN2_15999	CLDN2	15999	CLDN2_15999	CLDN2	15999	9075	HGNC:2041	X	106900164	106930861	1	protein_coding	claudin 2 [Source:HGNC Symbol;Acc:HGNC:2041]
ENSG00000198719	DLL1_16019	DLL1	16019	DLL1_16019	DLL1	16019	28514	HGNC:2908	6	170282206	170306565	-1	protein_coding	delta like canonical Notch ligand 1 [Source:HGNC Symbol;Acc:HGNC:2908]
ENSG00000213923	CSNK1E_1602	CSNK1E	1602	CSNK1E_1602	CSNK1E	1602	1454	HGNC:2453	22	38290691	38318084	-1	protein_coding	casein kinase 1 epsilon [Source:HGNC Symbol;Acc:HGNC:2453]
ENSG00000148671	ADIRF_16033	ADIRF	16033	ADIRF_16033	ADIRF	16033	10974	HGNC:24043	10	86968192	86983934	1	protein_coding	adipogenesis regulatory factor [Source:HGNC Symbol;Acc:HGNC:24043]
ENSG00000162624	LHX8_16034	LHX8	16034	LHX8_16034	LHX8	16034	431707	HGNC:28838	1	75128434	75161533	1	protein_coding	LIM homeobox 8 [Source:HGNC Symbol;Acc:HGNC:28838]
ENSG00000180767	CHST13_16045	CHST13	16045	CHST13_16045	CHST13	16045	166012	HGNC:21755	3	126524283	126543291	1	protein_coding	carbohydrate sulfotransferase 13 [Source:HGNC Symbol;Acc:HGNC:21755]
ENSG00000167281	RBFOX3_16067	RBFOX3	16067	RBFOX3_16067	RBFOX3	16067	146713	HGNC:27097	17	79089345	79516148	-1	protein_coding	RNA binding protein.fox-1 homolog 3 [Source:HGNC Symbol;Acc:HGNC:27097]
ENSG00000116106	EPHA4_16068	EPHA4	16068	EPHA4_16068	EPHA4	16068	2043	HGNC:3388	2	221418027	221574202	-1	protein_coding	EPH receptor A4 [Source:HGNC Symbol;Acc:HGNC:3388]
ENSG00000128567	PODXL_16080	PODXL	16080	PODXL_16080	PODXL	16080	5420	HGNC:9171	7	131500262	131558217	-1	protein_coding	podocalyxin like [Source:HGNC Symbol;Acc:HGNC:9171]
ENSG00000008513	ST3GAL1_16088	ST3GAL1	16088	ST3GAL1_16088	ST3GAL1	16088	6482	HGNC:10862	8	133454848	133571940	-1	protein_coding	ST3 beta-galactoside alpha-2.3-sialyltransferase 1 [Source:HGNC Symbol;Acc:HGNC:10862]
ENSG00000070770	CSNK2A2_1609	CSNK2A2	1609	CSNK2A2_1609	CSNK2A2	1609	1459	HGNC:2459	16	58157907	58197920	-1	protein_coding	casein kinase 2 alpha 2 [Source:HGNC Symbol;Acc:HGNC:2459]
ENSG00000179388	EGR3_16091	EGR3	16091	EGR3_16091	EGR3	16091	1960	HGNC:3240	8	22687659	22693302	-1	protein_coding	early growth response 3 [Source:HGNC Symbol;Acc:HGNC:3240]
ENSG00000173915	USMG5_16099	USMG5	16099	ATP5MD_16099	ATP5MD	16099	84833	HGNC:30889	10	103389041	103396466	-1	protein_coding	up-regulated during skeletal muscle growth 5 homolog (mouse) [Source:HGNC Symbol;Acc:HGNC:30889]
ENSG00000110492	MDK_16100	MDK	16100	MDK_16100	MDK	16100	4192	HGNC:6972	11	46380756	46383837	1	protein_coding	midkine (neurite growth-promoting factor 2) [Source:HGNC Symbol;Acc:HGNC:6972]
ENSG00000171860	C3AR1_16101	C3AR1	16101	C3AR1_16101	C3AR1	16101	719	HGNC:1319	12	8058302	8066471	-1	protein_coding	complement C3a receptor 1 [Source:HGNC Symbol;Acc:HGNC:1319]
ENSG00000134070	IRAK2_16105	IRAK2	16105	IRAK2_16105	IRAK2	16105	3656	HGNC:6113	3	10164865	10243743	1	protein_coding	interleukin 1 receptor associated kinase 2 [Source:HGNC Symbol;Acc:HGNC:6113]
ENSG00000198851	CD3E_16113	CD3E	16113	CD3E_16113	CD3E	16113	916	HGNC:1674	11	118304545	118316175	1	protein_coding	CD3e molecule [Source:HGNC Symbol;Acc:HGNC:1674]
ENSG00000197977	ELOVL2_16117	ELOVL2	16117	ELOVL2_16117	ELOVL2	16117	54898	HGNC:14416	6	10980759	11044314	-1	protein_coding	ELOVL fatty acid elongase 2 [Source:HGNC Symbol;Acc:HGNC:14416]
ENSG00000167601	AXL_16141	AXL	16141	AXL_16141	AXL	16141	558	HGNC:905	19	41219203	41261766	1	protein_coding	AXL receptor tyrosine kinase [Source:HGNC Symbol;Acc:HGNC:905]
ENSG00000080986	NDC80_16173	NDC80	16173	NDC80_16173	NDC80	16173	10403	HGNC:16909	18	2571511	2616635	1	protein_coding	NDC80.kinetochore complex component [Source:HGNC Symbol;Acc:HGNC:16909]
ENSG00000278289	CT45A6_1618	CT45A6	1618	CT45A6_1618	CT45A6	1618	541465	HGNC:33271	X	135794706	135802656	-1	protein_coding	cancer/testis antigen family 45 member A6 [Source:HGNC Symbol;Acc:HGNC:33271]
ENSG00000185551	NR2F2_16181	NR2F2	16181	NR2F2_16181	NR2F2	16181	7026	HGNC:7976	15	96325938	96340263	1	protein_coding	nuclear receptor subfamily 2 group F member 2 [Source:HGNC Symbol;Acc:HGNC:7976]
ENSG00000162688	AGL_162	AGL	162	AGL_162	AGL	162	178	HGNC:321	1	99850084	99924023	1	protein_coding	amylo-alpha-1.6-glucosidase
ENSG00000100934	SEC23A_16204	SEC23A	16204	SEC23A_16204	SEC23A	16204	10484	HGNC:10701	14	39031919	39109646	-1	protein_coding	Sec23 homolog A.coat complex II component [Source:HGNC Symbol;Acc:HGNC:10701]
ENSG00000159184	HOXB13_16208	HOXB13	16208	HOXB13_16208	HOXB13	16208	10481	HGNC:5112	17	48724763	48729178	-1	protein_coding	homeobox B13 [Source:HGNC Symbol;Acc:HGNC:5112]
ENSG00000140538	NTRK3_16217	NTRK3	16217	NTRK3_16217	NTRK3	16217	4916	HGNC:8033	15	87859751	88256768	-1	protein_coding	neurotrophic receptor tyrosine kinase 3 [Source:HGNC Symbol;Acc:HGNC:8033]
ENSG00000204472	AIF1_16224	AIF1	16224	AIF1_16224	AIF1	16224	199	HGNC:352	6	31615184	31617021	1	protein_coding	allograft inflammatory factor 1 [Source:HGNC Symbol;Acc:HGNC:352]
ENSG00000133574	GIMAP4_16236	GIMAP4	16236	GIMAP4_16236	GIMAP4	16236	55303	HGNC:21872	7	150567277	150573955	1	protein_coding	GTPase.IMAP family member 4 [Source:HGNC Symbol;Acc:HGNC:21872]
ENSG00000137522	RNF121_16240	RNF121	16240	RNF121_16240	RNF121	16240	55298	HGNC:21070	11	71928701	71997597	1	protein_coding	ring finger protein 121 [Source:HGNC Symbol;Acc:HGNC:21070]
ENSG00000163075	CFAP221_16242	CFAP221	16242	CFAP221_16242	CFAP221	16242	200373	HGNC:33720	2	119544432	119662251	1	protein_coding	cilia and flagella associated protein 221 [Source:HGNC Symbol;Acc:HGNC:33720]
ENSG00000164932	CTHRC1_1625	CTHRC1	1625	CTHRC1_1625	CTHRC1	1625	115908	HGNC:18831	8	103371515	103382997	1	protein_coding	collagen triple helix repeat containing 1 [Source:HGNC Symbol;Acc:HGNC:18831]
ENSG00000148935	GAS2_16298	GAS2	16298	GAS2_16298	GAS2	16298	2620	HGNC:4167	11	22625642	22813055	1	protein_coding	growth arrest specific 2 [Source:HGNC Symbol;Acc:HGNC:4167]
ENSG00000119326	CTNNAL1_1630	CTNNAL1	1630	CTNNAL1_1630	CTNNAL1	1630	8727	HGNC:2512	9	108942569	109013529	-1	protein_coding	catenin alpha like 1 [Source:HGNC Symbol;Acc:HGNC:2512]
ENSG00000171793	CTPS1_16302	CTPS1	16302	CTPS1_16302	CTPS1	16302	1503	HGNC:2519	1	40979335	41012565	1	protein_coding	CTP synthase 1 [Source:HGNC Symbol;Acc:HGNC:2519]
ENSG00000196873	CBWD3_16310	CBWD3	16310	CBWD3_16310	CBWD3	16310	445571	HGNC:18519	9	68232003	68300015	1	protein_coding	COBW domain containing 3 [Source:HGNC Symbol;Acc:HGNC:18519]
ENSG00000008056	SYN1_16318	SYN1	16318	SYN1_16318	SYN1	16318	6853	HGNC:11494	X	47571898	47619943	-1	protein_coding	synapsin I [Source:HGNC Symbol;Acc:HGNC:11494]
ENSG00000168036	CTNNB1_1633	CTNNB1	1633	CTNNB1_1633	CTNNB1	1633	1499	HGNC:2514	3	41194837	41260096	1	protein_coding	catenin beta 1 [Source:HGNC Symbol;Acc:HGNC:2514]
ENSG00000142583	SLC2A5_16347	SLC2A5	16347	SLC2A5_16347	SLC2A5	16347	6518	HGNC:11010	1	9035107	9088478	-1	protein_coding	solute carrier family 2 member 5 [Source:HGNC Symbol;Acc:HGNC:11010]
ENSG00000108448	TRIM16L_16350	TRIM16L	16350	TRIM16L_16350	TRIM16L	16350	147166	HGNC:32670	17	18697998	18736118	1	protein_coding	tripartite motif containing 16 like [Source:HGNC Symbol;Acc:HGNC:32670]
ENSG00000110446	SLC15A3_16357	SLC15A3	16357	SLC15A3_16357	SLC15A3	16357	51296	HGNC:18068	11	60937084	60952530	-1	protein_coding	solute carrier family 15 member 3 [Source:HGNC Symbol;Acc:HGNC:18068]
ENSG00000070540	WIPI1_16368	WIPI1	16368	WIPI1_16368	WIPI1	16368	55062	HGNC:25471	17	68420948	68457513	-1	protein_coding	WD repeat domain.phosphoinositide interacting 1 [Source:HGNC Symbol;Acc:HGNC:25471]
ENSG00000165490	DDIAS_16376	DDIAS	16376	DDIAS_16376	DDIAS	16376	220042	HGNC:26351	11	82899975	82958277	1	protein_coding	DNA damage induced apoptosis suppressor [Source:HGNC Symbol;Acc:HGNC:26351]
ENSG00000146223	RPL7L1_16386	RPL7L1	16386	RPL7L1_16386	RPL7L1	16386	285855	HGNC:21370	6	42879618	42889925	1	protein_coding	ribosomal protein L7 like 1 [Source:HGNC Symbol;Acc:HGNC:21370]
ENSG00000138678	GPAT3_164	GPAT3	164	GPAT3_164	GPAT3	164	84803	HGNC:28157	4	83535914	83605875	1	protein_coding	glycerol-3-phosphate acyltransferase 3 [Source:HGNC Symbol;Acc:HGNC:28157]
ENSG00000162891	IL20_16401	IL20	16401	IL20_16401	IL20	16401	50604	HGNC:6002	1	206865354	206869223	1	protein_coding	interleukin 20 [Source:HGNC Symbol;Acc:HGNC:6002]
ENSG00000099341	PSMD8_16404	PSMD8	16404	PSMD8_16404	PSMD8	16404	5714	HGNC:9566	19	38374536	38383824	1	protein_coding	proteasome 26S subunit.non-ATPase 8 [Source:HGNC Symbol;Acc:HGNC:9566]
ENSG00000117984	CTSD_1642	CTSD	1642	CTSD_1642	CTSD	1642	1509	HGNC:2529	11	1752752	1764573	-1	protein_coding	cathepsin D [Source:HGNC Symbol;Acc:HGNC:2529]
ENSG00000188786	MTF1_16424	MTF1	16424	MTF1_16424	MTF1	16424	4520	HGNC:7428	1	37809567	37859620	-1	protein_coding	metal regulatory transcription factor 1 [Source:HGNC Symbol;Acc:HGNC:7428]
ENSG00000133805	AMPD3_16428	AMPD3	16428	AMPD3_16428	AMPD3	16428	272	HGNC:470	11	10308313	10507579	1	protein_coding	adenosine monophosphate deaminase 3 [Source:HGNC Symbol;Acc:HGNC:470]
ENSG00000100448	CTSG_1643	CTSG	1643	CTSG_1643	CTSG	1643	1511	HGNC:2532	14	24573522	24576260	-1	protein_coding	cathepsin G [Source:HGNC Symbol;Acc:HGNC:2532]
ENSG00000132485	ZRANB2_16430	ZRANB2	16430	ZRANB2_16430	ZRANB2	16430	9406	HGNC:13058	1	71063291	71081297	-1	protein_coding	zinc finger RANBP2-type containing 2 [Source:HGNC Symbol;Acc:HGNC:13058]
ENSG00000147869	CER1_16431	CER1	16431	CER1_16431	CER1	16431	9350	HGNC:1862	9	14719724	14722717	-1	protein_coding	cerberus 1.DAN family BMP antagonist [Source:HGNC Symbol;Acc:HGNC:1862]
ENSG00000155659	VSIG4_16450	VSIG4	16450	VSIG4_16450	VSIG4	16450	11326	HGNC:17032	X	66021738	66040125	-1	protein_coding	V-set and immunoglobulin domain containing 4 [Source:HGNC Symbol;Acc:HGNC:17032]
ENSG00000234602	MCIDAS_16452	MCIDAS	16452	MCIDAS_16452	MCIDAS	16452	345643	HGNC:40050	5	55219614	55227315	-1	protein_coding	multiciliate differentiation and DNA synthesis associated cell cycle protein [Source:HGNC Symbol;Acc:HGNC:40050]
ENSG00000164972	C9orf24_16461	C9orf24	16461	C9orf24_16461	C9orf24	16461	84688	HGNC:19919	9	34379019	34397832	-1	protein_coding	chromosome 9 open reading frame 24 [Source:HGNC Symbol;Acc:HGNC:19919]
ENSG00000135047	CTSL_1647	CTSL	1647	CTSL_1647	CTSL	1647	1514	HGNC:2537	9	87725519	87731393	1	protein_coding	cathepsin L [Source:HGNC Symbol;Acc:HGNC:2537]
ENSG00000136492	BRIP1_16491	BRIP1	16491	BRIP1_16491	BRIP1	16491	83990	HGNC:20473	17	61681266	61863521	-1	protein_coding	BRCA1 interacting protein C-terminal helicase 1 [Source:HGNC Symbol;Acc:HGNC:20473]
ENSG00000096070	BRPF3_16493	BRPF3	16493	BRPF3_16493	BRPF3	16493	27154	HGNC:14256	6	36196744	36232790	1	protein_coding	bromodomain and PHD finger containing 3 [Source:HGNC Symbol;Acc:HGNC:14256]
ENSG00000085733	CTTN_1650	CTTN	1650	CTTN_1650	CTTN	1650	2017	HGNC:3338	11	70398404	70436584	1	protein_coding	cortactin [Source:HGNC Symbol;Acc:HGNC:3338]
ENSG00000134240	HMGCS2_16503	HMGCS2	16503	HMGCS2_16503	HMGCS2	16503	3158	HGNC:5008	1	119747996	119768905	-1	protein_coding	3-hydroxy-3-methylglutaryl-CoA synthase 2 [Source:HGNC Symbol;Acc:HGNC:5008]
ENSG00000254685	FPGT_16510	FPGT	16510	FPGT_16510	FPGT	16510	8790	HGNC:3825	1	74198212	74234086	1	protein_coding	fucose-1-phosphate guanylyltransferase [Source:HGNC Symbol;Acc:HGNC:3825]
ENSG00000097033	SH3GLB1_16515	SH3GLB1	16515	SH3GLB1_16515	SH3GLB1	16515	51100	HGNC:10833	1	86704570	86748184	1	protein_coding	SH3 domain containing GRB2 like.endophilin B1 [Source:HGNC Symbol;Acc:HGNC:10833]
ENSG00000182885	ADGRG3_16524	ADGRG3	16524	ADGRG3_16524	ADGRG3	16524	222487	HGNC:13728	16	57668187	57689378	1	protein_coding	adhesion G protein-coupled receptor G3 [Source:HGNC Symbol;Acc:HGNC:13728]
ENSG00000169427	KCNK9_16534	KCNK9	16534	KCNK9_16534	KCNK9	16534	51305	HGNC:6283	8	139600838	139703056	-1	protein_coding	potassium two pore domain channel subfamily K member 9 [Source:HGNC Symbol;Acc:HGNC:6283]
ENSG00000147804	SLC39A4_16539	SLC39A4	16539	SLC39A4_16539	SLC39A4	16539	55630	HGNC:17129	8	144409742	144416895	-1	protein_coding	solute carrier family 39 member 4 [Source:HGNC Symbol;Acc:HGNC:17129]
ENSG00000188064	WNT7B_16545	WNT7B	16545	WNT7B_16545	WNT7B	16545	7477	HGNC:12787	22	45920362	45977129	-1	protein_coding	Wnt family member 7B [Source:HGNC Symbol;Acc:HGNC:12787]
ENSG00000164136	IL15_16560	IL15	16560	IL15_16560	IL15	16560	3600	HGNC:5977	4	141636599	141733987	1	protein_coding	interleukin 15 [Source:HGNC Symbol;Acc:HGNC:5977]
ENSG00000233276	GPX1_16566	GPX1	16566	GPX1_16566	GPX1	16566	2876	HGNC:4553	3	49357176	49358600	-1	protein_coding	glutathione peroxidase 1 [Source:HGNC Symbol;Acc:HGNC:4553]
ENSG00000024526	DEPDC1_16570	DEPDC1	16570	DEPDC1_16570	DEPDC1	16570	55635	HGNC:22949	1	68474152	68497221	-1	protein_coding	DEP domain containing 1 [Source:HGNC Symbol;Acc:HGNC:22949]
ENSG00000090054	SPTLC1_16572	SPTLC1	16572	SPTLC1_16572	SPTLC1	16572	10558	HGNC:11277	9	92031999	92115384	-1	protein_coding	serine palmitoyltransferase long chain base subunit 1 [Source:HGNC Symbol;Acc:HGNC:11277]
ENSG00000148408	CACNA1B_16590	CACNA1B	16590	CACNA1B_16590	CACNA1B	16590	774	HGNC:1389	9	137877789	138124624	1	protein_coding	calcium voltage-gated channel subunit alpha1 B [Source:HGNC Symbol;Acc:HGNC:1389]
ENSG00000073008	PVR_16595	PVR	16595	PVR_16595	PVR	16595	5817	HGNC:9705	19	44643798	44663583	1	protein_coding	poliovirus receptor [Source:HGNC Symbol;Acc:HGNC:9705]
ENSG00000165471	MBL2_16596	MBL2	16596	MBL2_16596	MBL2	16596	4153	HGNC:6922	10	52765380	52771700	-1	protein_coding	mannose binding lectin 2 [Source:HGNC Symbol;Acc:HGNC:6922]
ENSG00000166741	NNMT_16600	NNMT	16600	NNMT_16600	NNMT	16600	4837	HGNC:7861	11	114257787	114313285	1	protein_coding	nicotinamide N-methyltransferase [Source:HGNC Symbol;Acc:HGNC:7861]
ENSG00000138346	DNA2_16614	DNA2	16614	DNA2_16614	DNA2	16614	1763	HGNC:2939	10	68414064	68472121	-1	protein_coding	DNA replication helicase/nuclease 2 [Source:HGNC Symbol;Acc:HGNC:2939]
ENSG00000141485	SLC13A5_16615	SLC13A5	16615	SLC13A5_16615	SLC13A5	16615	284111	HGNC:23089	17	6684713	6713567	-1	protein_coding	solute carrier family 13 member 5 [Source:HGNC Symbol;Acc:HGNC:23089]
ENSG00000185043	CIB1_16624	CIB1	16624	CIB1_16624	CIB1	16624	10519	HGNC:16920	15	90229975	90234047	-1	protein_coding	calcium and integrin binding 1 [Source:HGNC Symbol;Acc:HGNC:16920]
ENSG00000141337	ARSG_16625	ARSG	16625	ARSG_16625	ARSG	16625	22901	HGNC:24102	17	68259182	68422731	1	protein_coding	arylsulfatase G [Source:HGNC Symbol;Acc:HGNC:24102]
ENSG00000125257	ABCC4_16668	ABCC4	16668	ABCC4_16668	ABCC4	16668	10257	HGNC:55	13	95019829	95301446	-1	protein_coding	ATP binding cassette subfamily C member 4 [Source:HGNC Symbol;Acc:HGNC:55]
ENSG00000183023	SLC8A1_16683	SLC8A1	16683	SLC8A1_16683	SLC8A1	16683	6546	HGNC:11068	2	40097270	40611053	-1	protein_coding	solute carrier family 8 member A1 [Source:HGNC Symbol;Acc:HGNC:11068]
ENSG00000121742	GJB6_16717	GJB6	16717	GJB6_16717	GJB6	16717	10804	HGNC:4288	13	20221971	20232395	-1	protein_coding	gap junction protein beta 6 [Source:HGNC Symbol;Acc:HGNC:4288]
ENSG00000163251	FZD5_16718	FZD5	16718	FZD5_16718	FZD5	16718	7855	HGNC:4043	2	207762586	207769563	-1	protein_coding	frizzled class receptor 5 [Source:HGNC Symbol;Acc:HGNC:4043]
ENSG00000081041	CXCL2_1672	CXCL2	1672	CXCL2_1672	CXCL2	1672	2920	HGNC:4603	4	74097035	74099293	-1	protein_coding	C-X-C motif chemokine ligand 2 [Source:HGNC Symbol;Acc:HGNC:4603]
ENSG00000126368	NR1D1_16735	NR1D1	16735	NR1D1_16735	NR1D1	16735	9572	HGNC:7962	17	40092787	40100725	-1	protein_coding	nuclear receptor subfamily 1 group D member 1 [Source:HGNC Symbol;Acc:HGNC:7962]
ENSG00000175197	DDIT3_16736	DDIT3	16736	DDIT3_16736	DDIT3	16736	1649	HGNC:2726	12	57516588	57520517	-1	protein_coding	DNA damage inducible transcript 3 [Source:HGNC Symbol;Acc:HGNC:2726]
ENSG00000065833	ME1_16747	ME1	16747	ME1_16747	ME1	16747	4199	HGNC:6983	6	83210389	83431071	-1	protein_coding	malic enzyme 1 [Source:HGNC Symbol;Acc:HGNC:6983]
ENSG00000160185	UBASH3A_16769	UBASH3A	16769	UBASH3A_16769	UBASH3A	16769	53347	HGNC:12462	21	42403447	42447681	1	protein_coding	ubiquitin associated and SH3 domain containing A [Source:HGNC Symbol;Acc:HGNC:12462]
ENSG00000124713	GNMT_16770	GNMT	16770	GNMT_16770	GNMT	16770	27232	HGNC:4415	6	42960758	42963880	1	protein_coding	glycine N-methyltransferase [Source:HGNC Symbol;Acc:HGNC:4415]
ENSG00000101916	TLR8_16795	TLR8	16795	TLR8_16795	TLR8	16795	51311	HGNC:15632	X	12906620	12923169	1	protein_coding	toll like receptor 8 [Source:HGNC Symbol;Acc:HGNC:15632]
ENSG00000129084	PSMA1_16796	PSMA1	16796	PSMA1_16796	PSMA1	16796	5682	HGNC:9530	11	14504874	14643635	-1	protein_coding	proteasome subunit alpha 1 [Source:HGNC Symbol;Acc:HGNC:9530]
ENSG00000008283	CYB561_1683	CYB561	1683	CYB561_1683	CYB561	1683	1534	HGNC:2571	17	63432304	63446378	-1	protein_coding	cytochrome b561 [Source:HGNC Symbol;Acc:HGNC:2571]
ENSG00000149311	ATM_16849	ATM	16849	ATM_16849	ATM	16849	472	HGNC:795	11	108222484	108369102	1	protein_coding	ATM serine/threonine kinase [Source:HGNC Symbol;Acc:HGNC:795]
ENSG00000086544	ITPKC_16864	ITPKC	16864	ITPKC_16864	ITPKC	16864	80271	HGNC:14897	19	40717103	40740860	1	protein_coding	inositol-trisphosphate 3-kinase C [Source:HGNC Symbol;Acc:HGNC:14897]
ENSG00000171867	PRNP_16868	PRNP	16868	PRNP_16868	PRNP	16868	5621	HGNC:9449	20	4686236	4701590	1	protein_coding	prion protein [Source:HGNC Symbol;Acc:HGNC:9449]
ENSG00000100749	VRK1_16871	VRK1	16871	VRK1_16871	VRK1	16871	7443	HGNC:12718	14	96797304	96931722	1	protein_coding	vaccinia related kinase 1 [Source:HGNC Symbol;Acc:HGNC:12718]
ENSG00000102760	RGCC_16894	RGCC	16894	RGCC_16894	RGCC	16894	28984	HGNC:20369	13	41457559	41470882	1	protein_coding	regulator of cell cycle [Source:HGNC Symbol;Acc:HGNC:20369]
ENSG00000141582	CBX4_16907	CBX4	16907	CBX4_16907	CBX4	16907	8535	HGNC:1554	17	79833156	79839429	-1	protein_coding	chromobox 4 [Source:HGNC Symbol;Acc:HGNC:1554]
ENSG00000172115	CYCS_1692	CYCS	1692	CYCS_1692	CYCS	1692	54205	HGNC:19986	7	25120091	25125361	-1	protein_coding	cytochrome c.somatic [Source:HGNC Symbol;Acc:HGNC:19986]
ENSG00000104081	BMF_16921	BMF	16921	BMF_16921	BMF	16921	90427	HGNC:24132	15	40087890	40108892	-1	protein_coding	Bcl2 modifying factor [Source:HGNC Symbol;Acc:HGNC:24132]
ENSG00000179776	CDH5_16945	CDH5	16945	CDH5_16945	CDH5	16945	1003	HGNC:1764	16	66366622	66404786	1	protein_coding	cadherin 5 [Source:HGNC Symbol;Acc:HGNC:1764]
ENSG00000167112	TRUB2_16962	TRUB2	16962	TRUB2_16962	TRUB2	16962	26995	HGNC:17170	9	128305161	128322742	-1	protein_coding	TruB pseudouridine synthase family member 2 [Source:HGNC Symbol;Acc:HGNC:17170]
ENSG00000198400	NTRK1_16966	NTRK1	16966	NTRK1_16966	NTRK1	16966	4914	HGNC:8031	1	156815640	156881850	1	protein_coding	neurotrophic receptor tyrosine kinase 1 [Source:HGNC Symbol;Acc:HGNC:8031]
ENSG00000106236	NPTX2_16969	NPTX2	16969	NPTX2_16969	NPTX2	16969	4885	HGNC:7953	7	98617297	98629868	1	protein_coding	neuronal pentraxin 2 [Source:HGNC Symbol;Acc:HGNC:7953]
ENSG00000123562	MORF4L2_16981	MORF4L2	16981	MORF4L2_16981	MORF4L2	16981	9643	HGNC:16849	X	103675496	103688158	-1	protein_coding	mortality factor 4 like 2 [Source:HGNC Symbol;Acc:HGNC:16849]
ENSG00000140505	CYP1A2_1699	CYP1A2	1699	CYP1A2_1699	CYP1A2	1699	1544	HGNC:2596	15	74748844	74756202	1	protein_coding	cytochrome P450 family 1 subfamily A member 2 [Source:HGNC Symbol;Acc:HGNC:2596]
ENSG00000006210	CX3CL1_17004	CX3CL1	17004	CX3CL1_17004	CX3CL1	17004	6376	HGNC:10647	16	57372458	57385048	1	protein_coding	C-X3-C motif chemokine ligand 1 [Source:HGNC Symbol;Acc:HGNC:10647]
ENSG00000185808	PIGP_17005	PIGP	17005	PIGP_17005	PIGP	17005	51227	HGNC:3046	21	37059170	37073170	-1	protein_coding	phosphatidylinositol glycan anchor biosynthesis class P [Source:HGNC Symbol;Acc:HGNC:3046]
ENSG00000174371	EXO1_17006	EXO1	17006	EXO1_17006	EXO1	17006	9156	HGNC:3511	1	241847967	241895148	1	protein_coding	exonuclease 1 [Source:HGNC Symbol;Acc:HGNC:3511]
ENSG00000118523	CTGF_17007	CTGF	17007	CCN2_17007	CCN2	17007	1490	HGNC:2500	6	131948176	131951373	-1	protein_coding	connective tissue growth factor [Source:HGNC Symbol;Acc:HGNC:2500]
ENSG00000099260	PALMD_17015	PALMD	17015	PALMD_17015	PALMD	17015	54873	HGNC:15846	1	99645943	99694541	1	protein_coding	palmdelphin [Source:HGNC Symbol;Acc:HGNC:15846]
ENSG00000116761	CTH_17043	CTH	17043	CTH_17043	CTH	17043	1491	HGNC:2501	1	70411218	70439851	1	protein_coding	cystathionine gamma-lyase [Source:HGNC Symbol;Acc:HGNC:2501]
ENSG00000120805	ARL1_17096	ARL1	17096	ARL1_17096	ARL1	17096	400	HGNC:692	12	101393120	101407820	-1	protein_coding	ADP ribosylation factor like GTPase 1 [Source:HGNC Symbol;Acc:HGNC:692]
ENSG00000275302	CCL4_17107	CCL4	17107	CCL4_17107	CCL4	17107	6351	HGNC:10630	17	36103590	36105621	1	protein_coding	C-C motif chemokine ligand 4 [Source:HGNC Symbol;Acc:HGNC:10630]
ENSG00000169813	HNRNPF_17115	HNRNPF	17115	HNRNPF_17115	HNRNPF	17115	3185	HGNC:5039	10	43385617	43409166	-1	protein_coding	heterogeneous nuclear ribonucleoprotein F [Source:HGNC Symbol;Acc:HGNC:5039]
ENSG00000134202	GSTM3_17117	GSTM3	17117	GSTM3_17117	GSTM3	17117	2947	HGNC:4635	1	109733932	109741038	-1	protein_coding	glutathione S-transferase mu 3 [Source:HGNC Symbol;Acc:HGNC:4635]
ENSG00000174156	GSTA3_17118	GSTA3	17118	GSTA3_17118	GSTA3	17118	2940	HGNC:4628	6	52896639	52909685	-1	protein_coding	glutathione S-transferase alpha 3 [Source:HGNC Symbol;Acc:HGNC:4628]
ENSG00000244067	GSTA2_17119	GSTA2	17119	GSTA2_17119	GSTA2	17119	2939	HGNC:4627	6	52750089	52763569	-1	protein_coding	glutathione S-transferase alpha 2 [Source:HGNC Symbol;Acc:HGNC:4627]
ENSG00000166501	PRKCB_17133	PRKCB	17133	PRKCB_17133	PRKCB	17133	5579	HGNC:9395	16	23836001	24220611	1	protein_coding	protein kinase C beta [Source:HGNC Symbol;Acc:HGNC:9395]
ENSG00000139329	LUM_17157	LUM	17157	LUM_17157	LUM	17157	4060	HGNC:6724	12	91102629	91111831	-1	protein_coding	lumican [Source:HGNC Symbol;Acc:HGNC:6724]
ENSG00000126264	HCST_17168	HCST	17168	HCST_17168	HCST	17168	10870	HGNC:16977	19	35902480	35904377	1	protein_coding	hematopoietic cell signal transducer [Source:HGNC Symbol;Acc:HGNC:16977]
ENSG00000069399	BCL3_17192	BCL3	17192	BCL3_17192	BCL3	17192	602	HGNC:998	19	44747705	44760044	1	protein_coding	B-cell CLL/lymphoma 3 [Source:HGNC Symbol;Acc:HGNC:998]
ENSG00000165629	ATP5C1_17193	ATP5C1	17193	ATP5F1C_17193	ATP5F1C	17193	509	HGNC:833	10	7788129	7807815	1	protein_coding	ATP synthase.H+ transporting
ENSG00000138109	CYP2C9_1720	CYP2C9	1720	CYP2C9_1720	CYP2C9	1720	1559	HGNC:2623	10	94938658	94989390	1	protein_coding	cytochrome P450 family 2 subfamily C member 9 [Source:HGNC Symbol;Acc:HGNC:2623]
ENSG00000100028	SNRPD3_17215	SNRPD3	17215	SNRPD3_17215	SNRPD3	17215	6634	HGNC:11160	22	24555503	24609980	1	protein_coding	small nuclear ribonucleoprotein D3 polypeptide [Source:HGNC Symbol;Acc:HGNC:11160]
ENSG00000130649	CYP2E1_1722	CYP2E1	1722	CYP2E1_1722	CYP2E1	1722	1571	HGNC:2631	10	133520406	133561220	1	protein_coding	cytochrome P450 family 2 subfamily E member 1 [Source:HGNC Symbol;Acc:HGNC:2631]
ENSG00000163508	EOMES_17242	EOMES	17242	EOMES_17242	EOMES	17242	8320	HGNC:3372	3	27715949	27722711	-1	protein_coding	eomesodermin [Source:HGNC Symbol;Acc:HGNC:3372]
ENSG00000006327	TNFRSF12A_17257	TNFRSF12A	17257	TNFRSF12A_17257	TNFRSF12A	17257	51330	HGNC:18152	16	3018445	3022383	1	protein_coding	TNF receptor superfamily member 12A [Source:HGNC Symbol;Acc:HGNC:18152]
ENSG00000101955	SRPX_17263	SRPX	17263	SRPX_17263	SRPX	17263	8406	HGNC:11309	X	38149336	38220924	-1	protein_coding	sushi repeat containing protein.X-linked [Source:HGNC Symbol;Acc:HGNC:11309]
ENSG00000121858	TNFSF10_17292	TNFSF10	17292	TNFSF10_17292	TNFSF10	17292	8743	HGNC:11925	3	172505508	172523507	-1	protein_coding	TNF superfamily member 10 [Source:HGNC Symbol;Acc:HGNC:11925]
ENSG00000115165	CYTIP_17298	CYTIP	17298	CYTIP_17298	CYTIP	17298	9595	HGNC:9506	2	157414619	157488961	-1	protein_coding	cytohesin 1 interacting protein [Source:HGNC Symbol;Acc:HGNC:9506]
ENSG00000148795	CYP17A1_17310	CYP17A1	17310	CYP17A1_17310	CYP17A1	17310	1586	HGNC:2593	10	102830531	102837533	-1	protein_coding	cytochrome P450 family 17 subfamily A member 1 [Source:HGNC Symbol;Acc:HGNC:2593]
ENSG00000100197	CYP2D6_17313	CYP2D6	17313	CYP2D6_17313	CYP2D6	17313	1565	HGNC:2625	22	42126499	42130906	-1	protein_coding	cytochrome P450 family 2 subfamily D member 6 [Source:HGNC Symbol;Acc:HGNC:2625]
ENSG00000138061	CYP1B1_17315	CYP1B1	17315	CYP1B1_17315	CYP1B1	17315	1545	HGNC:2597	2	38066973	38109902	-1	protein_coding	cytochrome P450 family 1 subfamily B member 1 [Source:HGNC Symbol;Acc:HGNC:2597]
ENSG00000140379	BCL2A1_17331	BCL2A1	17331	BCL2A1_17331	BCL2A1	17331	597	HGNC:991	15	79960889	79971446	-1	protein_coding	BCL2 related protein A1 [Source:HGNC Symbol;Acc:HGNC:991]
ENSG00000197353	LYPD2_17338	LYPD2	17338	LYPD2_17338	LYPD2	17338	137797	HGNC:25215	8	142750150	142752534	-1	protein_coding	LY6/PLAUR domain containing 2 [Source:HGNC Symbol;Acc:HGNC:25215]
ENSG00000154096	THY1_17341	THY1	17341	THY1_17341	THY1	17341	7070	HGNC:11801	11	119417378	119424985	-1	protein_coding	Thy-1 cell surface antigen [Source:HGNC Symbol;Acc:HGNC:11801]
ENSG00000184937	WT1_17358	WT1	17358	WT1_17358	WT1	17358	7490	HGNC:12796	11	32387775	32435630	-1	protein_coding	Wilms tumor 1 [Source:HGNC Symbol;Acc:HGNC:12796]
ENSG00000109610	SOD3_17377	SOD3	17377	SOD3_17377	SOD3	17377	6649	HGNC:11181	4	24789912	24800842	1	protein_coding	superoxide dismutase 3 [Source:HGNC Symbol;Acc:HGNC:11181]
ENSG00000076382	SPAG5_17378	SPAG5	17378	SPAG5_17378	SPAG5	17378	10615	HGNC:13452	17	28577565	28599279	-1	protein_coding	sperm associated antigen 5 [Source:HGNC Symbol;Acc:HGNC:13452]
ENSG00000186529	CYP4F3_1739	CYP4F3	1739	CYP4F3_1739	CYP4F3	1739	4051	HGNC:2646	19	15640897	15662825	1	protein_coding	cytochrome P450 family 4 subfamily F member 3 [Source:HGNC Symbol;Acc:HGNC:2646]
ENSG00000213658	LAT_17399	LAT	17399	LAT_17399	LAT	17399	27040	HGNC:18874	16	28984826	28990783	1	protein_coding	linker for activation of T-cells [Source:HGNC Symbol;Acc:HGNC:18874]
ENSG00000128311	TST_17424	TST	17424	TST_17424	TST	17424	7263	HGNC:12388	22	37010859	37020183	-1	protein_coding	thiosulfate sulfurtransferase [Source:HGNC Symbol;Acc:HGNC:12388]
ENSG00000064300	NGFR_17440	NGFR	17440	NGFR_17440	NGFR	17440	4804	HGNC:7809	17	49495293	49515017	1	protein_coding	nerve growth factor receptor [Source:HGNC Symbol;Acc:HGNC:7809]
ENSG00000181458	TMEM45A_17458	TMEM45A	17458	TMEM45A_17458	TMEM45A	17458	55076	HGNC:25480	3	100492619	100577444	1	protein_coding	transmembrane protein 45A [Source:HGNC Symbol;Acc:HGNC:25480]
ENSG00000239264	TXNDC5_17478	TXNDC5	17478	TXNDC5_17478	TXNDC5	17478	81567	HGNC:21073	6	7881517	7910814	-1	protein_coding	thioredoxin domain containing 5 [Source:HGNC Symbol;Acc:HGNC:21073]
ENSG00000108669	CYTH1_1748	CYTH1	1748	CYTH1_1748	CYTH1	1748	9267	HGNC:9501	17	78674048	78782297	-1	protein_coding	cytohesin 1 [Source:HGNC Symbol;Acc:HGNC:9501]
ENSG00000196136	SERPINA3_17487	SERPINA3	17487	SERPINA3_17487	SERPINA3	17487	12	HGNC:16	14	94612377	94624055	1	protein_coding	serpin family A member 3 [Source:HGNC Symbol;Acc:HGNC:16]
ENSG00000129562	DAD1_1749	DAD1	1749	DAD1_1749	DAD1	1749	1603	HGNC:2664	14	22564905	22589269	-1	protein_coding	defender against cell death 1 [Source:HGNC Symbol;Acc:HGNC:2664]
ENSG00000186115	CYP4F2_17490	CYP4F2	17490	CYP4F2_17490	CYP4F2	17490	8529	HGNC:2645	19	15878023	15898120	-1	protein_coding	cytochrome P450 family 4 subfamily F member 2 [Source:HGNC Symbol;Acc:HGNC:2645]
ENSG00000135899	SP110_17499	SP110	17499	SP110_17499	SP110	17499	3431	HGNC:5401	2	230167293	230225729	-1	protein_coding	SP110 nuclear body protein [Source:HGNC Symbol;Acc:HGNC:5401]
ENSG00000173402	DAG1_1750	DAG1	1750	DAG1_1750	DAG1	1750	1605	HGNC:2666	3	49468703	49535618	1	protein_coding	dystroglycan 1 [Source:HGNC Symbol;Acc:HGNC:2666]
ENSG00000145681	HAPLN1_17510	HAPLN1	17510	HAPLN1_17510	HAPLN1	17510	1404	HGNC:2380	5	83637805	83721613	-1	protein_coding	hyaluronan and proteoglycan link protein 1 [Source:HGNC Symbol;Acc:HGNC:2380]
ENSG00000109846	CRYAB_17511	CRYAB	17511	CRYAB_17511	CRYAB	17511	1410	HGNC:2389	11	111908565	111923722	-1	protein_coding	crystallin alpha B [Source:HGNC Symbol;Acc:HGNC:2389]
ENSG00000196730	DAPK1_1752	DAPK1	1752	DAPK1_1752	DAPK1	1752	1612	HGNC:2674	9	87497228	87708633	1	protein_coding	death associated protein kinase 1 [Source:HGNC Symbol;Acc:HGNC:2674]
ENSG00000135333	EPHA7_17524	EPHA7	17524	EPHA7_17524	EPHA7	17524	2045	HGNC:3390	6	93240020	93419547	-1	protein_coding	EPH receptor A7 [Source:HGNC Symbol;Acc:HGNC:3390]
ENSG00000197253	TPSB2_17547	TPSB2	17547	TPSB2_17547	TPSB2	17547	64499	HGNC:14120	16	1227272	1230184	-1	protein_coding	tryptase beta 2 (gene/pseudogene) [Source:HGNC Symbol;Acc:HGNC:14120]
ENSG00000204209	DAXX_1756	DAXX	1756	DAXX_1756	DAXX	1756	1616	HGNC:2681	6	33318558	33329286	-1	protein_coding	death domain associated protein [Source:HGNC Symbol;Acc:HGNC:2681]
ENSG00000149196	HIKESHI_17564	HIKESHI	17564	HIKESHI_17564	HIKESHI	17564	51501	HGNC:26938	11	86302211	86345931	1	protein_coding	Hikeshi.heat shock protein nuclear import factor [Source:HGNC Symbol;Acc:HGNC:26938]
ENSG00000059145	UNKL_17570	UNKL	17570	UNKL_17570	UNKL	17570	64718	HGNC:14184	16	1363205	1414751	-1	protein_coding	unkempt family like zinc finger [Source:HGNC Symbol;Acc:HGNC:14184]
ENSG00000123454	DBH_1758	DBH	1758	DBH_1758	DBH	1758	1621	HGNC:2689	9	133636360	133659344	1	protein_coding	dopamine beta-hydroxylase [Source:HGNC Symbol;Acc:HGNC:2689]
ENSG00000102886	GDPD3_17580	GDPD3	17580	GDPD3_17580	GDPD3	17580	79153	HGNC:28638	16	30104810	30113856	-1	protein_coding	glycerophosphodiester phosphodiesterase domain containing 3 [Source:HGNC Symbol;Acc:HGNC:28638]
ENSG00000263513	FAM72C_17605	FAM72C	17605	FAM72C_17605	FAM72C	17605	554282	HGNC:30602	1	143955364	143971965	-1	protein_coding	family with sequence similarity 72 member C [Source:HGNC Symbol;Acc:HGNC:30602]
ENSG00000139269	INHBE_17611	INHBE	17611	INHBE_17611	INHBE	17611	83729	HGNC:24029	12	57452323	57459280	1	protein_coding	inhibin beta E subunit [Source:HGNC Symbol;Acc:HGNC:24029]
ENSG00000121621	KIF18A_17633	KIF18A	17633	KIF18A_17633	KIF18A	17633	81930	HGNC:29441	11	28020620	28108308	-1	protein_coding	kinesin family member 18A [Source:HGNC Symbol;Acc:HGNC:29441]
ENSG00000115239	ASB3_17651	ASB3	17651	ASB3_17651	ASB3	17651	51130	HGNC:16013	2	53532672	53787610	-1	protein_coding	ankyrin repeat and SOCS box containing 3 [Source:HGNC Symbol;Acc:HGNC:16013]
ENSG00000167468	GPX4_17664	GPX4	17664	GPX4_17664	GPX4	17664	2879	HGNC:4556	19	1103926	1106791	1	protein_coding	glutathione peroxidase 4 [Source:HGNC Symbol;Acc:HGNC:4556]
ENSG00000109756	RAPGEF2_17675	RAPGEF2	17675	RAPGEF2_17675	RAPGEF2	17675	9693	HGNC:16854	4	159104178	159360169	1	protein_coding	Rap guanine nucleotide exchange factor 2 [Source:HGNC Symbol;Acc:HGNC:16854]
ENSG00000198336	MYL4_17683	MYL4	17683	MYL4_17683	MYL4	17683	4635	HGNC:7585	17	47200446	47223679	1	protein_coding	myosin light chain 4 [Source:HGNC Symbol;Acc:HGNC:7585]
ENSG00000136250	AOAH_17685	AOAH	17685	AOAH_17685	AOAH	17685	313	HGNC:548	7	36512949	36724549	-1	protein_coding	acyloxyacyl hydrolase [Source:HGNC Symbol;Acc:HGNC:548]
ENSG00000100526	CDKN3_17690	CDKN3	17690	CDKN3_17690	CDKN3	17690	1033	HGNC:1791	14	54396849	54420218	1	protein_coding	cyclin dependent kinase inhibitor 3 [Source:HGNC Symbol;Acc:HGNC:1791]
ENSG00000276043	UHRF1_17708	UHRF1	17708	UHRF1_17708	UHRF1	17708	29128	HGNC:12556	19	4903080	4962154	1	protein_coding	ubiquitin like with PHD and ring finger domains 1 [Source:HGNC Symbol;Acc:HGNC:12556]
ENSG00000162896	PIGR_17712	PIGR	17712	PIGR_17712	PIGR	17712	5284	HGNC:8968	1	206928518	206946466	-1	protein_coding	polymeric immunoglobulin receptor [Source:HGNC Symbol;Acc:HGNC:8968]
ENSG00000166947	EPB42_17721	EPB42	17721	EPB42_17721	EPB42	17721	2038	HGNC:3381	15	43106225	43221283	-1	protein_coding	erythrocyte membrane protein band 4.2 [Source:HGNC Symbol;Acc:HGNC:3381]
ENSG00000118514	ALDH8A1_17733	ALDH8A1	17733	ALDH8A1_17733	ALDH8A1	17733	64577	HGNC:15471	6	134917390	134950122	-1	protein_coding	aldehyde dehydrogenase 8 family member A1 [Source:HGNC Symbol;Acc:HGNC:15471]
ENSG00000156136	DCK_1776	DCK	1776	DCK_1776	DCK	1776	1633	HGNC:2704	4	70992538	71030914	1	protein_coding	deoxycytidine kinase [Source:HGNC Symbol;Acc:HGNC:2704]
ENSG00000182752	PAPPA_17761	PAPPA	17761	PAPPA_17761	PAPPA	17761	5069	HGNC:8602	9	116153804	116402322	1	protein_coding	pappalysin 1 [Source:HGNC Symbol;Acc:HGNC:8602]
ENSG00000011465	DCN_1779	DCN	1779	DCN_1779	DCN	1779	1634	HGNC:2705	12	91140484	91183123	-1	protein_coding	decorin [Source:HGNC Symbol;Acc:HGNC:2705]
ENSG00000147416	ATP6V1B2_17790	ATP6V1B2	17790	ATP6V1B2_17790	ATP6V1B2	17790	526	HGNC:854	8	20197367	20226819	1	protein_coding	ATPase H+ transporting V1 subunit B2 [Source:HGNC Symbol;Acc:HGNC:854]
ENSG00000116039	ATP6V1B1_17791	ATP6V1B1	17791	ATP6V1B1_17791	ATP6V1B1	17791	525	HGNC:853	2	70935882	70965406	1	protein_coding	ATPase H+ transporting V1 subunit B1 [Source:HGNC Symbol;Acc:HGNC:853]
ENSG00000181754	AMIGO1_17797	AMIGO1	17797	AMIGO1_17797	AMIGO1	17797	57463	HGNC:20824	1	109504175	109509738	-1	protein_coding	adhesion molecule with Ig like domain 1 [Source:HGNC Symbol;Acc:HGNC:20824]
ENSG00000143819	EPHX1_17800	EPHX1	17800	EPHX1_17800	EPHX1	17800	2052	HGNC:3401	1	225810092	225845563	1	protein_coding	epoxide hydrolase 1 [Source:HGNC Symbol;Acc:HGNC:3401]
ENSG00000124491	F13A1_17806	F13A1	17806	F13A1_17806	F13A1	17806	2162	HGNC:3531	6	6144085	6321013	-1	protein_coding	coagulation factor XIII A chain [Source:HGNC Symbol;Acc:HGNC:3531]
ENSG00000197409	HIST1H3D_17823	HIST1H3D	17823	H3C4_17823	H3C4	17823	8351	HGNC:4767	6	26195595	26199293	1	-1	protein_coding
ENSG00000146147	MLIP_17825	MLIP	17825	MLIP_17825	MLIP	17825	90523	HGNC:21355	6	53929982	54266280	1	protein_coding	muscular LMNA interacting protein [Source:HGNC Symbol;Acc:HGNC:21355]
ENSG00000111664	GNB3_17839	GNB3	17839	GNB3_17839	GNB3	17839	2784	HGNC:4400	12	6839954	6847393	1	protein_coding	G protein subunit beta 3 [Source:HGNC Symbol;Acc:HGNC:4400]
ENSG00000129187	DCTD_1785	DCTD	1785	DCTD_1785	DCTD	1785	1635	HGNC:2710	4	182890060	182917936	-1	protein_coding	dCMP deaminase [Source:HGNC Symbol;Acc:HGNC:2710]
ENSG00000223865	HLA-DPB1_17856	HLA-DPB1	17856	HLA-DPB1_17856	HLA-DPB1	17856	3115	HGNC:4940	6	33075926	33087201	1	protein_coding	major histocompatibility complex.class II
ENSG00000187098	MITF_17860	MITF	17860	MITF_17860	MITF	17860	4286	HGNC:7105	3	69739435	69968337	1	protein_coding	melanogenesis associated transcription factor [Source:HGNC Symbol;Acc:HGNC:7105]
ENSG00000104671	DCTN6_1789	DCTN6	1789	DCTN6_1789	DCTN6	1789	10671	HGNC:16964	8	30156297	30183640	1	protein_coding	dynactin subunit 6 [Source:HGNC Symbol;Acc:HGNC:16964]
ENSG00000265190	ANXA8_17897	ANXA8	17897	ANXA8_17897	ANXA8	17897	653145	HGNC:546	10	47460162	47484158	-1	protein_coding	annexin A8 [Source:HGNC Symbol;Acc:HGNC:546]
ENSG00000125848	FLRT3_17906	FLRT3	17906	FLRT3_17906	FLRT3	17906	23767	HGNC:3762	20	14322988	14337616	-1	protein_coding	fibronectin leucine rich transmembrane protein 3 [Source:HGNC Symbol;Acc:HGNC:3762]
ENSG00000122852	SFTPA1_17909	SFTPA1	17909	SFTPA1_17909	SFTPA1	17909	653509	HGNC:10798	10	79610939	79615455	1	protein_coding	surfactant protein A1 [Source:HGNC Symbol;Acc:HGNC:10798]
ENSG00000146233	CYP39A1_17915	CYP39A1	17915	CYP39A1_17915	CYP39A1	17915	51302	HGNC:17449	6	46549580	46652830	-1	protein_coding	cytochrome P450 family 39 subfamily A member 1 [Source:HGNC Symbol;Acc:HGNC:17449]
ENSG00000118503	TNFAIP3_17927	TNFAIP3	17927	TNFAIP3_17927	TNFAIP3	17927	7128	HGNC:11896	6	137867188	137883312	1	protein_coding	TNF alpha induced protein 3 [Source:HGNC Symbol;Acc:HGNC:11896]
ENSG00000129173	E2F8_17938	E2F8	17938	E2F8_17938	E2F8	17938	79733	HGNC:24727	11	19224063	19241620	-1	protein_coding	E2F transcription factor 8 [Source:HGNC Symbol;Acc:HGNC:24727]
ENSG00000109184	DCUN1D4_1795	DCUN1D4	1795	DCUN1D4_1795	DCUN1D4	1795	23142	HGNC:28998	4	51843000	51916837	1	protein_coding	defective in cullin neddylation 1 domain containing 4 [Source:HGNC Symbol;Acc:HGNC:28998]
ENSG00000170248	PDCD6IP_17968	PDCD6IP	17968	PDCD6IP_17968	PDCD6IP	17968	10015	HGNC:8766	3	33798352	33869707	1	protein_coding	programmed cell death 6 interacting protein [Source:HGNC Symbol;Acc:HGNC:8766]
ENSG00000134574	DDB2_1798	DDB2	1798	DDB2_1798	DDB2	1798	1643	HGNC:2718	11	47214465	47239240	1	protein_coding	damage specific DNA binding protein 2 [Source:HGNC Symbol;Acc:HGNC:2718]
ENSG00000175175	PPM1E_17984	PPM1E	17984	PPM1E_17984	PPM1E	17984	22843	HGNC:19322	17	58755869	58985176	1	protein_coding	protein phosphatase.Mg2+/Mn2+ dependent 1E [Source:HGNC Symbol;Acc:HGNC:19322]
ENSG00000186951	PPARA_17989	PPARA	17989	PPARA_17989	PPARA	17989	5465	HGNC:9232	22	46150521	46243756	1	protein_coding	peroxisome proliferator activated receptor alpha [Source:HGNC Symbol;Acc:HGNC:9232]
ENSG00000145736	GTF2H2B_18022	GTF2H2B	18022	GTF2H2_18022	GTF2H2	18022	2966	HGNC:4656	5	71032670	71067689	-1	protein_coding	general transcription factor IIH subunit 2 [Source:HGNC Symbol;Acc:HGNC:4656]
ENSG00000168209	DDIT4_1803	DDIT4	1803	DDIT4_1803	DDIT4	1803	54541	HGNC:24944	10	72273920	72276036	1	protein_coding	DNA damage inducible transcript 4 [Source:HGNC Symbol;Acc:HGNC:24944]
ENSG00000204580	DDR1_1804	DDR1	1804	DDR1_1804	DDR1	1804	780	HGNC:2730	6	30876421	30900156	1	protein_coding	discoidin domain receptor tyrosine kinase 1 [Source:HGNC Symbol;Acc:HGNC:2730]
ENSG00000146242	TPBG_18104	TPBG	18104	TPBG_18104	TPBG	18104	7162	HGNC:12004	6	82363206	82370828	1	protein_coding	trophoblast glycoprotein [Source:HGNC Symbol;Acc:HGNC:12004]
ENSG00000052344	PRSS8_18105	PRSS8	18105	PRSS8_18105	PRSS8	18105	5652	HGNC:9491	16	31131433	31135762	-1	protein_coding	protease.serine 8 [Source:HGNC Symbol;Acc:HGNC:9491]
ENSG00000130766	SESN2_18106	SESN2	18106	SESN2_18106	SESN2	18106	83667	HGNC:20746	1	28259527	28282491	1	protein_coding	sestrin 2 [Source:HGNC Symbol;Acc:HGNC:20746]
ENSG00000160703	NLRX1_18112	NLRX1	18112	NLRX1_18112	NLRX1	18112	79671	HGNC:29890	11	119166568	119184016	1	protein_coding	NLR family member X1 [Source:HGNC Symbol;Acc:HGNC:29890]
ENSG00000083223	ZCCHC6_18116	ZCCHC6	18116	TUT7_18116	TUT7	18116	79670	HGNC:25817	9	86287733	86354454	-1	protein_coding	zinc finger CCHC-type containing 6 [Source:HGNC Symbol;Acc:HGNC:25817]
ENSG00000169087	HSPBAP1_18117	HSPBAP1	18117	HSPBAP1_18117	HSPBAP1	18117	79663	HGNC:16389	3	122740003	122793824	-1	protein_coding	HSPB1 associated protein 1 [Source:HGNC Symbol;Acc:HGNC:16389]
ENSG00000146070	PLA2G7_18120	PLA2G7	18120	PLA2G7_18120	PLA2G7	18120	7941	HGNC:9040	6	46704201	46735693	-1	protein_coding	phospholipase A2 group VII [Source:HGNC Symbol;Acc:HGNC:9040]
ENSG00000105568	PPP2R1A_18156	PPP2R1A	18156	PPP2R1A_18156	PPP2R1A	18156	5518	HGNC:9302	19	52190039	52229533	1	protein_coding	protein phosphatase 2 scaffold subunit Aalpha [Source:HGNC Symbol;Acc:HGNC:9302]
ENSG00000026025	VIM_18185	VIM	18185	VIM_18185	VIM	18185	7431	HGNC:12692	10	17228259	17237593	1	protein_coding	vimentin [Source:HGNC Symbol;Acc:HGNC:12692]
ENSG00000198231	DDX42_1819	DDX42	1819	DDX42_1819	DDX42	1819	11325	HGNC:18676	17	63773603	63819317	1	protein_coding	DEAD-box helicase 42 [Source:HGNC Symbol;Acc:HGNC:18676]
ENSG00000181026	AEN_18198	AEN	18198	AEN_18198	AEN	18198	64782	HGNC:25722	15	88621296	88632282	1	protein_coding	apoptosis enhancing nuclease [Source:HGNC Symbol;Acc:HGNC:25722]
ENSG00000175315	CST6_18240	CST6	18240	CST6_18240	CST6	18240	1474	HGNC:2478	11	66011841	66013505	1	protein_coding	cystatin E/M [Source:HGNC Symbol;Acc:HGNC:2478]
ENSG00000113013	HSPA9_18245	HSPA9	18245	HSPA9_18245	HSPA9	18245	3313	HGNC:5244	5	138554882	138575444	-1	protein_coding	heat shock protein family A (Hsp70) member 9 [Source:HGNC Symbol;Acc:HGNC:5244]
ENSG00000179142	CYP11B2_18255	CYP11B2	18255	CYP11B2_18255	CYP11B2	18255	1585	HGNC:2592	8	142910559	142917843	-1	protein_coding	cytochrome P450 family 11 subfamily B member 2 [Source:HGNC Symbol;Acc:HGNC:2592]
ENSG00000087086	FTL_18281	FTL	18281	FTL_18281	FTL	18281	2512	HGNC:3999	19	48965301	48966878	1	protein_coding	ferritin light chain [Source:HGNC Symbol;Acc:HGNC:3999]
ENSG00000156709	AIFM1_183	AIFM1	183	AIFM1_183	AIFM1	183	9131	HGNC:8768	X	130129362	130165887	-1	protein_coding	apoptosis inducing factor mitochondria associated 1 [Source:HGNC Symbol;Acc:HGNC:8768]
ENSG00000137210	TMEM14B_18304	TMEM14B	18304	TMEM14B_18304	TMEM14B	18304	81853	HGNC:21384	6	10747759	10852753	1	protein_coding	transmembrane protein 14B [Source:HGNC Symbol;Acc:HGNC:21384]
ENSG00000130513	GDF15_18329	GDF15	18329	GDF15_18329	GDF15	18329	9518	HGNC:30142	19	18374731	18389176	1	protein_coding	growth differentiation factor 15 [Source:HGNC Symbol;Acc:HGNC:30142]
ENSG00000105880	DLX5_18350	DLX5	18350	DLX5_18350	DLX5	18350	1749	HGNC:2918	7	97020392	97025097	-1	protein_coding	distal-less homeobox 5 [Source:HGNC Symbol;Acc:HGNC:2918]
ENSG00000166592	RRAD_18361	RRAD	18361	RRAD_18361	RRAD	18361	6236	HGNC:10446	16	66921679	66925644	-1	protein_coding	RRAD.Ras related glycolysis inhibitor and calcium channel regulator [Source:HGNC Symbol;Acc:HGNC:10446]
ENSG00000114115	RBP1_18364	RBP1	18364	RBP1_18364	RBP1	18364	5947	HGNC:9919	3	139517434	139539829	-1	protein_coding	retinol binding protein 1 [Source:HGNC Symbol;Acc:HGNC:9919]
ENSG00000160789	LMNA_18368	LMNA	18368	LMNA_18368	LMNA	18368	4000	HGNC:6636	1	156082573	156140089	1	protein_coding	lamin A/C [Source:HGNC Symbol;Acc:HGNC:6636]
ENSG00000171711	DEFB4A_1838	DEFB4A	1838	DEFB4A_1838	DEFB4A	1838	1673	HGNC:2767	8	7894629	7896711	1	protein_coding	defensin beta 4A [Source:HGNC Symbol;Acc:HGNC:2767]
ENSG00000111875	ASF1A_18396	ASF1A	18396	ASF1A_18396	ASF1A	18396	25842	HGNC:20995	6	118894220	118909167	1	protein_coding	anti-silencing function 1A histone chaperone [Source:HGNC Symbol;Acc:HGNC:20995]
ENSG00000124795	DEK_1841	DEK	1841	DEK_1841	DEK	1841	7913	HGNC:2768	6	18223868	18264823	-1	protein_coding	DEK proto-oncogene [Source:HGNC Symbol;Acc:HGNC:2768]
ENSG00000026559	KCNG1_18417	KCNG1	18417	KCNG1_18417	KCNG1	18417	3755	HGNC:6248	20	51003656	51023129	-1	protein_coding	potassium voltage-gated channel modifier subfamily G member 1 [Source:HGNC Symbol;Acc:HGNC:6248]
ENSG00000159164	SV2A_18419	SV2A	18419	SV2A_18419	SV2A	18419	9900	HGNC:20566	1	149903318	149917882	-1	protein_coding	synaptic vesicle glycoprotein 2A [Source:HGNC Symbol;Acc:HGNC:20566]
ENSG00000134250	NOTCH2_18421	NOTCH2	18421	NOTCH2_18421	NOTCH2	18421	4853	HGNC:7882	1	119911553	120069626	-1	protein_coding	notch 2 [Source:HGNC Symbol;Acc:HGNC:7882]
ENSG00000120915	EPHX2_18456	EPHX2	18456	EPHX2_18456	EPHX2	18456	2053	HGNC:3402	8	27490779	27545564	1	protein_coding	epoxide hydrolase 2 [Source:HGNC Symbol;Acc:HGNC:3402]
ENSG00000100823	APEX1_18459	APEX1	18459	APEX1_18459	APEX1	18459	328	HGNC:587	14	20455191	20457772	1	protein_coding	apurinic/apyrimidinic endodeoxyribonuclease 1 [Source:HGNC Symbol;Acc:HGNC:587]
ENSG00000035499	DEPDC1B_1847	DEPDC1B	1847	DEPDC1B_1847	DEPDC1B	1847	55789	HGNC:24902	5	60596912	60700190	-1	protein_coding	DEP domain containing 1B [Source:HGNC Symbol;Acc:HGNC:24902]
ENSG00000023697	DERA_1848	DERA	1848	DERA_1848	DERA	1848	51071	HGNC:24269	12	15911172	16037282	1	protein_coding	deoxyribose-phosphate aldolase [Source:HGNC Symbol;Acc:HGNC:24269]
ENSG00000175084	DES_1849	DES	1849	DES_1849	DES	1849	1674	HGNC:2770	2	219418377	219426739	1	protein_coding	desmin [Source:HGNC Symbol;Acc:HGNC:2770]
ENSG00000173467	AGR3_18494	AGR3	18494	AGR3_18494	AGR3	18494	155465	HGNC:24167	7	16859405	16881987	-1	protein_coding	anterior gradient 3.protein disulphide isomerase family member [Source:HGNC Symbol;Acc:HGNC:24167]
ENSG00000075673	ATP12A_18495	ATP12A	18495	ATP12A_18495	ATP12A	18495	479	HGNC:13816	13	24680411	24712493	1	protein_coding	ATPase H+/K+ transporting non-gastric alpha2 subunit [Source:HGNC Symbol;Acc:HGNC:13816]
ENSG00000160049	DFFA_1850	DFFA	1850	DFFA_1850	DFFA	1850	1676	HGNC:2772	1	10456522	10472526	-1	protein_coding	DNA fragmentation factor subunit alpha [Source:HGNC Symbol;Acc:HGNC:2772]
ENSG00000018236	CNTN1_18508	CNTN1	18508	CNTN1_18508	CNTN1	18508	1272	HGNC:2171	12	40692442	41072418	1	protein_coding	contactin 1 [Source:HGNC Symbol;Acc:HGNC:2171]
ENSG00000139219	COL2A1_18509	COL2A1	18509	COL2A1_18509	COL2A1	18509	1280	HGNC:2200	12	47972965	48004486	-1	protein_coding	collagen type II alpha 1 chain [Source:HGNC Symbol;Acc:HGNC:2200]
ENSG00000213639	PPP1CB_18519	PPP1CB	18519	PPP1CB_18519	PPP1CB	18519	5500	HGNC:9282	2	28751640	28802940	1	protein_coding	protein phosphatase 1 catalytic subunit beta [Source:HGNC Symbol;Acc:HGNC:9282]
ENSG00000169598	DFFB_1853	DFFB	1853	DFFB_1853	DFFB	1853	1677	HGNC:2773	1	3857267	3885429	1	protein_coding	DNA fragmentation factor subunit beta [Source:HGNC Symbol;Acc:HGNC:2773]
ENSG00000168497	SDPR_18531	SDPR	18531	CAVIN2_18531	CAVIN2	18531	8436	HGNC:10690	2	191834302	191847255	-1	protein_coding	caveolae associated protein 2 [Source:HGNC Symbol;Acc:HGNC:10690]
ENSG00000132437	DDC_18548	DDC	18548	DDC_18548	DDC	18548	1644	HGNC:2719	7	50458436	50565457	-1	protein_coding	dopa decarboxylase [Source:HGNC Symbol;Acc:HGNC:2719]
ENSG00000117682	DHDDS_1856	DHDDS	1856	DHDDS_1856	DHDDS	1856	79947	HGNC:20603	1	26432282	26471294	1	protein_coding	dehydrodolichyl diphosphate synthase subunit [Source:HGNC Symbol;Acc:HGNC:20603]
ENSG00000143476	DTL_18569	DTL	18569	DTL_18569	DTL	18569	51514	HGNC:30288	1	212035553	212107400	1	protein_coding	denticleless E3 ubiquitin protein ligase homolog [Source:HGNC Symbol;Acc:HGNC:30288]
ENSG00000100612	DHRS7_1861	DHRS7	1861	DHRS7_1861	DHRS7	1861	51635	HGNC:21524	14	60144120	60169856	-1	protein_coding	dehydrogenase/reductase 7 [Source:HGNC Symbol;Acc:HGNC:21524]
ENSG00000106341	PPP1R17_18621	PPP1R17	18621	PPP1R17_18621	PPP1R17	18621	10842	HGNC:16973	7	31686715	31708455	1	protein_coding	protein phosphatase 1 regulatory subunit 17 [Source:HGNC Symbol;Acc:HGNC:16973]
ENSG00000171056	SOX7_18627	SOX7	18627	SOX7_18627	SOX7	18627	83595	HGNC:18196	8	10723768	10730512	-1	protein_coding	SRY-box 7 [Source:HGNC Symbol;Acc:HGNC:18196]
ENSG00000008952	SEC62_18636	SEC62	18636	SEC62_18636	SEC62	18636	7095	HGNC:11846	3	169966635	169998373	1	protein_coding	SEC62 homolog.preprotein translocation factor [Source:HGNC Symbol;Acc:HGNC:11846]
ENSG00000174125	TLR1_18640	TLR1	18640	TLR1_18640	TLR1	18640	7096	HGNC:11847	4	38790677	38856817	-1	protein_coding	toll like receptor 1 [Source:HGNC Symbol;Acc:HGNC:11847]
ENSG00000242265	PEG10_18691	PEG10	18691	PEG10_18691	PEG10	18691	23089	HGNC:14005	7	94656325	94669695	1	protein_coding	paternally expressed 10 [Source:HGNC Symbol;Acc:HGNC:14005]
ENSG00000179796	LRRC3B_18698	LRRC3B	18698	LRRC3B_18698	LRRC3B	18698	116135	HGNC:28105	3	26622806	26710776	1	protein_coding	leucine rich repeat containing 3B [Source:HGNC Symbol;Acc:HGNC:28105]
ENSG00000101966	XIAP_18704	XIAP	18704	XIAP_18704	XIAP	18704	331	HGNC:592	X	123859724	123913979	1	protein_coding	X-linked inhibitor of apoptosis [Source:HGNC Symbol;Acc:HGNC:592]
ENSG00000171246	NPTX1_18716	NPTX1	18716	NPTX1_18716	NPTX1	18716	4884	HGNC:7952	17	80467148	80477843	-1	protein_coding	neuronal pentraxin 1 [Source:HGNC Symbol;Acc:HGNC:7952]
ENSG00000012822	CALCOCO1_18741	CALCOCO1	18741	CALCOCO1_18741	CALCOCO1	18741	57658	HGNC:29306	12	53708517	53727745	-1	protein_coding	calcium binding and coiled-coil domain 1 [Source:HGNC Symbol;Acc:HGNC:29306]
ENSG00000150768	DLAT_1875	DLAT	1875	DLAT_1875	DLAT	1875	1737	HGNC:2896	11	112024814	112064390	1	protein_coding	dihydrolipoamide S-acetyltransferase [Source:HGNC Symbol;Acc:HGNC:2896]
ENSG00000073861	TBX21_18769	TBX21	18769	TBX21_18769	TBX21	18769	30009	HGNC:11599	17	47733244	47746119	1	protein_coding	T-box 21 [Source:HGNC Symbol;Acc:HGNC:11599]
ENSG00000091140	DLD_1877	DLD	1877	DLD_1877	DLD	1877	1738	HGNC:2898	7	107890970	107931730	1	protein_coding	dihydrolipoamide dehydrogenase [Source:HGNC Symbol;Acc:HGNC:2898]
ENSG00000105290	APLP1_18784	APLP1	18784	APLP1_18784	APLP1	18784	333	HGNC:597	19	35867899	35879791	1	protein_coding	amyloid beta precursor like protein 1 [Source:HGNC Symbol;Acc:HGNC:597]
ENSG00000112175	BMP5_18805	BMP5	18805	BMP5_18805	BMP5	18805	653	HGNC:1072	6	55753645	55875564	-1	protein_coding	bone morphogenetic protein 5 [Source:HGNC Symbol;Acc:HGNC:1072]
ENSG00000100285	NEFH_18808	NEFH	18808	NEFH_18808	NEFH	18808	4744	HGNC:7737	22	29480230	29491390	1	protein_coding	neurofilament heavy [Source:HGNC Symbol;Acc:HGNC:7737]
ENSG00000160194	NDUFV3_18809	NDUFV3	18809	NDUFV3_18809	NDUFV3	18809	4731	HGNC:7719	21	42879644	42913304	1	protein_coding	NADH:ubiquinone oxidoreductase subunit V3 [Source:HGNC Symbol;Acc:HGNC:7719]
ENSG00000126787	DLGAP5_1882	DLGAP5	1882	DLGAP5_1882	DLGAP5	1882	9787	HGNC:16864	14	55148112	55191678	-1	protein_coding	DLG associated protein 5 [Source:HGNC Symbol;Acc:HGNC:16864]
ENSG00000170458	CD14_18823	CD14	18823	CD14_18823	CD14	18823	929	HGNC:1628	5	140631728	140633701	-1	protein_coding	CD14 molecule [Source:HGNC Symbol;Acc:HGNC:1628]
ENSG00000174238	PITPNA_18835	PITPNA	18835	PITPNA_18835	PITPNA	18835	5306	HGNC:9001	17	1517718	1562816	-1	protein_coding	phosphatidylinositol transfer protein alpha [Source:HGNC Symbol;Acc:HGNC:9001]
ENSG00000106571	GLI3_18854	GLI3	18854	GLI3_18854	GLI3	18854	2737	HGNC:4319	7	41960950	42237870	-1	protein_coding	GLI family zinc finger 3 [Source:HGNC Symbol;Acc:HGNC:4319]
ENSG00000174307	PHLDA3_18856	PHLDA3	18856	PHLDA3_18856	PHLDA3	18856	23612	HGNC:8934	1	201464383	201469237	-1	protein_coding	pleckstrin homology like domain family A member 3 [Source:HGNC Symbol;Acc:HGNC:8934]
ENSG00000104888	SLC17A7_18868	SLC17A7	18868	SLC17A7_18868	SLC17A7	18868	57030	HGNC:16704	19	49429401	49442360	-1	protein_coding	solute carrier family 17 member 7 [Source:HGNC Symbol;Acc:HGNC:16704]
ENSG00000135164	DMTF1_1887	DMTF1	1887	DMTF1_1887	DMTF1	1887	9988	HGNC:14603	7	87152361	87196337	1	protein_coding	cyclin D binding myb like transcription factor 1 [Source:HGNC Symbol;Acc:HGNC:14603]
ENSG00000100234	TIMP3_18875	TIMP3	18875	TIMP3_18875	TIMP3	18875	7078	HGNC:11822	22	32801701	32863043	1	protein_coding	TIMP metallopeptidase inhibitor 3 [Source:HGNC Symbol;Acc:HGNC:11822]
ENSG00000176842	IRX5_18883	IRX5	18883	IRX5_18883	IRX5	18883	10265	HGNC:14361	16	54930862	54934485	1	protein_coding	iroquois homeobox 5 [Source:HGNC Symbol;Acc:HGNC:14361]
ENSG00000185608	MRPL40_18891	MRPL40	18891	MRPL40_18891	MRPL40	18891	64976	HGNC:14491	22	19431902	19436075	1	protein_coding	mitochondrial ribosomal protein L40 [Source:HGNC Symbol;Acc:HGNC:14491]
ENSG00000172179	PRL_18926	PRL	18926	PRL_18926	PRL	18926	5617	HGNC:9445	6	22287244	22297501	-1	protein_coding	prolactin [Source:HGNC Symbol;Acc:HGNC:9445]
ENSG00000134531	EMP1_18941	EMP1	18941	EMP1_18941	EMP1	18941	2012	HGNC:3333	12	13196716	13219939	1	protein_coding	epithelial membrane protein 1 [Source:HGNC Symbol;Acc:HGNC:3333]
ENSG00000103423	DNAJA3_1895	DNAJA3	1895	DNAJA3_1895	DNAJA3	1895	9093	HGNC:11808	16	4425805	4456775	1	protein_coding	DnaJ heat shock protein family (Hsp40) member A3 [Source:HGNC Symbol;Acc:HGNC:11808]
ENSG00000099968	BCL2L13_18967	BCL2L13	18967	BCL2L13_18967	BCL2L13	18967	23786	HGNC:17164	22	17628855	17730855	1	protein_coding	BCL2 like 13 [Source:HGNC Symbol;Acc:HGNC:17164]
ENSG00000128590	DNAJB9_18970	DNAJB9	18970	DNAJB9_18970	DNAJB9	18970	4189	HGNC:6968	7	108569568	108574850	1	protein_coding	DnaJ heat shock protein family (Hsp40) member B9 [Source:HGNC Symbol;Acc:HGNC:6968]
ENSG00000150394	CDH8_19001	CDH8	19001	CDH8_19001	CDH8	19001	1006	HGNC:1767	16	61647242	62037035	-1	protein_coding	cadherin 8 [Source:HGNC Symbol;Acc:HGNC:1767]
ENSG00000089250	NOS1_19006	NOS1	19006	NOS1_19006	NOS1	19006	4842	HGNC:7872	12	117208142	117452170	-1	protein_coding	nitric oxide synthase 1 [Source:HGNC Symbol;Acc:HGNC:7872]
ENSG00000164031	DNAJB14_1905	DNAJB14	1905	DNAJB14_1905	DNAJB14	1905	79982	HGNC:25881	4	99896248	99946726	-1	protein_coding	DnaJ heat shock protein family (Hsp40) member B14 [Source:HGNC Symbol;Acc:HGNC:25881]
ENSG00000176340	COX8A_19058	COX8A	19058	COX8A_19058	COX8A	19058	1351	HGNC:2294	11	63974607	63976543	1	protein_coding	cytochrome c oxidase subunit 8A [Source:HGNC Symbol;Acc:HGNC:2294]
ENSG00000135924	DNAJB2_1906	DNAJB2	1906	DNAJB2_1906	DNAJB2	1906	3300	HGNC:5228	2	219279267	219286900	1	protein_coding	DnaJ heat shock protein family (Hsp40) member B2 [Source:HGNC Symbol;Acc:HGNC:5228]
ENSG00000173846	PLK3_19099	PLK3	19099	PLK3_19099	PLK3	19099	1263	HGNC:2154	1	44800225	44805990	1	protein_coding	polo like kinase 3 [Source:HGNC Symbol;Acc:HGNC:2154]
ENSG00000130208	APOC1_19115	APOC1	19115	APOC1_19115	APOC1	19115	341	HGNC:607	19	44914247	44919349	1	protein_coding	apolipoprotein C1 [Source:HGNC Symbol;Acc:HGNC:607]
ENSG00000179902	C1orf194_19119	C1orf194	19119	C1orf194_19119	C1orf194	19119	127003	HGNC:32331	1	109105951	109113857	-1	protein_coding	chromosome 1 open reading frame 194 [Source:HGNC Symbol;Acc:HGNC:32331]
ENSG00000105993	DNAJB6_1912	DNAJB6	1912	DNAJB6_1912	DNAJB6	1912	10049	HGNC:14888	7	157335381	157417439	1	protein_coding	DnaJ heat shock protein family (Hsp40) member B6 [Source:HGNC Symbol;Acc:HGNC:14888]
ENSG00000183474	GTF2H2C_19129	GTF2H2C	19129	GTF2H2C_19129	GTF2H2C	19129	728340	HGNC:31394	5	69560208	69594723	1	protein_coding	GTF2H2 family member C [Source:HGNC Symbol;Acc:HGNC:31394]
ENSG00000197721	CR1L_19139	CR1L	19139	CR1L_19139	CR1L	19139	1379	HGNC:2335	1	207645113	207738416	1	protein_coding	complement C3b/C4b receptor 1 like [Source:HGNC Symbol;Acc:HGNC:2335]
ENSG00000267697	LUZP6_19140	LUZP6	19140	LUZP6_19140	LUZP6	19140	767558	HGNC:33955	7	135927274	135927450	-1	protein_coding	leucine zipper protein 6 [Source:HGNC Symbol;Acc:HGNC:33955]
ENSG00000072110	ACTN1_19142	ACTN1	19142	ACTN1_19142	ACTN1	19142	87	HGNC:163	14	68874143	68979440	-1	protein_coding	actinin alpha 1 [Source:HGNC Symbol;Acc:HGNC:163]
ENSG00000096060	FKBP5_19156	FKBP5	19156	FKBP5_19156	FKBP5	19156	2289	HGNC:3721	6	35573585	35728583	-1	protein_coding	FK506 binding protein 5 [Source:HGNC Symbol;Acc:HGNC:3721]
ENSG00000278272	HIST1H3C_19157	HIST1H3C	19157	H3C3_19157	H3C3	19157	8352	HGNC:4768	6	26045411	26045821	1	protein_coding	histone cluster 1 H3 family member c [Source:HGNC Symbol;Acc:HGNC:4768]
ENSG00000159658	EFCAB14_19164	EFCAB14	19164	EFCAB14_19164	EFCAB14	19164	9813	HGNC:29051	1	46675159	46719064	-1	protein_coding	EF-hand calcium binding domain 14 [Source:HGNC Symbol;Acc:HGNC:29051]
ENSG00000222014	RAB6C_19175	RAB6C	19175	RAB6C_19175	RAB6C	19175	84084	HGNC:16525	2	129979664	129982738	1	protein_coding	RAB6C.member RAS oncogene family [Source:HGNC Symbol;Acc:HGNC:16525]
ENSG00000148798	INA_19198	INA	19198	INA_19198	INA	19198	9118	HGNC:6057	10	103277163	103290351	1	protein_coding	internexin neuronal intermediate filament protein alpha [Source:HGNC Symbol;Acc:HGNC:6057]
ENSG00000106809	OGN_19206	OGN	19206	OGN_19206	OGN	19206	4969	HGNC:8126	9	92383967	92404696	-1	protein_coding	osteoglycin [Source:HGNC Symbol;Acc:HGNC:8126]
ENSG00000125551	PLGLB2_19207	PLGLB2	19207	PLGLB2_19207	PLGLB2	19207	5342	HGNC:9073	2	87748087	87758793	1	protein_coding	plasminogen-like B2 [Source:HGNC Symbol;Acc:HGNC:9073]
ENSG00000108244	KRT23_19208	KRT23	19208	KRT23_19208	KRT23	19208	25984	HGNC:6438	17	40922696	40937634	-1	protein_coding	keratin 23 [Source:HGNC Symbol;Acc:HGNC:6438]
ENSG00000106976	DNM1_1924	DNM1	1924	DNM1_1924	DNM1	1924	1759	HGNC:2972	9	128191655	128255248	1	protein_coding	dynamin 1 [Source:HGNC Symbol;Acc:HGNC:2972]
ENSG00000149295	DRD2_19254	DRD2	19254	DRD2_19254	DRD2	19254	1813	HGNC:3023	11	113409615	113475691	-1	protein_coding	dopamine receptor D2 [Source:HGNC Symbol;Acc:HGNC:3023]
ENSG00000117228	GBP1_19263	GBP1	19263	GBP1_19263	GBP1	19263	2633	HGNC:4182	1	89052319	89065360	-1	protein_coding	guanylate binding protein 1 [Source:HGNC Symbol;Acc:HGNC:4182]
ENSG00000132535	DLG4_19264	DLG4	19264	DLG4_19264	DLG4	19264	1742	HGNC:2903	17	7189890	7219702	-1	protein_coding	discs large MAGUK scaffold protein 4 [Source:HGNC Symbol;Acc:HGNC:2903]
ENSG00000087470	DNM1L_1927	DNM1L	1927	DNM1L_1927	DNM1L	1927	10059	HGNC:2973	12	32679200	32745650	1	protein_coding	dynamin 1 like [Source:HGNC Symbol;Acc:HGNC:2973]
ENSG00000097046	CDC7_19277	CDC7	19277	CDC7_19277	CDC7	19277	8317	HGNC:1745	1	91500893	91525764	1	protein_coding	cell division cycle 7 [Source:HGNC Symbol;Acc:HGNC:1745]
ENSG00000078140	UBE2K_19279	UBE2K	19279	UBE2K_19279	UBE2K	19279	3093	HGNC:4914	4	39698044	39782792	1	protein_coding	ubiquitin conjugating enzyme E2 K [Source:HGNC Symbol;Acc:HGNC:4914]
ENSG00000130816	DNMT1_1928	DNMT1	1928	DNMT1_1928	DNMT1	1928	1786	HGNC:2976	19	10133345	10231286	-1	protein_coding	DNA methyltransferase 1 [Source:HGNC Symbol;Acc:HGNC:2976]
ENSG00000102524	TNFSF13B_19280	TNFSF13B	19280	TNFSF13B_19280	TNFSF13B	19280	10673	HGNC:11929	13	108251240	108308484	1	protein_coding	TNF superfamily member 13b [Source:HGNC Symbol;Acc:HGNC:11929]
ENSG00000136518	ACTL6A_19294	ACTL6A	19294	ACTL6A_19294	ACTL6A	19294	86	HGNC:24124	3	179562880	179588408	1	protein_coding	actin like 6A [Source:HGNC Symbol;Acc:HGNC:24124]
ENSG00000111665	CDCA3_19307	CDCA3	19307	CDCA3_19307	CDCA3	19307	83461	HGNC:14624	12	6844793	6852066	-1	protein_coding	cell division cycle associated 3 [Source:HGNC Symbol;Acc:HGNC:14624]
ENSG00000119772	DNMT3A_1932	DNMT3A	1932	DNMT3A_1932	DNMT3A	1932	1788	HGNC:2978	2	25227855	25342590	-1	protein_coding	DNA methyltransferase 3 alpha [Source:HGNC Symbol;Acc:HGNC:2978]
ENSG00000178726	THBD_19323	THBD	19323	THBD_19323	THBD	19323	7056	HGNC:11784	20	23045633	23049741	-1	protein_coding	thrombomodulin [Source:HGNC Symbol;Acc:HGNC:11784]
ENSG00000167772	ANGPTL4_19324	ANGPTL4	19324	ANGPTL4_19324	ANGPTL4	19324	51129	HGNC:16039	19	8363289	8374373	1	protein_coding	angiopoietin like 4 [Source:HGNC Symbol;Acc:HGNC:16039]
ENSG00000129151	BBOX1_19332	BBOX1	19332	BBOX1_19332	BBOX1	19332	8424	HGNC:964	11	27040725	27127809	1	protein_coding	gamma-butyrobetaine hydroxylase 1 [Source:HGNC Symbol;Acc:HGNC:964]
ENSG00000179520	SLC17A8_19336	SLC17A8	19336	SLC17A8_19336	SLC17A8	19336	246213	HGNC:20151	12	100357079	100422059	1	protein_coding	solute carrier family 17 member 8 [Source:HGNC Symbol;Acc:HGNC:20151]
ENSG00000164463	CREBRF_19339	CREBRF	19339	CREBRF_19339	CREBRF	19339	153222	HGNC:24050	5	173056352	173139284	1	protein_coding	CREB3 regulatory factor [Source:HGNC Symbol;Acc:HGNC:24050]
ENSG00000178150	ZNF114_19347	ZNF114	19347	ZNF114_19347	ZNF114	19347	163071	HGNC:12894	19	48270102	48287608	1	protein_coding	zinc finger protein 114 [Source:HGNC Symbol;Acc:HGNC:12894]
ENSG00000130164	LDLR_19353	LDLR	19353	LDLR_19353	LDLR	19353	3949	HGNC:6547	19	11089362	11133816	1	protein_coding	low density lipoprotein receptor [Source:HGNC Symbol;Acc:HGNC:6547]
ENSG00000169919	GUSB_19359	GUSB	19359	GUSB_19359	GUSB	19359	2990	HGNC:4696	7	65960684	65982314	-1	protein_coding	glucuronidase beta [Source:HGNC Symbol;Acc:HGNC:4696]
ENSG00000067334	DNTTIP2_1936	DNTTIP2	1936	DNTTIP2_1936	DNTTIP2	1936	30836	HGNC:24013	1	93866283	93879918	-1	protein_coding	deoxynucleotidyltransferase terminal interacting protein 2 [Source:HGNC Symbol;Acc:HGNC:24013]
ENSG00000196565	HBG2_19361	HBG2	19361	HBG2_19361	HBG2	19361	3048	HGNC:4832	11	5253190	5645789	-1	protein_coding	hemoglobin subunit gamma 2 [Source:HGNC Symbol;Acc:HGNC:4832]
ENSG00000149591	TAGLN_19364	TAGLN	19364	TAGLN_19364	TAGLN	19364	6876	HGNC:11553	11	117199321	117204782	1	protein_coding	transgelin [Source:HGNC Symbol;Acc:HGNC:11553]
ENSG00000180448	ARHGAP45_19382	ARHGAP45	19382	ARHGAP45_19382	ARHGAP45	19382	23526	HGNC:17102	19	1065923	1086628	1	protein_coding	Rho GTPase activating protein 45 [Source:HGNC Symbol;Acc:HGNC:17102]
ENSG00000156427	FGF18_19383	FGF18	19383	FGF18_19383	FGF18	19383	8817	HGNC:3674	5	171419656	171457623	1	protein_coding	fibroblast growth factor 18 [Source:HGNC Symbol;Acc:HGNC:3674]
ENSG00000264230	ANXA8L1_19389	ANXA8L1	19389	ANXA8L1_19389	ANXA8L1	19389	728113	HGNC:23334	10	46375627	46537864	1	protein_coding	annexin A8 like 1 [Source:HGNC Symbol;Acc:HGNC:23334]
ENSG00000131095	GFAP_19392	GFAP	19392	GFAP_19392	GFAP	19392	2670	HGNC:4235	17	44903161	44916937	-1	protein_coding	glial fibrillary acidic protein [Source:HGNC Symbol;Acc:HGNC:4235]
ENSG00000161800	RACGAP1_19398	RACGAP1	19398	RACGAP1_19398	RACGAP1	19398	29127	HGNC:9804	12	49976923	50033136	-1	protein_coding	Rac GTPase activating protein 1 [Source:HGNC Symbol;Acc:HGNC:9804]
ENSG00000171346	KRT15_19413	KRT15	19413	KRT15_19413	KRT15	19413	3866	HGNC:6421	17	41513743	41522529	-1	protein_coding	keratin 15 [Source:HGNC Symbol;Acc:HGNC:6421]
ENSG00000162493	PDPN_19437	PDPN	19437	PDPN_19437	PDPN	19437	10630	HGNC:29602	1	13583465	13617957	1	protein_coding	podoplanin [Source:HGNC Symbol;Acc:HGNC:29602]
ENSG00000176022	B3GALT6_19453	B3GALT6	19453	B3GALT6_19453	B3GALT6	19453	126792	HGNC:17978	1	1232265	1235041	1	protein_coding	beta-1.3-galactosyltransferase 6 [Source:HGNC Symbol;Acc:HGNC:17978]
ENSG00000136908	DPM2_1947	DPM2	1947	DPM2_1947	DPM2	1947	8818	HGNC:3006	9	127935099	127938484	-1	protein_coding	dolichyl-phosphate mannosyltransferase subunit 2.regulatory [Source:HGNC Symbol;Acc:HGNC:3006]
ENSG00000136696	IL36B_19480	IL36B	19480	IL36B_19480	IL36B	19480	27177	HGNC:15564	2	113022091	113052867	-1	protein_coding	interleukin 36.beta [Source:HGNC Symbol;Acc:HGNC:15564]
ENSG00000105127	AKAP8_195	AKAP8	195	AKAP8_195	AKAP8	195	10270	HGNC:378	19	15353385	15379798	-1	protein_coding	A-kinase anchoring protein 8 [Source:HGNC Symbol;Acc:HGNC:378]
ENSG00000095002	MSH2_19521	MSH2	19521	MSH2_19521	MSH2	19521	4436	HGNC:7325	2	47402969	47562311	1	protein_coding	mutS homolog 2 [Source:HGNC Symbol;Acc:HGNC:7325]
ENSG00000105996	HOXA2_19523	HOXA2	19523	HOXA2_19523	HOXA2	19523	3199	HGNC:5103	7	27100354	27102811	-1	protein_coding	homeobox A2 [Source:HGNC Symbol;Acc:HGNC:5103]
ENSG00000166348	USP54_19541	USP54	19541	USP54_19541	USP54	19541	159195	HGNC:23513	10	73497538	73625953	-1	protein_coding	ubiquitin specific peptidase 54 [Source:HGNC Symbol;Acc:HGNC:23513]
ENSG00000167384	ZNF180_19559	ZNF180	19559	ZNF180_19559	ZNF180	19559	7733	HGNC:12970	19	44474428	44500524	-1	protein_coding	zinc finger protein 180 [Source:HGNC Symbol;Acc:HGNC:12970]
ENSG00000055044	NOP58_19568	NOP58	19568	NOP58_19568	NOP58	19568	51602	HGNC:29926	2	202265716	202303666	1	protein_coding	NOP58 ribonucleoprotein [Source:HGNC Symbol;Acc:HGNC:29926]
ENSG00000175550	DRAP1_1957	DRAP1	1957	DRAP1_1957	DRAP1	1957	10589	HGNC:3019	11	65919257	65921561	1	protein_coding	DR1 associated protein 1 [Source:HGNC Symbol;Acc:HGNC:3019]
ENSG00000130304	SLC27A1_19587	SLC27A1	19587	SLC27A1_19587	SLC27A1	19587	376497	HGNC:10995	19	17468769	17506168	1	protein_coding	solute carrier family 27 member 1 [Source:HGNC Symbol;Acc:HGNC:10995]
ENSG00000123496	IL13RA2_19594	IL13RA2	19594	IL13RA2_19594	IL13RA2	19594	3598	HGNC:5975	X	115003975	115019977	-1	protein_coding	interleukin 13 receptor subunit alpha 2 [Source:HGNC Symbol;Acc:HGNC:5975]
ENSG00000011243	AKAP8L_196	AKAP8L	196	AKAP8L_196	AKAP8L	196	26993	HGNC:29857	19	15380048	15419141	-1	protein_coding	A-kinase anchoring protein 8 like [Source:HGNC Symbol;Acc:HGNC:29857]
ENSG00000110934	BIN2_19602	BIN2	19602	BIN2_19602	BIN2	19602	51411	HGNC:1053	12	51281038	51324668	-1	protein_coding	bridging integrator 2 [Source:HGNC Symbol;Acc:HGNC:1053]
ENSG00000102974	CTCF_19656	CTCF	19656	CTCF_19656	CTCF	19656	10664	HGNC:13723	16	67562407	67639183	1	protein_coding	CCCTC-binding factor [Source:HGNC Symbol;Acc:HGNC:13723]
ENSG00000196950	SLC39A10_19660	SLC39A10	19660	SLC39A10_19660	SLC39A10	19660	57181	HGNC:20861	2	195575977	195737702	1	protein_coding	solute carrier family 39 member 10 [Source:HGNC Symbol;Acc:HGNC:20861]
ENSG00000046604	DSG2_1967	DSG2	1967	DSG2_1967	DSG2	1967	1829	HGNC:3049	18	31498043	31549008	1	protein_coding	desmoglein 2 [Source:HGNC Symbol;Acc:HGNC:3049]
ENSG00000111087	GLI1_19678	GLI1	19678	GLI1_19678	GLI1	19678	2735	HGNC:4317	12	57460135	57472262	1	protein_coding	GLI family zinc finger 1 [Source:HGNC Symbol;Acc:HGNC:4317]
ENSG00000148180	GSN_19706	GSN	19706	GSN_19706	GSN	19706	2934	HGNC:4620	9	121207794	121332843	1	protein_coding	gelsolin [Source:HGNC Symbol;Acc:HGNC:4620]
ENSG00000286070	GGT1_19717	GGT1	19717	GGT1_19717	GGT1	19717	2678	HGNC:4250	22	24628709	24628758	1	protein_coding	gamma-glutamyltransferase 1 [Source:HGNC Symbol;Acc:HGNC:4250]
ENSG00000170909	OSCAR_19748	OSCAR	19748	OSCAR_19748	OSCAR	19748	126014	HGNC:29960	19	54094668	54102692	-1	protein_coding	osteoclast associated.immunoglobulin-like receptor [Source:HGNC Symbol;Acc:HGNC:29960]
ENSG00000139211	AMIGO2_19750	AMIGO2	19750	AMIGO2_19750	AMIGO2	19750	347902	HGNC:24073	12	47075707	47079951	-1	protein_coding	adhesion molecule with Ig like domain 2 [Source:HGNC Symbol;Acc:HGNC:24073]
ENSG00000101974	ATP11C_19755	ATP11C	19755	ATP11C_19755	ATP11C	19755	286410	HGNC:13554	X	139726346	139945276	-1	protein_coding	ATPase phospholipid transporting 11C [Source:HGNC Symbol;Acc:HGNC:13554]
ENSG00000145491	ROPN1L_19784	ROPN1L	19784	ROPN1L_19784	ROPN1L	19784	83853	HGNC:24060	5	10441524	10472029	1	protein_coding	rhophilin associated tail protein 1 like [Source:HGNC Symbol;Acc:HGNC:24060]
ENSG00000144048	DUSP11_1981	DUSP11	1981	DUSP11_1981	DUSP11	1981	8446	HGNC:3066	2	73762184	73780157	-1	protein_coding	dual specificity phosphatase 11 [Source:HGNC Symbol;Acc:HGNC:3066]
ENSG00000186298	PPP1CC_19813	PPP1CC	19813	PPP1CC_19813	PPP1CC	19813	5501	HGNC:9283	12	110719680	110742939	-1	protein_coding	protein phosphatase 1 catalytic subunit gamma [Source:HGNC Symbol;Acc:HGNC:9283]
ENSG00000109321	AREG_19834	AREG	19834	AREG_19834	AREG	19834	374	HGNC:651	4	74445134	74455009	1	protein_coding	amphiregulin [Source:HGNC Symbol;Acc:HGNC:651]
ENSG00000179344	HLA-DQB1_19840	HLA-DQB1	19840	HLA-DQB1_19840	HLA-DQB1	19840	3119	HGNC:4944	6	32659467	32668383	-1	protein_coding	major histocompatibility complex.class II
ENSG00000147465	STAR_19847	STAR	19847	STAR_19847	STAR	19847	6770	HGNC:11359	8	38143649	38151265	-1	protein_coding	steroidogenic acute regulatory protein [Source:HGNC Symbol;Acc:HGNC:11359]
ENSG00000137959	IFI44L_19848	IFI44L	19848	IFI44L_19848	IFI44L	19848	10964	HGNC:17817	1	78619922	78646145	1	protein_coding	interferon induced protein 44 like [Source:HGNC Symbol;Acc:HGNC:17817]
ENSG00000105991	HOXA1_19858	HOXA1	19858	HOXA1_19858	HOXA1	19858	3198	HGNC:5099	7	27092993	27095996	-1	protein_coding	homeobox A1 [Source:HGNC Symbol;Acc:HGNC:5099]
ENSG00000112679	DUSP22_1986	DUSP22	1986	DUSP22_1986	DUSP22	1986	56940	HGNC:16077	6	291630	351355	1	protein_coding	dual specificity phosphatase 22 [Source:HGNC Symbol;Acc:HGNC:16077]
ENSG00000116649	SRM_19860	SRM	19860	SRM_19860	SRM	19860	6723	HGNC:11296	1	11054584	11060024	-1	protein_coding	spermidine synthase [Source:HGNC Symbol;Acc:HGNC:11296]
ENSG00000108861	DUSP3_1987	DUSP3	1987	DUSP3_1987	DUSP3	1987	1845	HGNC:3069	17	43766121	43778988	-1	protein_coding	dual specificity phosphatase 3 [Source:HGNC Symbol;Acc:HGNC:3069]
ENSG00000171885	AQP4_19885	AQP4	19885	AQP4_19885	AQP4	19885	361	HGNC:637	18	26852038	26865818	-1	protein_coding	aquaporin 4 [Source:HGNC Symbol;Acc:HGNC:637]
ENSG00000091664	SLC17A6_19889	SLC17A6	19889	SLC17A6_19889	SLC17A6	19889	57084	HGNC:16703	11	22338097	22379503	1	protein_coding	solute carrier family 17 member 6 [Source:HGNC Symbol;Acc:HGNC:16703]
ENSG00000104147	OIP5_19896	OIP5	19896	OIP5_19896	OIP5	19896	11339	HGNC:20300	15	41309268	41332621	-1	protein_coding	Opa interacting protein 5 [Source:HGNC Symbol;Acc:HGNC:20300]
ENSG00000120875	DUSP4_1990	DUSP4	1990	DUSP4_1990	DUSP4	1990	1846	HGNC:3070	8	29333064	29350668	-1	protein_coding	dual specificity phosphatase 4 [Source:HGNC Symbol;Acc:HGNC:3070]
ENSG00000135821	GLUL_19900	GLUL	19900	GLUL_19900	GLUL	19900	2752	HGNC:4341	1	182381704	182392206	-1	protein_coding	glutamate-ammonia ligase [Source:HGNC Symbol;Acc:HGNC:4341]
ENSG00000198074	AKR1B10_19908	AKR1B10	19908	AKR1B10_19908	AKR1B10	19908	57016	HGNC:382	7	134527592	134541408	1	protein_coding	aldo-keto reductase family 1 member B10 [Source:HGNC Symbol;Acc:HGNC:382]
ENSG00000128271	ADORA2A_19917	ADORA2A	19917	ADORA2A_19917	ADORA2A	19917	135	HGNC:263	22	24417879	24442360	1	protein_coding	adenosine A2a receptor [Source:HGNC Symbol;Acc:HGNC:263]
ENSG00000168078	PBK_19921	PBK	19921	PBK_19921	PBK	19921	55872	HGNC:18282	8	27809620	27838095	-1	protein_coding	PDZ binding kinase [Source:HGNC Symbol;Acc:HGNC:18282]
ENSG00000139318	DUSP6_1993	DUSP6	1993	DUSP6_1993	DUSP6	1993	1848	HGNC:3072	12	89347232	89353271	-1	protein_coding	dual specificity phosphatase 6 [Source:HGNC Symbol;Acc:HGNC:3072]
ENSG00000019582	CD74_19947	CD74	19947	CD74_19947	CD74	19947	972	HGNC:1697	5	150401637	150412929	-1	protein_coding	CD74 molecule [Source:HGNC Symbol;Acc:HGNC:1697]
ENSG00000088986	DYNLL1_1997	DYNLL1	1997	DYNLL1_1997	DYNLL1	1997	8655	HGNC:15476	12	120469850	120498493	1	protein_coding	dynein light chain LC8-type 1 [Source:HGNC Symbol;Acc:HGNC:15476]
ENSG00000165169	DYNLT3_2000	DYNLT3	2000	DYNLT3_2000	DYNLT3	2000	6990	HGNC:11694	X	37836757	37847637	-1	protein_coding	dynein light chain Tctex-type 3 [Source:HGNC Symbol;Acc:HGNC:11694]
ENSG00000165731	RET_20047	RET	20047	RET_20047	RET	20047	5979	HGNC:9967	10	43077027	43130351	1	protein_coding	ret proto-oncogene [Source:HGNC Symbol;Acc:HGNC:9967]
ENSG00000143479	DYRK3_2006	DYRK3	2006	DYRK3_2006	DYRK3	2006	8444	HGNC:3094	1	206635536	206684419	1	protein_coding	dual specificity tyrosine phosphorylation regulated kinase 3 [Source:HGNC Symbol;Acc:HGNC:3094]
ENSG00000067057	PFKP_20061	PFKP	20061	PFKP_20061	PFKP	20061	5214	HGNC:8878	10	3066333	3137712	1	protein_coding	phosphofructokinase.platelet [Source:HGNC Symbol;Acc:HGNC:8878]
ENSG00000106123	EPHB6_20063	EPHB6	20063	EPHB6_20063	EPHB6	20063	2051	HGNC:3396	7	142855061	142871094	1	protein_coding	EPH receptor B6 [Source:HGNC Symbol;Acc:HGNC:3396]
ENSG00000105974	CAV1_20077	CAV1	20077	CAV1_20077	CAV1	20077	857	HGNC:1527	7	116524785	116561184	1	protein_coding	caveolin 1 [Source:HGNC Symbol;Acc:HGNC:1527]
ENSG00000159216	RUNX1_20078	RUNX1	20078	RUNX1_20078	RUNX1	20078	861	HGNC:10471	21	34787801	36004667	-1	protein_coding	runt related transcription factor 1 [Source:HGNC Symbol;Acc:HGNC:10471]
ENSG00000101412	E2F1_2008	E2F1	2008	E2F1_2008	E2F1	2008	1869	HGNC:3113	20	33675683	33686404	-1	protein_coding	E2F transcription factor 1 [Source:HGNC Symbol;Acc:HGNC:3113]
ENSG00000164692	COL1A2_20081	COL1A2	20081	COL1A2_20081	COL1A2	20081	1278	HGNC:2198	7	94394561	94431232	1	protein_coding	collagen type I alpha 2 chain [Source:HGNC Symbol;Acc:HGNC:2198]
ENSG00000007968	E2F2_2009	E2F2	2009	E2F2_2009	E2F2	2009	1870	HGNC:3114	1	23506430	23531220	-1	protein_coding	E2F transcription factor 2 [Source:HGNC Symbol;Acc:HGNC:3114]
ENSG00000093010	COMT_20113	COMT	20113	COMT_20113	COMT	20113	1312	HGNC:2228	22	19941607	19969975	1	protein_coding	catechol-O-methyltransferase [Source:HGNC Symbol;Acc:HGNC:2228]
ENSG00000087303	NID2_20114	NID2	20114	NID2_20114	NID2	20114	22795	HGNC:13389	14	52004803	52069228	-1	protein_coding	nidogen 2 [Source:HGNC Symbol;Acc:HGNC:13389]
ENSG00000196616	ADH1B_20117	ADH1B	20117	ADH1B_20117	ADH1B	20117	125	HGNC:250	4	99304964	99352760	-1	protein_coding	alcohol dehydrogenase 1B (class I).beta polypeptide [Source:HGNC Symbol;Acc:HGNC:250]
ENSG00000127954	STEAP4_20124	STEAP4	20124	STEAP4_20124	STEAP4	20124	79689	HGNC:21923	7	88270892	88306891	-1	protein_coding	STEAP4 metalloreductase [Source:HGNC Symbol;Acc:HGNC:21923]
ENSG00000186198	SLC51B_20132	SLC51B	20132	SLC51B_20132	SLC51B	20132	123264	HGNC:29956	15	65045370	65053396	1	protein_coding	solute carrier family 51 beta subunit [Source:HGNC Symbol;Acc:HGNC:29956]
ENSG00000171115	GIMAP8_20139	GIMAP8	20139	GIMAP8_20139	GIMAP8	20139	155038	HGNC:21792	7	150450630	150479392	1	protein_coding	GTPase.IMAP family member 8 [Source:HGNC Symbol;Acc:HGNC:21792]
ENSG00000117395	EBNA1BP2_2014	EBNA1BP2	2014	EBNA1BP2_2014	EBNA1BP2	2014	10969	HGNC:15531	1	43164175	43270936	-1	protein_coding	EBNA1 binding protein 2 [Source:HGNC Symbol;Acc:HGNC:15531]
ENSG00000147155	EBP_2015	EBP	2015	EBP_2015	EBP	2015	10682	HGNC:3133	X	48521158	48528716	1	protein_coding	emopamil binding protein (sterol isomerase) [Source:HGNC Symbol;Acc:HGNC:3133]
ENSG00000134516	DOCK2_20159	DOCK2	20159	DOCK2_20159	DOCK2	20159	1794	HGNC:2988	5	169637247	170083382	1	protein_coding	dedicator of cytokinesis 2 [Source:HGNC Symbol;Acc:HGNC:2988]
ENSG00000168003	SLC3A2_20164	SLC3A2	20164	SLC3A2_20164	SLC3A2	20164	6520	HGNC:11026	11	62856102	62888875	1	protein_coding	solute carrier family 3 member 2 [Source:HGNC Symbol;Acc:HGNC:11026]
ENSG00000264522	OTUD7B_20169	OTUD7B	20169	OTUD7B_20169	OTUD7B	20169	56957	HGNC:16683	1	149937812	150010676	-1	protein_coding	OTU deubiquitinase 7B [Source:HGNC Symbol;Acc:HGNC:16683]
ENSG00000145050	MANF_20172	MANF	20172	MANF_20172	MANF	20172	7873	HGNC:15461	3	51385047	51389397	1	protein_coding	mesencephalic astrocyte derived neurotrophic factor [Source:HGNC Symbol;Acc:HGNC:15461]
ENSG00000255398	HCAR3_20175	HCAR3	20175	HCAR3_20175	HCAR3	20175	8843	HGNC:16824	12	122714756	122716892	-1	protein_coding	hydroxycarboxylic acid receptor 3 [Source:HGNC Symbol;Acc:HGNC:16824]
ENSG00000143384	MCL1_20177	MCL1	20177	MCL1_20177	MCL1	20177	4170	HGNC:6943	1	150574551	150579738	-1	protein_coding	MCL1.BCL2 family apoptosis regulator [Source:HGNC Symbol;Acc:HGNC:6943]
ENSG00000122882	ECD_2021	ECD	2021	ECD_2021	ECD	2021	11319	HGNC:17029	10	73130155	73169055	-1	protein_coding	ecdysoneless cell cycle regulator [Source:HGNC Symbol;Acc:HGNC:17029]
ENSG00000104823	ECH1_2022	ECH1	2022	ECH1_2022	ECH1	2022	1891	HGNC:3149	19	38815422	38832005	-1	protein_coding	enoyl-CoA hydratase 1 [Source:HGNC Symbol;Acc:HGNC:3149]
ENSG00000140968	IRF8_20223	IRF8	20223	IRF8_20223	IRF8	20223	3394	HGNC:5358	16	85898803	85922609	1	protein_coding	interferon regulatory factor 8 [Source:HGNC Symbol;Acc:HGNC:5358]
ENSG00000137812	KNL1_20242	KNL1	20242	KNL1_20242	KNL1	20242	57082	HGNC:24054	15	40594020	40664342	1	protein_coding	kinetochore scaffold 1 [Source:HGNC Symbol;Acc:HGNC:24054]
ENSG00000160856	FCRL3_20260	FCRL3	20260	FCRL3_20260	FCRL3	20260	115352	HGNC:18506	1	157674321	157700857	-1	protein_coding	Fc receptor like 3 [Source:HGNC Symbol;Acc:HGNC:18506]
ENSG00000138085	ATRAID_20268	ATRAID	20268	ATRAID_20268	ATRAID	20268	51374	HGNC:24090	2	27212027	27217178	1	protein_coding	all-trans retinoic acid induced differentiation factor [Source:HGNC Symbol;Acc:HGNC:24090]
ENSG00000134109	EDEM1_2027	EDEM1	2027	EDEM1_2027	EDEM1	2027	9695	HGNC:18967	3	5187646	5219957	1	protein_coding	ER degradation enhancing alpha-mannosidase like protein 1 [Source:HGNC Symbol;Acc:HGNC:18967]
ENSG00000112367	FIG4_20285	FIG4	20285	FIG4_20285	FIG4	20285	9896	HGNC:16873	6	109691312	109825428	1	protein_coding	FIG4 phosphoinositide 5-phosphatase [Source:HGNC Symbol;Acc:HGNC:16873]
ENSG00000078401	EDN1_2029	EDN1	2029	EDN1_2029	EDN1	2029	1906	HGNC:3176	6	12290363	12297194	1	protein_coding	endothelin 1 [Source:HGNC Symbol;Acc:HGNC:3176]
ENSG00000196139	AKR1C3_203	AKR1C3	203	AKR1C3_203	AKR1C3	203	8644	HGNC:386	10	5035354	5107686	1	protein_coding	aldo-keto reductase family 1 member C3 [Source:HGNC Symbol;Acc:HGNC:386]
ENSG00000164647	STEAP1_20305	STEAP1	20305	STEAP1_20305	STEAP1	20305	26872	HGNC:11378	7	90154375	90164829	1	protein_coding	STEAP family member 1 [Source:HGNC Symbol;Acc:HGNC:11378]
ENSG00000160188	RSPH1_20312	RSPH1	20312	RSPH1_20312	RSPH1	20312	89765	HGNC:12371	21	42472486	42496354	-1	protein_coding	radial spoke head 1 homolog [Source:HGNC Symbol;Acc:HGNC:12371]
ENSG00000187288	CIDEC_20342	CIDEC	20342	CIDEC_20342	CIDEC	20342	63924	HGNC:24229	3	9866711	9880254	-1	protein_coding	cell death inducing DFFA like effector c [Source:HGNC Symbol;Acc:HGNC:24229]
ENSG00000027697	IFNGR1_20346	IFNGR1	20346	IFNGR1_20346	IFNGR1	20346	3459	HGNC:5439	6	137197484	137219449	-1	protein_coding	interferon gamma receptor 1 [Source:HGNC Symbol;Acc:HGNC:5439]
ENSG00000074266	EED_2035	EED	2035	EED_2035	EED	2035	8726	HGNC:3188	11	86244544	86278813	1	protein_coding	embryonic ectoderm development [Source:HGNC Symbol;Acc:HGNC:3188]
ENSG00000107862	GBF1_20353	GBF1	20353	GBF1_20353	GBF1	20353	8729	HGNC:4181	10	102245532	102382899	1	protein_coding	golgi brefeldin A resistant guanine nucleotide exchange factor 1 [Source:HGNC Symbol;Acc:HGNC:4181]
ENSG00000204390	HSPA1L_20369	HSPA1L	20369	HSPA1L_20369	HSPA1L	20369	3305	HGNC:5234	6	31809619	31815065	-1	protein_coding	heat shock protein family A (Hsp70) member 1 like [Source:HGNC Symbol;Acc:HGNC:5234]
ENSG00000185122	HSF1_20370	HSF1	20370	HSF1_20370	HSF1	20370	3297	HGNC:5224	8	144291591	144314722	1	protein_coding	heat shock transcription factor 1 [Source:HGNC Symbol;Acc:HGNC:5224]
ENSG00000249437	NAIP_20391	NAIP	20391	NAIP_20391	NAIP	20391	4671	HGNC:7634	5	70968483	71025114	-1	protein_coding	NLR family apoptosis inhibitory protein [Source:HGNC Symbol;Acc:HGNC:7634]
ENSG00000159189	C1QC_20395	C1QC	20395	C1QC_20395	C1QC	20395	714	HGNC:1245	1	22643630	22648110	1	protein_coding	complement C1q C chain [Source:HGNC Symbol;Acc:HGNC:1245]
ENSG00000135903	PAX3_20405	PAX3	20405	PAX3_20405	PAX3	20405	5077	HGNC:8617	2	222199888	222298996	-1	protein_coding	paired box 3 [Source:HGNC Symbol;Acc:HGNC:8617]
ENSG00000213809	KLRK1_20413	KLRK1	20413	KLRK1_20413	KLRK1	20413	22914	HGNC:18788	12	10372353	10391874	-1	protein_coding	killer cell lectin like receptor K1 [Source:HGNC Symbol;Acc:HGNC:18788]
ENSG00000167658	EEF2_2042	EEF2	2042	EEF2_2042	EEF2	2042	1938	HGNC:3214	19	3976056	3985469	-1	protein_coding	eukaryotic translation elongation factor 2 [Source:HGNC Symbol;Acc:HGNC:3214]
ENSG00000185070	FLRT2_20435	FLRT2	20435	FLRT2_20435	FLRT2	20435	23768	HGNC:3761	14	85530144	85654426	1	protein_coding	fibronectin leucine rich transmembrane protein 2 [Source:HGNC Symbol;Acc:HGNC:3761]
ENSG00000169047	IRS1_20491	IRS1	20491	IRS1_20491	IRS1	20491	3667	HGNC:6125	2	226731317	226799759	-1	protein_coding	insulin receptor substrate 1 [Source:HGNC Symbol;Acc:HGNC:6125]
ENSG00000181631	P2RY13_20532	P2RY13	20532	P2RY13_20532	P2RY13	20532	53829	HGNC:4537	3	151326312	151329548	-1	protein_coding	purinergic receptor P2Y13 [Source:HGNC Symbol;Acc:HGNC:4537]
ENSG00000170370	EMX2_20535	EMX2	20535	EMX2_20535	EMX2	20535	2018	HGNC:3341	10	117542444	117549546	1	protein_coding	empty spiracles homeobox 2 [Source:HGNC Symbol;Acc:HGNC:3341]
ENSG00000081138	CDH7_20540	CDH7	20540	CDH7_20540	CDH7	20540	1005	HGNC:1766	18	65750252	65890341	1	protein_coding	cadherin 7 [Source:HGNC Symbol;Acc:HGNC:1766]
ENSG00000138798	EGF_2055	EGF	2055	EGF_2055	EGF	2055	1950	HGNC:3229	4	109912884	110012266	1	protein_coding	epidermal growth factor [Source:HGNC Symbol;Acc:HGNC:3229]
ENSG00000163283	ALPP_20550	ALPP	20550	ALPP_20550	ALPP	20550	250	HGNC:439	2	232378534	232382889	1	protein_coding	alkaline phosphatase.placental [Source:HGNC Symbol;Acc:HGNC:439]
ENSG00000130935	NOL11_20572	NOL11	20572	NOL11_20572	NOL11	20572	25926	HGNC:24557	17	67717833	67744531	1	protein_coding	nucleolar protein 11 [Source:HGNC Symbol;Acc:HGNC:24557]
ENSG00000105737	GRIK5_20583	GRIK5	20583	GRIK5_20583	GRIK5	20583	2901	HGNC:4583	19	41998321	42069498	-1	protein_coding	glutamate ionotropic receptor kainate type subunit 5 [Source:HGNC Symbol;Acc:HGNC:4583]
ENSG00000143942	CHAC2_20593	CHAC2	20593	CHAC2_20593	CHAC2	20593	494143	HGNC:32363	2	53767792	53775196	1	protein_coding	ChaC cation transport regulator homolog 2 [Source:HGNC Symbol;Acc:HGNC:32363]
ENSG00000197405	C5AR1_20605	C5AR1	20605	C5AR1_20605	C5AR1	20605	728	HGNC:1338	19	47290023	47322066	1	protein_coding	complement C5a receptor 1 [Source:HGNC Symbol;Acc:HGNC:1338]
ENSG00000182326	C1S_20607	C1S	20607	C1S_20607	C1S	20607	716	HGNC:1247	12	6988259	7071032	1	protein_coding	complement C1s [Source:HGNC Symbol;Acc:HGNC:1247]
ENSG00000102554	KLF5_20609	KLF5	20609	KLF5_20609	KLF5	20609	688	HGNC:6349	13	73054976	73077542	1	protein_coding	Kruppel like factor 5 [Source:HGNC Symbol;Acc:HGNC:6349]
ENSG00000170385	SLC30A1_20617	SLC30A1	20617	SLC30A1_20617	SLC30A1	20617	7779	HGNC:11012	1	211571568	211578742	-1	protein_coding	solute carrier family 30 member 1 [Source:HGNC Symbol;Acc:HGNC:11012]
ENSG00000130287	NCAN_20628	NCAN	20628	NCAN_20628	NCAN	20628	1463	HGNC:2465	19	19211973	19252233	1	protein_coding	neurocan [Source:HGNC Symbol;Acc:HGNC:2465]
ENSG00000146648	EGFR_2063	EGFR	2063	EGFR_2063	EGFR	2063	1956	HGNC:3236	7	55019021	55211628	1	protein_coding	epidermal growth factor receptor [Source:HGNC Symbol;Acc:HGNC:3236]
ENSG00000114796	KLHL24_20638	KLHL24	20638	KLHL24_20638	KLHL24	20638	54800	HGNC:25947	3	183635568	183684477	1	protein_coding	kelch like family member 24 [Source:HGNC Symbol;Acc:HGNC:25947]
ENSG00000133106	EPSTI1_20642	EPSTI1	20642	EPSTI1_20642	EPSTI1	20642	94240	HGNC:16465	13	42886388	42992271	-1	protein_coding	epithelial stromal interaction 1 [Source:HGNC Symbol;Acc:HGNC:16465]
ENSG00000143110	C1orf162_20673	C1orf162	20673	C1orf162_20673	C1orf162	20673	128346	HGNC:28344	1	111473792	111478512	1	protein_coding	chromosome 1 open reading frame 162 [Source:HGNC Symbol;Acc:HGNC:28344]
ENSG00000120738	EGR1_2068	EGR1	2068	EGR1_2068	EGR1	2068	1958	HGNC:3238	5	138465490	138469315	1	protein_coding	early growth response 1 [Source:HGNC Symbol;Acc:HGNC:3238]
ENSG00000072778	ACADVL_20681	ACADVL	20681	ACADVL_20681	ACADVL	20681	37	HGNC:92	17	7217125	7225273	1	protein_coding	acyl-CoA dehydrogenase.very long chain [Source:HGNC Symbol;Acc:HGNC:92]
ENSG00000128284	APOL3_20684	APOL3	20684	APOL3_20684	APOL3	20684	80833	HGNC:14868	22	36140330	36166177	-1	protein_coding	apolipoprotein L3 [Source:HGNC Symbol;Acc:HGNC:14868]
ENSG00000171940	ZNF217_20688	ZNF217	20688	ZNF217_20688	ZNF217	20688	7764	HGNC:13009	20	53567065	53609907	-1	protein_coding	zinc finger protein 217 [Source:HGNC Symbol;Acc:HGNC:13009]
ENSG00000163950	SLBP_20689	SLBP	20689	SLBP_20689	SLBP	20689	7884	HGNC:10904	4	1692800	1712555	-1	protein_coding	stem-loop binding protein [Source:HGNC Symbol;Acc:HGNC:10904]
ENSG00000189064	GAGE2A_20694	GAGE2A	20694	GAGE2A_20694	GAGE2A	20694	729447	HGNC:4099	X	49589529	49596827	1	protein_coding	G antigen 2A [Source:HGNC Symbol;Acc:HGNC:4099]
ENSG00000178980	SEPW1_20696	SEPW1	20696	SELENOW_20696	SELENOW	20696	6415	HGNC:10752	19	47778572	47784686	1	protein_coding	selenoprotein W [Source:HGNC Symbol;Acc:HGNC:10752]
ENSG00000154736	ADAMTS5_20704	ADAMTS5	20704	ADAMTS5_20704	ADAMTS5	20704	11096	HGNC:221	21	26917912	26966513	-1	protein_coding	ADAM metallopeptidase with thrombospondin type 1 motif 5 [Source:HGNC Symbol;Acc:HGNC:221]
ENSG00000138180	CEP55_20707	CEP55	20707	CEP55_20707	CEP55	20707	55165	HGNC:1161	10	93496632	93529092	1	protein_coding	centrosomal protein 55 [Source:HGNC Symbol;Acc:HGNC:1161]
ENSG00000138764	CCNG2_20708	CCNG2	20708	CCNG2_20708	CCNG2	20708	901	HGNC:1593	4	77157151	77433388	1	protein_coding	cyclin G2 [Source:HGNC Symbol;Acc:HGNC:1593]
ENSG00000161533	ACOX1_20713	ACOX1	20713	ACOX1_20713	ACOX1	20713	51	HGNC:119	17	75941507	75979363	-1	protein_coding	acyl-CoA oxidase 1 [Source:HGNC Symbol;Acc:HGNC:119]
ENSG00000096006	CRISP3_20727	CRISP3	20727	CRISP3_20727	CRISP3	20727	10321	HGNC:16904	6	49727384	49744437	-1	protein_coding	cysteine rich secretory protein 3 [Source:HGNC Symbol;Acc:HGNC:16904]
ENSG00000197063	MAFG_20735	MAFG	20735	MAFG_20735	MAFG	20735	4097	HGNC:6781	17	81918270	81927714	-1	protein_coding	MAF bZIP transcription factor G [Source:HGNC Symbol;Acc:HGNC:6781]
ENSG00000100311	PDGFB_20737	PDGFB	20737	PDGFB_20737	PDGFB	20737	5155	HGNC:8800	22	39223359	39244751	-1	protein_coding	platelet derived growth factor subunit B [Source:HGNC Symbol;Acc:HGNC:8800]
ENSG00000183918	SH2D1A_20738	SH2D1A	20738	SH2D1A_20738	SH2D1A	20738	4068	HGNC:10820	X	124227868	124373197	1	protein_coding	SH2 domain containing 1A [Source:HGNC Symbol;Acc:HGNC:10820]
ENSG00000173812	EIF1_2074	EIF1	2074	EIF1_2074	EIF1	2074	10209	HGNC:3249	17	41688885	41692668	1	protein_coding	eukaryotic translation initiation factor 1 [Source:HGNC Symbol;Acc:HGNC:3249]
ENSG00000087250	MT3_20763	MT3	20763	MT3_20763	MT3	20763	4504	HGNC:7408	16	56589074	56591088	1	protein_coding	metallothionein 3 [Source:HGNC Symbol;Acc:HGNC:7408]
ENSG00000074181	NOTCH3_20764	NOTCH3	20764	NOTCH3_20764	NOTCH3	20764	4854	HGNC:7883	19	15159038	15200981	-1	protein_coding	notch 3 [Source:HGNC Symbol;Acc:HGNC:7883]
ENSG00000249751	ECSCR_20772	ECSCR	20772	ECSCR_20772	ECSCR	20772	641700	HGNC:35454	5	139448556	139462743	-1	protein_coding	endothelial cell surface expressed chemotaxis and apoptosis regulator [Source:HGNC Symbol;Acc:HGNC:35454]
ENSG00000175745	NR2F1_20784	NR2F1	20784	NR2F1_20784	NR2F1	20784	7025	HGNC:7975	5	93583337	93594615	1	protein_coding	nuclear receptor subfamily 2 group F member 1 [Source:HGNC Symbol;Acc:HGNC:7975]
ENSG00000198692	EIF1AY_2080	EIF1AY	2080	EIF1AY_2080	EIF1AY	2080	9086	HGNC:3252	Y	20575725	20593154	1	protein_coding	eukaryotic translation initiation factor 1A.Y-linked [Source:HGNC Symbol;Acc:HGNC:3252]
ENSG00000178235	SLITRK1_20803	SLITRK1	20803	SLITRK1_20803	SLITRK1	20803	114798	HGNC:20297	13	83877205	83882393	-1	protein_coding	SLIT and NTRK like family member 1 [Source:HGNC Symbol;Acc:HGNC:20297]
ENSG00000108001	EBF3_20814	EBF3	20814	EBF3_20814	EBF3	20814	253738	HGNC:19087	10	129835283	129963841	-1	protein_coding	early B-cell factor 3 [Source:HGNC Symbol;Acc:HGNC:19087]
ENSG00000163431	LMOD1_20824	LMOD1	20824	LMOD1_20824	LMOD1	20824	25802	HGNC:6647	1	201896452	201946588	-1	protein_coding	leiomodin 1 [Source:HGNC Symbol;Acc:HGNC:6647]
ENSG00000134001	EIF2S1_2085	EIF2S1	2085	EIF2S1_2085	EIF2S1	2085	1965	HGNC:3265	14	67359997	67386516	1	protein_coding	eukaryotic translation initiation factor 2 subunit alpha [Source:HGNC Symbol;Acc:HGNC:3265]
ENSG00000131828	PDHA1_20863	PDHA1	20863	PDHA1_20863	PDHA1	20863	5160	HGNC:8806	X	19343893	19361705	1	protein_coding	pyruvate dehydrogenase alpha 1 [Source:HGNC Symbol;Acc:HGNC:8806]
ENSG00000133110	POSTN_20868	POSTN	20868	POSTN_20868	POSTN	20868	10631	HGNC:16953	13	37562583	37598844	-1	protein_coding	periostin [Source:HGNC Symbol;Acc:HGNC:16953]
ENSG00000281887	GIMAP1-GIMAP5_20869	GIMAP1-GIMAP5	20869	GIMAP1-GIMAP5_20869	GIMAP1-GIMAP5	20869	100527949	HGNC:51257	7	150716668	150743646	1	protein_coding	GIMAP1-GIMAP5 readthrough [Source:HGNC Symbol;Acc:HGNC:51257]
ENSG00000122691	TWIST1_20872	TWIST1	20872	TWIST1_20872	TWIST1	20872	7291	HGNC:12428	7	19020991	19117672	-1	protein_coding	twist family bHLH transcription factor 1 [Source:HGNC Symbol;Acc:HGNC:12428]
ENSG00000125977	EIF2S2_2088	EIF2S2	2088	EIF2S2_2088	EIF2S2	2088	8894	HGNC:3266	20	34088298	34112332	-1	protein_coding	eukaryotic translation initiation factor 2 subunit beta [Source:HGNC Symbol;Acc:HGNC:3266]
ENSG00000115009	CCL20_20881	CCL20	20881	CCL20_20881	CCL20	20881	6364	HGNC:10619	2	227813842	227817564	1	protein_coding	C-C motif chemokine ligand 20 [Source:HGNC Symbol;Acc:HGNC:10619]
ENSG00000150995	ITPR1_20884	ITPR1	20884	ITPR1_20884	ITPR1	20884	3708	HGNC:6180	3	4493348	4847840	1	protein_coding	inositol 1.4
ENSG00000171310	CHST11_20899	CHST11	20899	CHST11_20899	CHST11	20899	50515	HGNC:17422	12	104455295	104762014	1	protein_coding	carbohydrate sulfotransferase 11 [Source:HGNC Symbol;Acc:HGNC:17422]
ENSG00000132698	RAB25_20913	RAB25	20913	RAB25_20913	RAB25	20913	57111	HGNC:18238	1	156061160	156070514	1	protein_coding	RAB25.member RAS oncogene family [Source:HGNC Symbol;Acc:HGNC:18238]
ENSG00000184110	EIF3C_2092	EIF3C	2092	EIF3C_2092	EIF3C	2092	8663	HGNC:3279	16	28688558	28735730	1	protein_coding	eukaryotic translation initiation factor 3 subunit C [Source:HGNC Symbol;Acc:HGNC:3279]
ENSG00000104408	EIF3E_2094	EIF3E	2094	EIF3E_2094	EIF3E	2094	3646	HGNC:3277	8	108201216	108435333	-1	protein_coding	eukaryotic translation initiation factor 3 subunit E [Source:HGNC Symbol;Acc:HGNC:3277]
ENSG00000133561	GIMAP6_20946	GIMAP6	20946	GIMAP6_20946	GIMAP6	20946	474344	HGNC:21918	7	150625375	150632648	-1	protein_coding	GTPase.IMAP family member 6 [Source:HGNC Symbol;Acc:HGNC:21918]
ENSG00000076003	MCM6_20957	MCM6	20957	MCM6_20957	MCM6	20957	4175	HGNC:6949	2	135839626	135876426	-1	protein_coding	minichromosome maintenance complex component 6 [Source:HGNC Symbol;Acc:HGNC:6949]
ENSG00000146701	MDH2_20964	MDH2	20964	MDH2_20964	MDH2	20964	4191	HGNC:6971	7	76048051	76067508	1	protein_coding	malate dehydrogenase 2 [Source:HGNC Symbol;Acc:HGNC:6971]
ENSG00000185338	SOCS1_21005	SOCS1	21005	SOCS1_21005	SOCS1	21005	8651	HGNC:19383	16	11254405	11256179	-1	protein_coding	suppressor of cytokine signaling 1 [Source:HGNC Symbol;Acc:HGNC:19383]
ENSG00000117560	FASLG_21013	FASLG	21013	FASLG_21013	FASLG	21013	356	HGNC:11936	1	172659018	172666874	1	protein_coding	Fas ligand [Source:HGNC Symbol;Acc:HGNC:11936]
ENSG00000164330	EBF1_21019	EBF1	21019	EBF1_21019	EBF1	21019	1879	HGNC:3126	5	158695916	159099761	-1	protein_coding	early B-cell factor 1 [Source:HGNC Symbol;Acc:HGNC:3126]
ENSG00000166233	ARIH1_21030	ARIH1	21030	ARIH1_21030	ARIH1	21030	25820	HGNC:689	15	72474326	72602985	1	protein_coding	ariadne RBR E3 ubiquitin protein ligase 1 [Source:HGNC Symbol;Acc:HGNC:689]
ENSG00000176208	ATAD5_21054	ATAD5	21054	ATAD5_21054	ATAD5	21054	79915	HGNC:25752	17	30831970	30895869	1	protein_coding	ATPase family.AAA domain containing 5 [Source:HGNC Symbol;Acc:HGNC:25752]
ENSG00000162618	ELTD1_21057	ELTD1	21057	ADGRL4_21057	ADGRL4	21057	64123	HGNC:20822	1	78889764	79006718	-1	protein_coding	adhesion G protein-coupled receptor L4 [Source:HGNC Symbol;Acc:HGNC:20822]
ENSG00000187840	EIF4EBP1_2107	EIF4EBP1	2107	EIF4EBP1_2107	EIF4EBP1	2107	1978	HGNC:3288	8	38030341	38060365	1	protein_coding	eukaryotic translation initiation factor 4E binding protein 1 [Source:HGNC Symbol;Acc:HGNC:3288]
ENSG00000104894	CD37_21072	CD37	21072	CD37_21072	CD37	21072	951	HGNC:1666	19	49335171	49343335	1	protein_coding	CD37 molecule [Source:HGNC Symbol;Acc:HGNC:1666]
ENSG00000144908	ALDH1L1_21082	ALDH1L1	21082	ALDH1L1_21082	ALDH1L1	21082	10840	HGNC:3978	3	126103562	126197994	-1	protein_coding	aldehyde dehydrogenase 1 family member L1 [Source:HGNC Symbol;Acc:HGNC:3978]
ENSG00000203778	FAM229B_21084	FAM229B	21084	FAM229B_21084	FAM229B	21084	619208	HGNC:33858	6	112087599	112102790	1	protein_coding	family with sequence similarity 229 member B [Source:HGNC Symbol;Acc:HGNC:33858]
ENSG00000167513	CDT1_21099	CDT1	21099	CDT1_21099	CDT1	21099	81620	HGNC:24576	16	88803213	88809258	1	protein_coding	chromatin licensing and DNA replication factor 1 [Source:HGNC Symbol;Acc:HGNC:24576]
ENSG00000104687	GSR_21104	GSR	21104	GSR_21104	GSR	21104	2936	HGNC:4623	8	30678061	30727926	-1	protein_coding	glutathione-disulfide reductase [Source:HGNC Symbol;Acc:HGNC:4623]
ENSG00000088832	FKBP1A_21107	FKBP1A	21107	FKBP1A_21107	FKBP1A	21107	2280	HGNC:3711	20	1368978	1393172	-1	protein_coding	FK506 binding protein 1A [Source:HGNC Symbol;Acc:HGNC:3711]
ENSG00000153162	BMP6_21117	BMP6	21117	BMP6_21117	BMP6	21117	654	HGNC:1073	6	7726797	7881422	1	protein_coding	bone morphogenetic protein 6 [Source:HGNC Symbol;Acc:HGNC:1073]
ENSG00000115457	IGFBP2_21122	IGFBP2	21122	IGFBP2_21122	IGFBP2	21122	3485	HGNC:5471	2	216632828	216664436	1	protein_coding	insulin like growth factor binding protein 2 [Source:HGNC Symbol;Acc:HGNC:5471]
ENSG00000166920	C15orf48_21127	C15orf48	21127	C15orf48_21127	C15orf48	21127	84419	HGNC:29898	15	45430529	45448761	1	protein_coding	chromosome 15 open reading frame 48 [Source:HGNC Symbol;Acc:HGNC:29898]
ENSG00000105697	HAMP_21132	HAMP	21132	HAMP_21132	HAMP	21132	57817	HGNC:15598	19	35280716	35285143	1	protein_coding	hepcidin antimicrobial peptide [Source:HGNC Symbol;Acc:HGNC:15598]
ENSG00000136859	ANGPTL2_21137	ANGPTL2	21137	ANGPTL2_21137	ANGPTL2	21137	23452	HGNC:490	9	127087332	127122883	-1	protein_coding	angiopoietin like 2 [Source:HGNC Symbol;Acc:HGNC:490]
ENSG00000006744	ELAC2_2114	ELAC2	2114	ELAC2_2114	ELAC2	2114	60528	HGNC:14198	17	12992391	13018187	-1	protein_coding	elaC ribonuclease Z 2 [Source:HGNC Symbol;Acc:HGNC:14198]
ENSG00000066044	ELAVL1_2115	ELAVL1	2115	ELAVL1_2115	ELAVL1	2115	1994	HGNC:3312	19	7958579	8005659	-1	protein_coding	ELAV like RNA binding protein 1 [Source:HGNC Symbol;Acc:HGNC:3312]
ENSG00000120251	GRIA2_21157	GRIA2	21157	GRIA2_21157	GRIA2	21157	2891	HGNC:4572	4	157204182	157366075	1	protein_coding	glutamate ionotropic receptor AMPA type subunit 2 [Source:HGNC Symbol;Acc:HGNC:4572]
ENSG00000170855	TRIAP1_21159	TRIAP1	21159	TRIAP1_21159	TRIAP1	21159	51499	HGNC:26937	12	120443961	120446412	-1	protein_coding	TP53 regulated inhibitor of apoptosis 1 [Source:HGNC Symbol;Acc:HGNC:26937]
ENSG00000115594	IL1R1_21162	IL1R1	21162	IL1R1_21162	IL1R1	21162	3554	HGNC:5993	2	102064544	102179874	1	protein_coding	interleukin 1 receptor type 1 [Source:HGNC Symbol;Acc:HGNC:5993]
ENSG00000107249	GLIS3_21178	GLIS3	21178	GLIS3_21178	GLIS3	21178	169792	HGNC:28510	9	3824127	4348392	-1	protein_coding	GLIS family zinc finger 3 [Source:HGNC Symbol;Acc:HGNC:28510]
ENSG00000104419	NDRG1_21187	NDRG1	21187	NDRG1_21187	NDRG1	21187	10397	HGNC:7679	8	133237171	133302022	-1	protein_coding	N-myc downstream regulated 1 [Source:HGNC Symbol;Acc:HGNC:7679]
ENSG00000267795	SMIM22_21196	SMIM22	21196	SMIM22_21196	SMIM22	21196	440335	HGNC:48329	16	4788397	4796491	1	protein_coding	small integral membrane protein 22 [Source:HGNC Symbol;Acc:HGNC:48329]
ENSG00000086205	FOLH1_21200	FOLH1	21200	FOLH1_21200	FOLH1	21200	2346	HGNC:3788	11	49146635	49208670	-1	protein_coding	folate hydrolase 1 [Source:HGNC Symbol;Acc:HGNC:3788]
ENSG00000176444	CLK2_21215	CLK2	21215	CLK2_21215	CLK2	21215	1196	HGNC:2069	1	155262868	155278491	-1	protein_coding	CDC like kinase 2 [Source:HGNC Symbol;Acc:HGNC:2069]
ENSG00000134369	NAV1_21218	NAV1	21218	NAV1_21218	NAV1	21218	89796	HGNC:15989	1	201622885	201826969	1	protein_coding	neuron navigator 1 [Source:HGNC Symbol;Acc:HGNC:15989]
ENSG00000111424	VDR_21221	VDR	21221	VDR_21221	VDR	21221	7421	HGNC:12679	12	47841537	47943048	-1	protein_coding	vitamin D receptor [Source:HGNC Symbol;Acc:HGNC:12679]
ENSG00000106178	CCL24_21223	CCL24	21223	CCL24_21223	CCL24	21223	6369	HGNC:10623	7	75811665	75823356	-1	protein_coding	C-C motif chemokine ligand 24 [Source:HGNC Symbol;Acc:HGNC:10623]
ENSG00000143184	XCL1_21226	XCL1	21226	XCL1_21226	XCL1	21226	6375	HGNC:10645	1	168576473	168582077	1	protein_coding	X-C motif chemokine ligand 1 [Source:HGNC Symbol;Acc:HGNC:10645]
ENSG00000124145	SDC4_21230	SDC4	21230	SDC4_21230	SDC4	21230	6385	HGNC:10661	20	45325288	45348424	-1	protein_coding	syndecan 4 [Source:HGNC Symbol;Acc:HGNC:10661]
ENSG00000162692	VCAM1_21232	VCAM1	21232	VCAM1_21232	VCAM1	21232	7412	HGNC:12663	1	100719742	100739045	1	protein_coding	vascular cell adhesion molecule 1 [Source:HGNC Symbol;Acc:HGNC:12663]
ENSG00000153395	LPCAT1_21236	LPCAT1	21236	LPCAT1_21236	LPCAT1	21236	79888	HGNC:25718	5	1456480	1523977	-1	protein_coding	lysophosphatidylcholine acyltransferase 1 [Source:HGNC Symbol;Acc:HGNC:25718]
ENSG00000173110	HSPA6_21239	HSPA6	21239	HSPA6_21239	HSPA6	21239	3310	HGNC:5239	1	161524540	161526910	1	protein_coding	heat shock protein family A (Hsp70) member 6 [Source:HGNC Symbol;Acc:HGNC:5239]
ENSG00000125347	IRF1_21247	IRF1	21247	IRF1_21247	IRF1	21247	3659	HGNC:6116	5	132481609	132490798	-1	protein_coding	interferon regulatory factor 1 [Source:HGNC Symbol;Acc:HGNC:6116]
ENSG00000171786	NHLH1_21249	NHLH1	21249	NHLH1_21249	NHLH1	21249	4807	HGNC:7817	1	160367067	160372848	1	protein_coding	nescient helix-loop-helix 1 [Source:HGNC Symbol;Acc:HGNC:7817]
ENSG00000122641	INHBA_21251	INHBA	21251	INHBA_21251	INHBA	21251	3624	HGNC:6066	7	41667168	41705834	-1	protein_coding	inhibin beta A subunit [Source:HGNC Symbol;Acc:HGNC:6066]
ENSG00000123999	INHA_21252	INHA	21252	INHA_21252	INHA	21252	3623	HGNC:6065	2	219569162	219575713	1	protein_coding	inhibin alpha subunit [Source:HGNC Symbol;Acc:HGNC:6065]
ENSG00000173404	INSM1_21254	INSM1	21254	INSM1_21254	INSM1	21254	3642	HGNC:6090	20	20368121	20370949	1	protein_coding	INSM transcriptional repressor 1 [Source:HGNC Symbol;Acc:HGNC:6090]
ENSG00000142224	IL19_21256	IL19	21256	IL19_21256	IL19	21256	29949	HGNC:5990	1	206798870	206842981	1	protein_coding	interleukin 19 [Source:HGNC Symbol;Acc:HGNC:5990]
ENSG00000110675	ELMOD1_2126	ELMOD1	2126	ELMOD1_2126	ELMOD1	2126	55531	HGNC:25334	11	107591091	107666779	1	protein_coding	ELMO domain containing 1 [Source:HGNC Symbol;Acc:HGNC:25334]
ENSG00000096696	DSP_21266	DSP	21266	DSP_21266	DSP	21266	1832	HGNC:3052	6	7541575	7586717	1	protein_coding	desmoplakin [Source:HGNC Symbol;Acc:HGNC:3052]
ENSG00000178381	ZFAND2A_21269	ZFAND2A	21269	ZFAND2A_21269	ZFAND2A	21269	90637	HGNC:28073	7	1152071	1160759	-1	protein_coding	zinc finger AN1-type containing 2A [Source:HGNC Symbol;Acc:HGNC:28073]
ENSG00000196754	S100A2_21300	S100A2	21300	S100A2_21300	S100A2	21300	6273	HGNC:10492	1	153561108	153567890	-1	protein_coding	S100 calcium binding protein A2 [Source:HGNC Symbol;Acc:HGNC:10492]
ENSG00000276644	DACH1_21321	DACH1	21321	DACH1_21321	DACH1	21321	1602	HGNC:2663	13	71437966	71867192	-1	protein_coding	dachshund family transcription factor 1 [Source:HGNC Symbol;Acc:HGNC:2663]
ENSG00000176890	TYMS_21327	TYMS	21327	TYMS_21327	TYMS	21327	7298	HGNC:12441	18	657604	673578	1	protein_coding	thymidylate synthetase [Source:HGNC Symbol;Acc:HGNC:12441]
ENSG00000188404	SELL_21329	SELL	21329	SELL_21329	SELL	21329	6402	HGNC:10720	1	169690667	169711698	-1	protein_coding	selectin L [Source:HGNC Symbol;Acc:HGNC:10720]
ENSG00000116984	MTR_21332	MTR	21332	MTR_21332	MTR	21332	4548	HGNC:7468	1	236795281	236903981	1	protein_coding	5-methyltetrahydrofolate-homocysteine methyltransferase [Source:HGNC Symbol;Acc:HGNC:7468]
ENSG00000182866	LCK_21336	LCK	21336	LCK_21336	LCK	21336	3932	HGNC:6524	1	32251239	32286165	1	protein_coding	LCK proto-oncogene.Src family tyrosine kinase [Source:HGNC Symbol;Acc:HGNC:6524]
ENSG00000049283	EPN3_21339	EPN3	21339	EPN3_21339	EPN3	21339	55040	HGNC:18235	17	50532543	50543750	1	protein_coding	epsin 3 [Source:HGNC Symbol;Acc:HGNC:18235]
ENSG00000170522	ELOVL6_2134	ELOVL6	2134	ELOVL6_2134	ELOVL6	2134	79071	HGNC:15829	4	110045846	110199199	-1	protein_coding	ELOVL fatty acid elongase 6 [Source:HGNC Symbol;Acc:HGNC:15829]
ENSG00000138083	SIX3_21349	SIX3	21349	SIX3_21349	SIX3	21349	6496	HGNC:10889	2	44941898	44946077	1	protein_coding	SIX homeobox 3 [Source:HGNC Symbol;Acc:HGNC:10889]
ENSG00000115252	PDE1A_21361	PDE1A	21361	PDE1A_21361	PDE1A	21361	5136	HGNC:8774	2	182140036	182523192	-1	protein_coding	phosphodiesterase 1A [Source:HGNC Symbol;Acc:HGNC:8774]
ENSG00000189056	RELN_21362	RELN	21362	RELN_21362	RELN	21362	5649	HGNC:9957	7	103471784	103989516	-1	protein_coding	reelin [Source:HGNC Symbol;Acc:HGNC:9957]
ENSG00000137501	SYTL2_21368	SYTL2	21368	SYTL2_21368	SYTL2	21368	54843	HGNC:15585	11	85694224	85811159	-1	protein_coding	synaptotagmin like 2 [Source:HGNC Symbol;Acc:HGNC:15585]
ENSG00000186522	SEPT10_21372	44449	21372	SEPTIN10_21372	SEPTIN10	21372	151011	HGNC:14349	2	109542982	109614206	-1	protein_coding	septin 10 [Source:HGNC Symbol;Acc:HGNC:14349]
ENSG00000171234	UGT2B7_21389	UGT2B7	21389	UGT2B7_21389	UGT2B7	21389	7364	HGNC:12554	4	69051363	69112987	1	protein_coding	UDP glucuronosyltransferase family 2 member B7 [Source:HGNC Symbol;Acc:HGNC:12554]
ENSG00000132429	POPDC3_21392	POPDC3	21392	POPDC3_21392	POPDC3	21392	64208	HGNC:17649	6	105158280	105179995	-1	protein_coding	popeye domain containing 3 [Source:HGNC Symbol;Acc:HGNC:17649]
ENSG00000007908	SELE_21396	SELE	21396	SELE_21396	SELE	21396	6401	HGNC:10718	1	169722641	169764705	-1	protein_coding	selectin E [Source:HGNC Symbol;Acc:HGNC:10718]
ENSG00000105929	ATP6V0A4_21406	ATP6V0A4	21406	ATP6V0A4_21406	ATP6V0A4	21406	50617	HGNC:866	7	138706295	138799560	-1	protein_coding	ATPase H+ transporting V0 subunit a4 [Source:HGNC Symbol;Acc:HGNC:866]
ENSG00000196620	UGT2B15_21415	UGT2B15	21415	UGT2B15_21415	UGT2B15	21415	7366	HGNC:12546	4	68646630	68670628	-1	protein_coding	UDP glucuronosyltransferase family 2 member B15 [Source:HGNC Symbol;Acc:HGNC:12546]
ENSG00000149499	EML3_2142	EML3	2142	EML3_2142	EML3	2142	256364	HGNC:26666	11	62602218	62612765	-1	protein_coding	echinoderm microtubule associated protein like 3 [Source:HGNC Symbol;Acc:HGNC:26666]
ENSG00000145860	RNF145_21426	RNF145	21426	RNF145_21426	RNF145	21426	153830	HGNC:20853	5	159157409	159210053	-1	protein_coding	ring finger protein 145 [Source:HGNC Symbol;Acc:HGNC:20853]
ENSG00000124882	EREG_21427	EREG	21427	EREG_21427	EREG	21427	2069	HGNC:3443	4	74365143	74388751	1	protein_coding	epiregulin [Source:HGNC Symbol;Acc:HGNC:3443]
ENSG00000130177	CDC16_21464	CDC16	21464	CDC16_21464	CDC16	21464	8881	HGNC:1720	13	114234887	114272723	1	protein_coding	cell division cycle 16 [Source:HGNC Symbol;Acc:HGNC:1720]
ENSG00000127022	CANX_21472	CANX	21472	CANX_21472	CANX	21472	821	HGNC:1473	5	179678628	179730925	1	protein_coding	calnexin [Source:HGNC Symbol;Acc:HGNC:1473]
ENSG00000146047	HIST1H2BA_21483	HIST1H2BA	21483	H2BC1_21483	H2BC1	21483	255626	HGNC:18730	6	25726777	25727292	1	protein_coding	histone cluster 1 H2B family member a [Source:HGNC Symbol;Acc:HGNC:18730]
ENSG00000090013	BLVRB_21488	BLVRB	21488	BLVRB_21488	BLVRB	21488	645	HGNC:1063	19	40447789	40465840	-1	protein_coding	biliverdin reductase B [Source:HGNC Symbol;Acc:HGNC:1063]
ENSG00000119915	ELOVL3_21555	ELOVL3	21555	ELOVL3_21555	ELOVL3	21555	83401	HGNC:18047	10	102226328	102229589	1	protein_coding	ELOVL fatty acid elongase 3 [Source:HGNC Symbol;Acc:HGNC:18047]
ENSG00000145293	ENOPH1_2156	ENOPH1	2156	ENOPH1_2156	ENOPH1	2156	58478	HGNC:24599	4	82430562	82461091	1	protein_coding	enolase-phosphatase 1 [Source:HGNC Symbol;Acc:HGNC:24599]
ENSG00000132199	ENOSF1_2157	ENOSF1	2157	ENOSF1_2157	ENOSF1	2157	55556	HGNC:30365	18	670324	712676	-1	protein_coding	enolase superfamily member 1 [Source:HGNC Symbol;Acc:HGNC:30365]
ENSG00000237763	AMY1A_21570	AMY1A	21570	AMY1A_21570	AMY1A	21570	276	HGNC:474	1	103655290	103664554	1	protein_coding	amylase.alpha 1A (salivary) [Source:HGNC Symbol;Acc:HGNC:474]
ENSG00000143727	ACP1_21590	ACP1	21590	ACP1_21590	ACP1	21590	52	HGNC:122	2	264140	278283	1	protein_coding	acid phosphatase 1.soluble [Source:HGNC Symbol;Acc:HGNC:122]
ENSG00000109956	B3GAT1_21638	B3GAT1	21638	B3GAT1_21638	B3GAT1	21638	27087	HGNC:921	11	134378504	134411918	-1	protein_coding	beta-1.3-glucuronyltransferase 1 [Source:HGNC Symbol;Acc:HGNC:921]
ENSG00000048462	TNFRSF17_21646	TNFRSF17	21646	TNFRSF17_21646	TNFRSF17	21646	608	HGNC:11913	16	11965107	11968068	1	protein_coding	TNF receptor superfamily member 17 [Source:HGNC Symbol;Acc:HGNC:11913]
ENSG00000171552	BCL2L1_21647	BCL2L1	21647	BCL2L1_21647	BCL2L1	21647	598	HGNC:992	20	31664452	31723989	-1	protein_coding	BCL2 like 1 [Source:HGNC Symbol;Acc:HGNC:992]
ENSG00000198408	MGEA5_21665	MGEA5	21665	OGA_21665	OGA	21665	10724	HGNC:7056	10	101784443	101818465	-1	protein_coding	meningioma expressed antigen 5 (hyaluronidase) [Source:HGNC Symbol;Acc:HGNC:7056]
ENSG00000100393	EP300_2167	EP300	2167	EP300_2167	EP300	2167	2033	HGNC:3373	22	41091786	41180079	1	protein_coding	E1A binding protein p300 [Source:HGNC Symbol;Acc:HGNC:3373]
ENSG00000117525	F3_21670	F3	21670	F3_21670	F3	21670	2152	HGNC:3541	1	94529225	94541800	-1	protein_coding	coagulation factor III.tissue factor [Source:HGNC Symbol;Acc:HGNC:3541]
ENSG00000101460	MAP1LC3A_21677	MAP1LC3A	21677	MAP1LC3A_21677	MAP1LC3A	21677	84557	HGNC:6838	20	34546854	34560345	1	protein_coding	microtubule associated protein 1 light chain 3 alpha [Source:HGNC Symbol;Acc:HGNC:6838]
ENSG00000160182	TFF1_21691	TFF1	21691	TFF1_21691	TFF1	21691	7031	HGNC:11755	21	42362282	42366594	-1	protein_coding	trefoil factor 1 [Source:HGNC Symbol;Acc:HGNC:11755]
ENSG00000087510	TFAP2C_21692	TFAP2C	21692	TFAP2C_21692	TFAP2C	21692	7022	HGNC:11744	20	56629302	56639283	1	protein_coding	transcription factor AP-2 gamma [Source:HGNC Symbol;Acc:HGNC:11744]
ENSG00000179144	GIMAP7_21696	GIMAP7	21696	GIMAP7_21696	GIMAP7	21696	168537	HGNC:22404	7	150514830	150521073	1	protein_coding	GTPase.IMAP family member 7 [Source:HGNC Symbol;Acc:HGNC:22404]
ENSG00000145721	LIX1_21698	LIX1	21698	LIX1_21698	LIX1	21698	167410	HGNC:18581	5	97091867	97142872	-1	protein_coding	limb and CNS expressed 1 [Source:HGNC Symbol;Acc:HGNC:18581]
ENSG00000163631	ALB_217	ALB	217	ALB_217	ALB	217	213	HGNC:399	4	73397114	73421412	1	protein_coding	albumin [Source:HGNC Symbol;Acc:HGNC:399]
ENSG00000115085	ZAP70_21701	ZAP70	21701	ZAP70_21701	ZAP70	21701	7535	HGNC:12858	2	97713560	97739862	1	protein_coding	zeta chain of T-cell receptor associated protein kinase 70 [Source:HGNC Symbol;Acc:HGNC:12858]
ENSG00000140961	OSGIN1_21718	OSGIN1	21718	OSGIN1_21718	OSGIN1	21718	29948	HGNC:30093	16	83948282	83966332	1	protein_coding	oxidative stress induced growth inhibitor 1 [Source:HGNC Symbol;Acc:HGNC:30093]
ENSG00000132274	TRIM22_21719	TRIM22	21719	TRIM22_21719	TRIM22	21719	10346	HGNC:16379	11	5689689	5737089	1	protein_coding	tripartite motif containing 22 [Source:HGNC Symbol;Acc:HGNC:16379]
ENSG00000104660	LEPROTL1_21732	LEPROTL1	21732	LEPROTL1_21732	LEPROTL1	21732	23484	HGNC:6555	8	30095398	30177208	1	protein_coding	leptin receptor overlapping transcript like 1 [Source:HGNC Symbol;Acc:HGNC:6555]
ENSG00000065427	KARS_21742	KARS	21742	KARS1_21742	KARS1	21742	3735	HGNC:6215	16	75627474	75648643	-1	protein_coding	lysyl-tRNA synthetase [Source:HGNC Symbol;Acc:HGNC:6215]
ENSG00000137573	SULF1_21749	SULF1	21749	SULF1_21749	SULF1	21749	23213	HGNC:20391	8	69466624	69660915	1	protein_coding	sulfatase 1 [Source:HGNC Symbol;Acc:HGNC:20391]
ENSG00000079819	EPB41L2_2175	EPB41L2	2175	EPB41L2_2175	EPB41L2	2175	2037	HGNC:3379	6	130839347	131063322	-1	protein_coding	erythrocyte membrane protein band 4.1 like 2 [Source:HGNC Symbol;Acc:HGNC:3379]
ENSG00000119969	HELLS_21751	HELLS	21751	HELLS_21751	HELLS	21751	3070	HGNC:4861	10	94501434	94613905	1	protein_coding	helicase.lymphoid specific [Source:HGNC Symbol;Acc:HGNC:4861]
ENSG00000171855	IFNB1_21758	IFNB1	21758	IFNB1_21758	IFNB1	21758	3456	HGNC:5434	9	21077105	21077963	-1	protein_coding	interferon beta 1 [Source:HGNC Symbol;Acc:HGNC:5434]
ENSG00000118363	SPCS2_21762	SPCS2	21762	SPCS2_21762	SPCS2	21762	9789	HGNC:28962	11	74949247	74979031	1	protein_coding	signal peptidase complex subunit 2 [Source:HGNC Symbol;Acc:HGNC:28962]
ENSG00000162992	NEUROD1_21767	NEUROD1	21767	NEUROD1_21767	NEUROD1	21767	4760	HGNC:7762	2	181673088	181680876	-1	protein_coding	neuronal differentiation 1 [Source:HGNC Symbol;Acc:HGNC:7762]
ENSG00000181938	GINS3_21786	GINS3	21786	GINS3_21786	GINS3	21786	64785	HGNC:25851	16	58295080	58406144	1	protein_coding	GINS complex subunit 3 [Source:HGNC Symbol;Acc:HGNC:25851]
ENSG00000154640	BTG3_21791	BTG3	21791	BTG3_21791	BTG3	21791	10950	HGNC:1132	21	17593653	17612947	-1	protein_coding	BTG anti-proliferation factor 3 [Source:HGNC Symbol;Acc:HGNC:1132]
ENSG00000170323	FABP4_21799	FABP4	21799	FABP4_21799	FABP4	21799	2167	HGNC:3559	8	81478419	81483263	-1	protein_coding	fatty acid binding protein 4 [Source:HGNC Symbol;Acc:HGNC:3559]
ENSG00000138448	ITGAV_21805	ITGAV	21805	ITGAV_21805	ITGAV	21805	3685	HGNC:6150	2	186590065	186680901	1	protein_coding	integrin subunit alpha V [Source:HGNC Symbol;Acc:HGNC:6150]
ENSG00000006125	AP2B1_21852	AP2B1	21852	AP2B1_21852	AP2B1	21852	163	HGNC:563	17	35578046	35726409	1	protein_coding	adaptor related protein complex 2 beta 1 subunit [Source:HGNC Symbol;Acc:HGNC:563]
ENSG00000170340	B3GNT2_21862	B3GNT2	21862	B3GNT2_21862	B3GNT2	21862	10678	HGNC:15629	2	62196113	62224731	1	protein_coding	UDP-GlcNAc:betaGal beta-1.3-N-acetylglucosaminyltransferase 2 [Source:HGNC Symbol;Acc:HGNC:15629]
ENSG00000044524	EPHA3_2188	EPHA3	2188	EPHA3_2188	EPHA3	2188	2042	HGNC:3387	3	89107524	89482134	1	protein_coding	EPH receptor A3 [Source:HGNC Symbol;Acc:HGNC:3387]
ENSG00000137872	SEMA6D_21884	SEMA6D	21884	SEMA6D_21884	SEMA6D	21884	80031	HGNC:16770	15	47184101	47774223	1	protein_coding	semaphorin 6D [Source:HGNC Symbol;Acc:HGNC:16770]
ENSG00000240247	DEFA1B_21887	DEFA1B	21887	DEFA1B_21887	DEFA1B	21887	728358	HGNC:33596	8	6996766	6999195	-1	protein_coding	defensin alpha 1B [Source:HGNC Symbol;Acc:HGNC:33596]
ENSG00000164151	ICE1_21898	ICE1	21898	ICE1_21898	ICE1	21898	23379	HGNC:29154	5	5420664	5490234	1	protein_coding	interactor of little elongation complex ELL subunit 1 [Source:HGNC Symbol;Acc:HGNC:29154]
ENSG00000166828	SCNN1G_21899	SCNN1G	21899	SCNN1G_21899	SCNN1G	21899	6340	HGNC:10602	16	23182715	23216883	1	protein_coding	sodium channel epithelial 1 gamma subunit [Source:HGNC Symbol;Acc:HGNC:10602]
ENSG00000168748	CA7_21913	CA7	21913	CA7_21913	CA7	21913	766	HGNC:1381	16	66844379	66854153	1	protein_coding	carbonic anhydrase 7 [Source:HGNC Symbol;Acc:HGNC:1381]
ENSG00000149313	AASDHPPT_21936	AASDHPPT	21936	AASDHPPT_21936	AASDHPPT	21936	60496	HGNC:14235	11	106075501	106098710	1	protein_coding	aminoadipate-semialdehyde dehydrogenase-phosphopantetheinyl transferase [Source:HGNC Symbol;Acc:HGNC:14235]
ENSG00000123384	LRP1_21937	LRP1	21937	LRP1_21937	LRP1	21937	4035	HGNC:6692	12	57128493	57213351	1	protein_coding	LDL receptor related protein 1 [Source:HGNC Symbol;Acc:HGNC:6692]
ENSG00000133216	EPHB2_2194	EPHB2	2194	EPHB2_2194	EPHB2	2194	2048	HGNC:3393	1	22710839	22921500	1	protein_coding	EPH receptor B2 [Source:HGNC Symbol;Acc:HGNC:3393]
ENSG00000105650	PDE4C_21948	PDE4C	21948	PDE4C_21948	PDE4C	21948	5143	HGNC:8782	19	18207961	18255419	-1	protein_coding	phosphodiesterase 4C [Source:HGNC Symbol;Acc:HGNC:8782]
ENSG00000147872	PLIN2_21957	PLIN2	21957	PLIN2_21957	PLIN2	21957	123	HGNC:248	9	19108375	19149290	-1	protein_coding	perilipin 2 [Source:HGNC Symbol;Acc:HGNC:248]
ENSG00000072134	EPN2_2197	EPN2	2197	EPN2_2197	EPN2	2197	22905	HGNC:18639	17	19215615	19336715	1	protein_coding	epsin 2 [Source:HGNC Symbol;Acc:HGNC:18639]
ENSG00000119125	GDA_21999	GDA	21999	GDA_21999	GDA	21999	9615	HGNC:4212	9	72114595	72257193	1	protein_coding	guanine deaminase [Source:HGNC Symbol;Acc:HGNC:4212]
ENSG00000023839	ABCC2_22	ABCC2	22	ABCC2_22	ABCC2	22	1244	HGNC:53	10	99782732	99852192	1	protein_coding	ATP binding cassette subfamily C member 2 [Source:HGNC Symbol;Acc:HGNC:53]
ENSG00000136628	EPRS_2200	EPRS	2200	EPRS1_2200	EPRS1	2200	2058	HGNC:3418	1	219968601	220046658	-1	protein_coding	glutamyl-prolyl-tRNA synthetase [Source:HGNC Symbol;Acc:HGNC:3418]
ENSG00000145824	CXCL14_22017	CXCL14	22017	CXCL14_22017	CXCL14	22017	9547	HGNC:10640	5	135570679	135579279	-1	protein_coding	C-X-C motif chemokine ligand 14 [Source:HGNC Symbol;Acc:HGNC:10640]
ENSG00000157168	NRG1_22037	NRG1	22037	NRG1_22037	NRG1	22037	3084	HGNC:7997	8	31639386	32767959	1	protein_coding	neuregulin 1 [Source:HGNC Symbol;Acc:HGNC:7997]
ENSG00000156802	ATAD2_22038	ATAD2	22038	ATAD2_22038	ATAD2	22038	29028	HGNC:30123	8	123319850	123416350	-1	protein_coding	ATPase family.AAA domain containing 2 [Source:HGNC Symbol;Acc:HGNC:30123]
ENSG00000106459	NRF1_22045	NRF1	22045	NRF1_22045	NRF1	22045	4899	HGNC:7996	7	129611714	129757082	1	protein_coding	nuclear respiratory factor 1 [Source:HGNC Symbol;Acc:HGNC:7996]
ENSG00000216490	IFI30_22048	IFI30	22048	IFI30_22048	IFI30	22048	10437	HGNC:5398	19	18173162	18178117	1	protein_coding	IFI30.lysosomal thiol reductase [Source:HGNC Symbol;Acc:HGNC:5398]
ENSG00000065361	ERBB3_2206	ERBB3	2206	ERBB3_2206	ERBB3	2206	2065	HGNC:3431	12	56079857	56103505	1	protein_coding	erb-b2 receptor tyrosine kinase 3 [Source:HGNC Symbol;Acc:HGNC:3431]
ENSG00000184220	CMSS1_22063	CMSS1	22063	CMSS1_22063	CMSS1	22063	84319	HGNC:28666	3	99817834	100181732	1	protein_coding	cms1 ribosomal small subunit homolog (yeast) [Source:HGNC Symbol;Acc:HGNC:28666]
ENSG00000100916	BRMS1L_22068	BRMS1L	22068	BRMS1L_22068	BRMS1L	22068	84312	HGNC:20512	14	35826318	35932325	1	protein_coding	breast cancer metastasis-suppressor 1 like [Source:HGNC Symbol;Acc:HGNC:20512]
ENSG00000125398	SOX9_22075	SOX9	22075	SOX9_22075	SOX9	22075	6662	HGNC:11204	17	72121020	72126420	1	protein_coding	SRY-box 9 [Source:HGNC Symbol;Acc:HGNC:11204]
ENSG00000163563	MNDA_22104	MNDA	22104	MNDA_22104	MNDA	22104	4332	HGNC:7183	1	158831317	158849506	1	protein_coding	myeloid cell nuclear differentiation antigen [Source:HGNC Symbol;Acc:HGNC:7183]
ENSG00000137809	ITGA11_22107	ITGA11	22107	ITGA11_22107	ITGA11	22107	22801	HGNC:6136	15	68296533	68432162	-1	protein_coding	integrin subunit alpha 11 [Source:HGNC Symbol;Acc:HGNC:6136]
ENSG00000180096	SEPT1_22117	44440	22117	SEPTIN1_22117	SEPTIN1	22117	1731	HGNC:2879	16	30378133	30395991	-1	protein_coding	septin 1 [Source:HGNC Symbol;Acc:HGNC:2879]
ENSG00000173432	SAA1_22122	SAA1	22122	SAA1_22122	SAA1	22122	6288	HGNC:10513	11	18266174	18269977	1	protein_coding	serum amyloid A1 [Source:HGNC Symbol;Acc:HGNC:10513]
ENSG00000133392	MYH11_22129	MYH11	22129	MYH11_22129	MYH11	22129	4629	HGNC:7569	16	15703172	15857033	-1	protein_coding	myosin heavy chain 11 [Source:HGNC Symbol;Acc:HGNC:7569]
ENSG00000137177	KIF13A_22151	KIF13A	22151	KIF13A_22151	KIF13A	22151	63971	HGNC:14566	6	17759183	17987623	-1	protein_coding	kinesin family member 13A [Source:HGNC Symbol;Acc:HGNC:14566]
ENSG00000179941	BBS10_22175	BBS10	22175	BBS10_22175	BBS10	22175	79738	HGNC:26291	12	76344474	76348442	-1	protein_coding	Bardet-Biedl syndrome 10 [Source:HGNC Symbol;Acc:HGNC:26291]
ENSG00000129514	FOXA1_22204	FOXA1	22204	FOXA1_22204	FOXA1	22204	3169	HGNC:5021	14	37589984	37596059	-1	protein_coding	forkhead box A1 [Source:HGNC Symbol;Acc:HGNC:5021]
ENSG00000115290	GRB14_22206	GRB14	22206	GRB14_22206	GRB14	22206	2888	HGNC:4565	2	164492812	164621848	-1	protein_coding	growth factor receptor bound protein 14 [Source:HGNC Symbol;Acc:HGNC:4565]
ENSG00000108064	TFAM_22228	TFAM	22228	TFAM_22228	TFAM	22228	7019	HGNC:11741	10	58385022	58399221	1	protein_coding	transcription factor A.mitochondrial [Source:HGNC Symbol;Acc:HGNC:11741]
ENSG00000152413	HOMER1_22238	HOMER1	22238	HOMER1_22238	HOMER1	22238	9456	HGNC:17512	5	79372636	79514217	-1	protein_coding	homer scaffolding protein 1 [Source:HGNC Symbol;Acc:HGNC:17512]
ENSG00000136931	NR5A1_22265	NR5A1	22265	NR5A1_22265	NR5A1	22265	2516	HGNC:7983	9	124481236	124507430	-1	protein_coding	nuclear receptor subfamily 5 group A member 1 [Source:HGNC Symbol;Acc:HGNC:7983]
ENSG00000197930	ERO1A_2227	ERO1A	2227	ERO1A_2227	ERO1A	2227	30001	HGNC:13280	14	52639916	52695900	-1	protein_coding	endoplasmic reticulum oxidoreductase 1 alpha [Source:HGNC Symbol;Acc:HGNC:13280]
ENSG00000139644	TMBIM6_22300	TMBIM6	22300	TMBIM6_22300	TMBIM6	22300	7009	HGNC:11723	12	49707725	49764934	1	protein_coding	transmembrane BAX inhibitor motif containing 6 [Source:HGNC Symbol;Acc:HGNC:11723]
ENSG00000158458	NRG2_22301	NRG2	22301	NRG2_22301	NRG2	22301	9542	HGNC:7998	5	139846779	140043299	-1	protein_coding	neuregulin 2 [Source:HGNC Symbol;Acc:HGNC:7998]
ENSG00000256671	LIMS4_22317	LIMS4	22317	LIMS4_22317	LIMS4	22317	100288695	HGNC:39941	2	110446640	110473075	-1	protein_coding	LIM zinc finger domain containing 4 [Source:HGNC Symbol;Acc:HGNC:39941]
ENSG00000072952	MRVI1_22320	MRVI1	22320	MRVI1_22320	MRVI1	22320	10335	HGNC:7237	11	10573091	10693988	-1	protein_coding	murine retrovirus integration site 1 homolog [Source:HGNC Symbol;Acc:HGNC:7237]
ENSG00000196550	FAM72A_22322	FAM72A	22322	FAM72A_22322	FAM72A	22322	729533	HGNC:24044	1	206186179	206204414	-1	protein_coding	family with sequence similarity 72 member A [Source:HGNC Symbol;Acc:HGNC:24044]
ENSG00000177989	ODF3B_22365	ODF3B	22365	ODF3B_22365	ODF3B	22365	440836	HGNC:34388	22	50529710	50532580	-1	protein_coding	outer dense fiber of sperm tails 3B [Source:HGNC Symbol;Acc:HGNC:34388]
ENSG00000189060	H1F0_22378	H1F0	22378	H1-0_22378	H1-0	22378	3005	HGNC:4714	22	37805093	37807436	1	protein_coding	H1 histone family member 0 [Source:HGNC Symbol;Acc:HGNC:4714]
ENSG00000131773	KHDRBS3_22399	KHDRBS3	22399	KHDRBS3_22399	KHDRBS3	22399	10656	HGNC:18117	8	135457457	135656722	1	protein_coding	KH RNA binding domain containing.signal transduction associated 3 [Source:HGNC Symbol;Acc:HGNC:18117]
ENSG00000007171	NOS2_22429	NOS2	22429	NOS2_22429	NOS2	22429	4843	HGNC:7873	17	27756766	27800499	-1	protein_coding	nitric oxide synthase 2 [Source:HGNC Symbol;Acc:HGNC:7873]
ENSG00000140374	ETFA_2244	ETFA	2244	ETFA_2244	ETFA	2244	2108	HGNC:3481	15	76215355	76311472	-1	protein_coding	electron transfer flavoprotein alpha subunit [Source:HGNC Symbol;Acc:HGNC:3481]
ENSG00000105379	ETFB_2245	ETFB	2245	ETFB_2245	ETFB	2245	2109	HGNC:3482	19	51345169	51366418	-1	protein_coding	electron transfer flavoprotein beta subunit [Source:HGNC Symbol;Acc:HGNC:3482]
ENSG00000165841	CYP2C19_22478	CYP2C19	22478	CYP2C19_22478	CYP2C19	22478	1557	HGNC:2621	10	94762624	94853260	1	protein_coding	cytochrome P450 family 2 subfamily C member 19 [Source:HGNC Symbol;Acc:HGNC:2621]
ENSG00000134954	ETS1_2248	ETS1	2248	ETS1_2248	ETS1	2248	2113	HGNC:3488	11	128458761	128587558	-1	protein_coding	ETS proto-oncogene 1.transcription factor [Source:HGNC Symbol;Acc:HGNC:3488]
ENSG00000111275	ALDH2_225	ALDH2	225	ALDH2_225	ALDH2	225	217	HGNC:404	12	111766887	111817529	1	protein_coding	aldehyde dehydrogenase 2 family (mitochondrial) [Source:HGNC Symbol;Acc:HGNC:404]
ENSG00000198466	ZNF587_22500	ZNF587	22500	ZNF587_22500	ZNF587	22500	84914	HGNC:30955	19	57849857	57865112	1	protein_coding	zinc finger protein 587 [Source:HGNC Symbol;Acc:HGNC:30955]
ENSG00000189334	S100A14_22505	S100A14	22505	S100A14_22505	S100A14	22505	57402	HGNC:18901	1	153614255	153616986	-1	protein_coding	S100 calcium binding protein A14 [Source:HGNC Symbol;Acc:HGNC:18901]
ENSG00000185697	MYBL1_22509	MYBL1	22509	MYBL1_22509	MYBL1	22509	4603	HGNC:7547	8	66562175	66614247	-1	protein_coding	MYB proto-oncogene like 1 [Source:HGNC Symbol;Acc:HGNC:7547]
ENSG00000006468	ETV1_2251	ETV1	2251	ETV1_2251	ETV1	2251	2115	HGNC:3490	7	13891228	13991425	-1	protein_coding	ETS variant 1 [Source:HGNC Symbol;Acc:HGNC:3490]
ENSG00000104231	ZFAND1_22534	ZFAND1	22534	ZFAND1_22534	ZFAND1	22534	79752	HGNC:25858	8	81701334	81732903	-1	protein_coding	zinc finger AN1-type containing 1 [Source:HGNC Symbol;Acc:HGNC:25858]
ENSG00000196405	EVL_2255	EVL	2255	EVL_2255	EVL	2255	51466	HGNC:20234	14	99971449	100144236	1	protein_coding	Enah/Vasp-like [Source:HGNC Symbol;Acc:HGNC:20234]
ENSG00000127951	FGL2_22561	FGL2	22561	FGL2_22561	FGL2	22561	10875	HGNC:3696	7	77193371	77199848	-1	protein_coding	fibrinogen like 2 [Source:HGNC Symbol;Acc:HGNC:3696]
ENSG00000117054	ACADM_22566	ACADM	22566	ACADM_22566	ACADM	22566	34	HGNC:89	1	75724347	75787575	1	protein_coding	acyl-CoA dehydrogenase.C-4 to C-12 straight chain [Source:HGNC Symbol;Acc:HGNC:89]
ENSG00000237671	GAGE2D_22568	GAGE2D	22568	GAGE12C_22568	GAGE12C	22568	729422	HGNC:28402	X	49532211	49539538	1	protein_coding	G antigen 12C [Source:HGNC Symbol;Acc:HGNC:28402]
ENSG00000149452	SLC22A8_22577	SLC22A8	22577	SLC22A8_22577	SLC22A8	22577	9376	HGNC:10972	11	62989154	63015839	-1	protein_coding	solute carrier family 22 member 8 [Source:HGNC Symbol;Acc:HGNC:10972]
ENSG00000188725	SMIM15_22626	SMIM15	22626	SMIM15_22626	SMIM15	22626	643155	HGNC:33861	5	61157709	61162474	-1	protein_coding	small integral membrane protein 15 [Source:HGNC Symbol;Acc:HGNC:33861]
ENSG00000144655	CSRNP1_22653	CSRNP1	22653	CSRNP1_22653	CSRNP1	22653	64651	HGNC:14300	3	39141855	39154562	-1	protein_coding	cysteine and serine rich nuclear protein 1 [Source:HGNC Symbol;Acc:HGNC:14300]
ENSG00000196954	CASP4_22663	CASP4	22663	CASP4_22663	CASP4	22663	837	HGNC:1505	11	104942866	104969436	-1	protein_coding	caspase 4 [Source:HGNC Symbol;Acc:HGNC:1505]
ENSG00000058404	CAMK2B_22665	CAMK2B	22665	CAMK2B_22665	CAMK2B	22665	816	HGNC:1461	7	44217150	44334577	-1	protein_coding	calcium/calmodulin dependent protein kinase II beta [Source:HGNC Symbol;Acc:HGNC:1461]
ENSG00000164742	ADCY1_22677	ADCY1	22677	ADCY1_22677	ADCY1	22677	107	HGNC:232	7	45574140	45723116	1	protein_coding	adenylate cyclase 1 [Source:HGNC Symbol;Acc:HGNC:232]
ENSG00000167969	ECI1_22689	ECI1	22689	ECI1_22689	ECI1	22689	1632	HGNC:2703	16	2239395	2252300	-1	protein_coding	enoyl-CoA delta isomerase 1 [Source:HGNC Symbol;Acc:HGNC:2703]
ENSG00000178896	EXOSC4_2269	EXOSC4	2269	EXOSC4_2269	EXOSC4	2269	54512	HGNC:18189	8	144078626	144080647	1	protein_coding	exosome component 4 [Source:HGNC Symbol;Acc:HGNC:18189]
ENSG00000154262	ABCA6_22690	ABCA6	22690	ABCA6_22690	ABCA6	22690	23460	HGNC:36	17	69078702	69141888	-1	protein_coding	ATP binding cassette subfamily A member 6 [Source:HGNC Symbol;Acc:HGNC:36]
ENSG00000075239	ACAT1_22692	ACAT1	22692	ACAT1_22692	ACAT1	22692	38	HGNC:93	11	108121516	108147776	1	protein_coding	acetyl-CoA acetyltransferase 1 [Source:HGNC Symbol;Acc:HGNC:93]
ENSG00000164904	ALDH7A1_227	ALDH7A1	227	ALDH7A1_227	ALDH7A1	227	501	HGNC:877	5	126531200	126595418	-1	protein_coding	aldehyde dehydrogenase 7 family member A1 [Source:HGNC Symbol;Acc:HGNC:877]
ENSG00000115008	IL1A_22714	IL1A	22714	IL1A_22714	IL1A	22714	3552	HGNC:5991	2	112773915	112784590	-1	protein_coding	interleukin 1 alpha [Source:HGNC Symbol;Acc:HGNC:5991]
ENSG00000253729	PRKDC_22715	PRKDC	22715	PRKDC_22715	PRKDC	22715	5591	HGNC:9413	8	47773108	47960183	-1	protein_coding	protein kinase.DNA-activated
ENSG00000162747	FCGR3B_22716	FCGR3B	22716	FCGR3B_22716	FCGR3B	22716	2215	HGNC:3620	1	161623196	161631963	-1	protein_coding	Fc fragment of IgG receptor IIIb [Source:HGNC Symbol;Acc:HGNC:3620]
ENSG00000114166	KAT2B_22724	KAT2B	22724	KAT2B_22724	KAT2B	22724	8850	HGNC:8638	3	20040023	20154404	1	protein_coding	lysine acetyltransferase 2B [Source:HGNC Symbol;Acc:HGNC:8638]
ENSG00000197901	SLC22A6_22726	SLC22A6	22726	SLC22A6_22726	SLC22A6	22726	9356	HGNC:10970	11	62936385	62984983	-1	protein_coding	solute carrier family 22 member 6 [Source:HGNC Symbol;Acc:HGNC:10970]
ENSG00000144959	NCEH1_22738	NCEH1	22738	NCEH1_22738	NCEH1	22738	57552	HGNC:29260	3	172630249	172711218	-1	protein_coding	neutral cholesterol ester hydrolase 1 [Source:HGNC Symbol;Acc:HGNC:29260]
ENSG00000120594	PLXDC2_22745	PLXDC2	22745	PLXDC2_22745	PLXDC2	22745	84898	HGNC:21013	10	19816239	20289856	1	protein_coding	plexin domain containing 2 [Source:HGNC Symbol;Acc:HGNC:21013]
ENSG00000118515	SGK1_22771	SGK1	22771	SGK1_22771	SGK1	22771	6446	HGNC:10810	6	134169246	134318112	-1	protein_coding	serum/glucocorticoid regulated kinase 1 [Source:HGNC Symbol;Acc:HGNC:10810]
ENSG00000095303	PTGS1_22773	PTGS1	22773	PTGS1_22773	PTGS1	22773	5742	HGNC:9604	9	122370530	122395703	1	protein_coding	prostaglandin-endoperoxide synthase 1 [Source:HGNC Symbol;Acc:HGNC:9604]
ENSG00000148848	ADAM12_22778	ADAM12	22778	ADAM12_22778	ADAM12	22778	8038	HGNC:190	10	126012381	126388455	-1	protein_coding	ADAM metallopeptidase domain 12 [Source:HGNC Symbol;Acc:HGNC:190]
ENSG00000182197	EXT1_2278	EXT1	2278	EXT1_2278	EXT1	2278	2131	HGNC:3512	8	117794490	118111853	-1	protein_coding	exostosin glycosyltransferase 1 [Source:HGNC Symbol;Acc:HGNC:3512]
ENSG00000064115	TM7SF3_22780	TM7SF3	22780	TM7SF3_22780	TM7SF3	22780	51768	HGNC:23049	12	26973195	27014434	-1	protein_coding	transmembrane 7 superfamily member 3 [Source:HGNC Symbol;Acc:HGNC:23049]
ENSG00000095585	BLNK_22803	BLNK	22803	BLNK_22803	BLNK	22803	29760	HGNC:14211	10	96191702	96271587	-1	protein_coding	B-cell linker [Source:HGNC Symbol;Acc:HGNC:14211]
ENSG00000137628	DDX60_22807	DDX60	22807	DDX60_22807	DDX60	22807	55601	HGNC:25942	4	168216293	168318807	-1	protein_coding	DExD/H-box helicase 60 [Source:HGNC Symbol;Acc:HGNC:25942]
ENSG00000188010	MORN2_22809	MORN2	22809	MORN2_22809	MORN2	22809	729967	HGNC:30166	2	38875962	38929072	1	protein_coding	MORN repeat containing 2 [Source:HGNC Symbol;Acc:HGNC:30166]
ENSG00000106462	EZH2_2282	EZH2	2282	EZH2_2282	EZH2	2282	2146	HGNC:3527	7	148807383	148884321	-1	protein_coding	enhancer of zeste 2 polycomb repressive complex 2 subunit [Source:HGNC Symbol;Acc:HGNC:3527]
ENSG00000082516	GEMIN5_22827	GEMIN5	22827	GEMIN5_22827	GEMIN5	22827	25929	HGNC:20043	5	154887416	154938209	-1	protein_coding	gem nuclear organelle associated protein 5 [Source:HGNC Symbol;Acc:HGNC:20043]
ENSG00000169213	RAB3B_22830	RAB3B	22830	RAB3B_22830	RAB3B	22830	5865	HGNC:9778	1	51907956	51990764	-1	protein_coding	RAB3B.member RAS oncogene family [Source:HGNC Symbol;Acc:HGNC:9778]
ENSG00000112096	SOD2_22842	SOD2	22842	SOD2_22842	SOD2	22842	6648	HGNC:11180	6	159669057	159762529	-1	protein_coding	superoxide dismutase 2 [Source:HGNC Symbol;Acc:HGNC:11180]
ENSG00000109674	NEIL3_22846	NEIL3	22846	NEIL3_22846	NEIL3	22846	55247	HGNC:24573	4	177309836	177362943	1	protein_coding	nei like DNA glycosylase 3 [Source:HGNC Symbol;Acc:HGNC:24573]
ENSG00000092345	DAZL_22856	DAZL	22856	DAZL_22856	DAZL	22856	1618	HGNC:2685	3	16586792	16670306	-1	protein_coding	deleted in azoospermia like [Source:HGNC Symbol;Acc:HGNC:2685]
ENSG00000069188	SDK2_22858	SDK2	22858	SDK2_22858	SDK2	22858	54549	HGNC:19308	17	73334384	73644089	-1	protein_coding	sidekick cell adhesion molecule 2 [Source:HGNC Symbol;Acc:HGNC:19308]
ENSG00000180210	F2_2286	F2	2286	F2_2286	F2	2286	2147	HGNC:3535	11	46719180	46739506	1	protein_coding	coagulation factor II.thrombin [Source:HGNC Symbol;Acc:HGNC:3535]
ENSG00000001084	GCLC_22866	GCLC	22866	GCLC_22866	GCLC	22866	2729	HGNC:4311	6	53497341	53616970	-1	protein_coding	glutamate-cysteine ligase catalytic subunit [Source:HGNC Symbol;Acc:HGNC:4311]
ENSG00000165029	ABCA1_22891	ABCA1	22891	ABCA1_22891	ABCA1	22891	19	HGNC:29	9	104781002	104928237	-1	protein_coding	ATP binding cassette subfamily A member 1 [Source:HGNC Symbol;Acc:HGNC:29]
ENSG00000018189	RUFY3_22908	RUFY3	22908	RUFY3_22908	RUFY3	22908	22902	HGNC:30285	4	70704204	70807315	1	protein_coding	RUN and FYVE domain containing 3 [Source:HGNC Symbol;Acc:HGNC:30285]
ENSG00000168394	TAP1_22946	TAP1	22946	TAP1_22946	TAP1	22946	6890	HGNC:43	6	32845209	32853978	-1	protein_coding	transporter 1.ATP binding cassette subfamily B member [Source:HGNC Symbol;Acc:HGNC:43]
ENSG00000135100	HNF1A_22954	HNF1A	22954	HNF1A_22954	HNF1A	22954	6927	HGNC:11621	12	120978543	121002512	1	protein_coding	HNF1 homeobox A [Source:HGNC Symbol;Acc:HGNC:11621]
ENSG00000101981	F9_2297	F9	2297	F9_2297	F9	2297	2158	HGNC:3551	X	139530758	139563458	1	protein_coding	coagulation factor IX [Source:HGNC Symbol;Acc:HGNC:3551]
ENSG00000150782	IL18_22992	IL18	22992	IL18_22992	IL18	22992	3606	HGNC:5986	11	112143251	112164117	-1	protein_coding	interleukin 18 [Source:HGNC Symbol;Acc:HGNC:5986]
ENSG00000143878	RHOB_22994	RHOB	22994	RHOB_22994	RHOB	22994	388	HGNC:668	2	20447074	20449445	1	protein_coding	ras homolog family member B [Source:HGNC Symbol;Acc:HGNC:668]
ENSG00000091409	ITGA6_23002	ITGA6	23002	ITGA6_23002	ITGA6	23002	3655	HGNC:6142	2	172427354	172506282	1	protein_coding	integrin subunit alpha 6 [Source:HGNC Symbol;Acc:HGNC:6142]
ENSG00000160716	CHRNB2_23007	CHRNB2	23007	CHRNB2_23007	CHRNB2	23007	1141	HGNC:1962	1	154567781	154580026	1	protein_coding	cholinergic receptor nicotinic beta 2 subunit [Source:HGNC Symbol;Acc:HGNC:1962]
ENSG00000127948	POR_23019	POR	23019	POR_23019	POR	23019	5447	HGNC:9208	7	75899200	75986855	1	protein_coding	cytochrome p450 oxidoreductase [Source:HGNC Symbol;Acc:HGNC:9208]
ENSG00000103876	FAH_2303	FAH	2303	FAH_2303	FAH	2303	2184	HGNC:3579	15	80152490	80186946	1	protein_coding	fumarylacetoacetate hydrolase [Source:HGNC Symbol;Acc:HGNC:3579]
ENSG00000158234	FAIM_2304	FAIM	2304	FAIM_2304	FAIM	2304	55179	HGNC:18703	3	138608606	138633376	1	protein_coding	Fas apoptotic inhibitory molecule [Source:HGNC Symbol;Acc:HGNC:18703]
ENSG00000103067	ESRP2_23043	ESRP2	23043	ESRP2_23043	ESRP2	23043	80004	HGNC:26152	16	68229111	68238102	-1	protein_coding	epithelial splicing regulatory protein 2 [Source:HGNC Symbol;Acc:HGNC:26152]
ENSG00000113732	ATP6V0E1_23077	ATP6V0E1	23077	ATP6V0E1_23077	ATP6V0E1	23077	8992	HGNC:863	5	172983757	173035445	1	protein_coding	ATPase H+ transporting V0 subunit e1 [Source:HGNC Symbol;Acc:HGNC:863]
ENSG00000075223	SEMA3C_23082	SEMA3C	23082	SEMA3C_23082	SEMA3C	23082	10512	HGNC:10725	7	80742538	80922359	-1	protein_coding	semaphorin 3C [Source:HGNC Symbol;Acc:HGNC:10725]
ENSG00000225614	ZNF469_23091	ZNF469	23091	ZNF469_23091	ZNF469	23091	84627	HGNC:23216	16	88427471	88440757	1	protein_coding	zinc finger protein 469 [Source:HGNC Symbol;Acc:HGNC:23216]
ENSG00000099810	MTAP_23096	MTAP	23096	MTAP_23096	MTAP	23096	4507	HGNC:7413	9	21802543	21937651	1	protein_coding	methylthioadenosine phosphorylase [Source:HGNC Symbol;Acc:HGNC:7413]
ENSG00000143149	ALDH9A1_231	ALDH9A1	231	ALDH9A1_231	ALDH9A1	231	223	HGNC:412	1	165662216	165698863	-1	protein_coding	aldehyde dehydrogenase 9 family member A1 [Source:HGNC Symbol;Acc:HGNC:412]
ENSG00000151834	GABRA2_23101	GABRA2	23101	GABRA2_23101	GABRA2	23101	2555	HGNC:4076	4	46248427	46475230	-1	protein_coding	gamma-aminobutyric acid type A receptor alpha2 subunit [Source:HGNC Symbol;Acc:HGNC:4076]
ENSG00000213676	ATF6B_23130	ATF6B	23130	ATF6B_23130	ATF6B	23130	1388	HGNC:2349	6	32098176	32128253	-1	protein_coding	activating transcription factor 6 beta [Source:HGNC Symbol;Acc:HGNC:2349]
ENSG00000189221	MAOA_23149	MAOA	23149	MAOA_23149	MAOA	23149	4128	HGNC:6833	X	43654907	43746824	1	protein_coding	monoamine oxidase A [Source:HGNC Symbol;Acc:HGNC:6833]
ENSG00000163430	FSTL1_23151	FSTL1	23151	FSTL1_23151	FSTL1	23151	11167	HGNC:3972	3	120392293	120451253	-1	protein_coding	follistatin like 1 [Source:HGNC Symbol;Acc:HGNC:3972]
ENSG00000174132	FAM174A_2316	FAM174A	2316	FAM174A_2316	FAM174A	2316	345757	HGNC:24943	5	100535305	100586741	1	protein_coding	family with sequence similarity 174 member A [Source:HGNC Symbol;Acc:HGNC:24943]
ENSG00000114993	RTKN_23170	RTKN	23170	RTKN_23170	RTKN	23170	6242	HGNC:10466	2	74425836	74442422	-1	protein_coding	rhotekin [Source:HGNC Symbol;Acc:HGNC:10466]
ENSG00000244274	DBNDD2_23171	DBNDD2	23171	DBNDD2_23171	DBNDD2	23171	55861	HGNC:15881	20	45406057	45410610	1	protein_coding	dysbindin domain containing 2 [Source:HGNC Symbol;Acc:HGNC:15881]
ENSG00000116199	FAM20B_2318	FAM20B	2318	FAM20B_2318	FAM20B	2318	9917	HGNC:23017	1	179025804	179076562	1	protein_coding	FAM20B.glycosaminoglycan xylosylkinase [Source:HGNC Symbol;Acc:HGNC:23017]
ENSG00000164733	CTSB_23180	CTSB	23180	CTSB_23180	CTSB	23180	1508	HGNC:2527	8	11842524	11869448	-1	protein_coding	cathepsin B [Source:HGNC Symbol;Acc:HGNC:2527]
ENSG00000125245	GPR18_23181	GPR18	23181	GPR18_23181	GPR18	23181	2841	HGNC:4472	13	99254714	99261744	-1	protein_coding	G protein-coupled receptor 18 [Source:HGNC Symbol;Acc:HGNC:4472]
ENSG00000101443	WFDC2_23187	WFDC2	23187	WFDC2_23187	WFDC2	23187	10406	HGNC:15939	20	45469706	45481532	1	protein_coding	WAP four-disulfide core domain 2 [Source:HGNC Symbol;Acc:HGNC:15939]
ENSG00000149925	ALDOA_232	ALDOA	232	ALDOA_232	ALDOA	232	226	HGNC:414	16	30053090	30070457	1	protein_coding	aldolase.fructose-bisphosphate A [Source:HGNC Symbol;Acc:HGNC:414]
ENSG00000158856	DMTN_23208	DMTN	23208	DMTN_23208	DMTN	23208	2039	HGNC:3382	8	22048995	22082527	1	protein_coding	dematin actin binding protein [Source:HGNC Symbol;Acc:HGNC:3382]
ENSG00000158008	EXTL1_23218	EXTL1	23218	EXTL1_23218	EXTL1	23218	2134	HGNC:3515	1	26019884	26036464	1	protein_coding	exostosin like glycosyltransferase 1 [Source:HGNC Symbol;Acc:HGNC:3515]
ENSG00000140105	WARS_23223	WARS	23223	WARS1_23223	WARS1	23223	7453	HGNC:12729	14	100333788	100376805	-1	protein_coding	tryptophanyl-tRNA synthetase [Source:HGNC Symbol;Acc:HGNC:12729]
ENSG00000154277	UCHL1_23226	UCHL1	23226	UCHL1_23226	UCHL1	23226	7345	HGNC:12513	4	41256413	41268455	1	protein_coding	ubiquitin C-terminal hydrolase L1 [Source:HGNC Symbol;Acc:HGNC:12513]
ENSG00000206172	HBA2_23236	HBA2	23236	HBA1_23236	HBA1	23236	3039	HGNC:4823	16	176680	177522	1	protein_coding	hemoglobin subunit alpha 1 [Source:HGNC Symbol;Acc:HGNC:4823]
ENSG00000163840	DTX3L_23240	DTX3L	23240	DTX3L_23240	DTX3L	23240	151636	HGNC:30323	3	122564238	122575203	1	protein_coding	deltex E3 ubiquitin ligase 3L [Source:HGNC Symbol;Acc:HGNC:30323]
ENSG00000073737	DHRS9_23249	DHRS9	23249	DHRS9_23249	DHRS9	23249	10170	HGNC:16888	2	169064789	169096167	1	protein_coding	dehydrogenase/reductase 9 [Source:HGNC Symbol;Acc:HGNC:16888]
ENSG00000115361	ACADL_23253	ACADL	23253	ACADL_23253	ACADL	23253	33	HGNC:88	2	210187939	210225491	-1	protein_coding	acyl-CoA dehydrogenase.long chain [Source:HGNC Symbol;Acc:HGNC:88]
ENSG00000170325	PRDM10_23255	PRDM10	23255	PRDM10_23255	PRDM10	23255	56980	HGNC:13995	11	129899706	130002835	-1	protein_coding	PR/SET domain 10 [Source:HGNC Symbol;Acc:HGNC:13995]
ENSG00000121361	KCNJ8_23261	KCNJ8	23261	KCNJ8_23261	KCNJ8	23261	3764	HGNC:6269	12	21764955	21775581	-1	protein_coding	potassium voltage-gated channel subfamily J member 8 [Source:HGNC Symbol;Acc:HGNC:6269]
ENSG00000125835	SNRPB_23271	SNRPB	23271	SNRPB_23271	SNRPB	23271	6628	HGNC:11153	20	2461634	2470853	-1	protein_coding	small nuclear ribonucleoprotein polypeptides B and B1 [Source:HGNC Symbol;Acc:HGNC:11153]
ENSG00000167695	FAM57A_2328	FAM57A	2328	TLCD3A_2328	TLCD3A	2328	79850	HGNC:29646	17	732412	742972	1	protein_coding	family with sequence similarity 57 member A [Source:HGNC Symbol;Acc:HGNC:29646]
ENSG00000143409	FAM63A_2329	FAM63A	2329	MINDY1_2329	MINDY1	2329	55793	HGNC:25648	1	150996086	151008375	-1	protein_coding	MINDY lysine 48 deubiquitinase 1 [Source:HGNC Symbol;Acc:HGNC:25648]
ENSG00000109107	ALDOC_233	ALDOC	233	ALDOC_233	ALDOC	233	230	HGNC:418	17	28573115	28577264	-1	protein_coding	aldolase.fructose-bisphosphate C [Source:HGNC Symbol;Acc:HGNC:418]
ENSG00000197142	ACSL5_23312	ACSL5	23312	ACSL5_23312	ACSL5	23312	51703	HGNC:16526	10	112374018	112428380	1	protein_coding	acyl-CoA synthetase long chain family member 5 [Source:HGNC Symbol;Acc:HGNC:16526]
ENSG00000176971	FIBIN_23318	FIBIN	23318	FIBIN_23318	FIBIN	23318	387758	HGNC:33747	11	26994184	26996121	1	protein_coding	fin bud initiation factor homolog (zebrafish) [Source:HGNC Symbol;Acc:HGNC:33747]
ENSG00000160883	HK3_23321	HK3	23321	HK3_23321	HK3	23321	3101	HGNC:4925	5	176880869	176899332	-1	protein_coding	hexokinase 3 [Source:HGNC Symbol;Acc:HGNC:4925]
ENSG00000140937	CDH11_23329	CDH11	23329	CDH11_23329	CDH11	23329	1009	HGNC:1750	16	64943753	65126112	-1	protein_coding	cadherin 11 [Source:HGNC Symbol;Acc:HGNC:1750]
ENSG00000154511	FAM69A_2333	FAM69A	2333	DIPK1A_2333	DIPK1A	2333	388650	HGNC:32213	1	92832737	92961522	-1	protein_coding	family with sequence similarity 69 member A [Source:HGNC Symbol;Acc:HGNC:32213]
ENSG00000118971	CCND2_23334	CCND2	23334	CCND2_23334	CCND2	23334	894	HGNC:1583	12	4273772	4305350	1	protein_coding	cyclin D2 [Source:HGNC Symbol;Acc:HGNC:1583]
ENSG00000113249	HAVCR1_23335	HAVCR1	23335	HAVCR1_23335	HAVCR1	23335	26762	HGNC:17866	5	157029413	157059119	-1	protein_coding	hepatitis A virus cellular receptor 1 [Source:HGNC Symbol;Acc:HGNC:17866]
ENSG00000240065	PSMB9_23343	PSMB9	23343	PSMB9_23343	PSMB9	23343	5698	HGNC:9546	6	32844136	32859585	1	protein_coding	proteasome subunit beta 9 [Source:HGNC Symbol;Acc:HGNC:9546]
ENSG00000100764	PSMC1_23344	PSMC1	23344	PSMC1_23344	PSMC1	23344	5700	HGNC:9547	14	90256495	90275429	1	protein_coding	proteasome 26S subunit.ATPase 1 [Source:HGNC Symbol;Acc:HGNC:9547]
ENSG00000108344	PSMD3_23346	PSMD3	23346	PSMD3_23346	PSMD3	23346	5709	HGNC:9560	17	39980797	39997960	1	protein_coding	proteasome 26S subunit.non-ATPase 3 [Source:HGNC Symbol;Acc:HGNC:9560]
ENSG00000173917	HOXB2_23347	HOXB2	23347	HOXB2_23347	HOXB2	23347	3212	HGNC:5113	17	48540894	48544989	-1	protein_coding	homeobox B2 [Source:HGNC Symbol;Acc:HGNC:5113]
ENSG00000108846	ABCC3_23353	ABCC3	23353	ABCC3_23353	ABCC3	23353	8714	HGNC:54	17	50634777	50692252	1	protein_coding	ATP binding cassette subfamily C member 3 [Source:HGNC Symbol;Acc:HGNC:54]
ENSG00000156925	ZIC3_23359	ZIC3	23359	ZIC3_23359	ZIC3	23359	7547	HGNC:12874	X	137566142	137577691	1	protein_coding	Zic family member 3 [Source:HGNC Symbol;Acc:HGNC:12874]
ENSG00000178597	PSAPL1_23363	PSAPL1	23363	PSAPL1_23363	PSAPL1	23363	768239	HGNC:33131	4	7430294	7434973	-1	protein_coding	prosaposin-like 1 (gene/pseudogene) [Source:HGNC Symbol;Acc:HGNC:33131]
ENSG00000124237	C20orf85_23378	C20orf85	23378	C20orf85_23378	C20orf85	23378	128602	HGNC:16216	20	58150904	58161150	1	protein_coding	chromosome 20 open reading frame 85 [Source:HGNC Symbol;Acc:HGNC:16216]
ENSG00000140525	FANCI_2338	FANCI	2338	FANCI_2338	FANCI	2338	55215	HGNC:25568	15	89243949	89317261	1	protein_coding	Fanconi anemia complementation group I [Source:HGNC Symbol;Acc:HGNC:25568]
ENSG00000135679	MDM2_23384	MDM2	23384	MDM2_23384	MDM2	23384	4193	HGNC:6973	12	68808176	68850686	1	protein_coding	MDM2 proto-oncogene [Source:HGNC Symbol;Acc:HGNC:6973]
ENSG00000140030	GPR65_23391	GPR65	23391	GPR65_23391	GPR65	23391	8477	HGNC:4517	14	88005124	88014811	1	protein_coding	G protein-coupled receptor 65 [Source:HGNC Symbol;Acc:HGNC:4517]
ENSG00000138640	FAM13A_23411	FAM13A	23411	FAM13A_23411	FAM13A	23411	10144	HGNC:19367	4	88725955	89111398	-1	protein_coding	family with sequence similarity 13 member A [Source:HGNC Symbol;Acc:HGNC:19367]
ENSG00000105374	NKG7_23420	NKG7	23420	NKG7_23420	NKG7	23420	4818	HGNC:7830	19	51371606	51372715	-1	protein_coding	natural killer cell granule protein 7 [Source:HGNC Symbol;Acc:HGNC:7830]
ENSG00000135638	EMX1_23446	EMX1	23446	EMX1_23446	EMX1	23446	2016	HGNC:3340	2	72916260	72936071	1	protein_coding	empty spiracles homeobox 1 [Source:HGNC Symbol;Acc:HGNC:3340]
ENSG00000026103	FAS_2345	FAS	2345	FAS_2345	FAS	2345	355	HGNC:11920	10	88990582	89015785	1	protein_coding	Fas cell surface death receptor [Source:HGNC Symbol;Acc:HGNC:11920]
ENSG00000157542	KCNJ6_23474	KCNJ6	23474	KCNJ6_23474	KCNJ6	23474	3763	HGNC:6267	21	37607376	37916446	-1	protein_coding	potassium voltage-gated channel subfamily J member 6 [Source:HGNC Symbol;Acc:HGNC:6267]
ENSG00000171307	ZDHHC16_23488	ZDHHC16	23488	ZDHHC16_23488	ZDHHC16	23488	84287	HGNC:20714	10	97446131	97457370	1	protein_coding	zinc finger DHHC-type containing 16 [Source:HGNC Symbol;Acc:HGNC:20714]
ENSG00000143801	PSEN2_23493	PSEN2	23493	PSEN2_23493	PSEN2	23493	5664	HGNC:9509	1	226870184	226896105	1	protein_coding	presenilin 2 [Source:HGNC Symbol;Acc:HGNC:9509]
ENSG00000215251	FASTKD5_2353	FASTKD5	2353	FASTKD5_2353	FASTKD5	2353	60493	HGNC:25790	20	3146519	3159897	-1	protein_coding	FAST kinase domains 5 [Source:HGNC Symbol;Acc:HGNC:25790]
ENSG00000163590	PPM1L_23546	PPM1L	23546	PPM1L_23546	PPM1L	23546	151742	HGNC:16381	3	160755602	161078907	1	protein_coding	protein phosphatase.Mg2+/Mn2+ dependent 1L [Source:HGNC Symbol;Acc:HGNC:16381]
ENSG00000134363	FST_23553	FST	23553	FST_23553	FST	23553	10468	HGNC:3971	5	53480409	53487134	1	protein_coding	follistatin [Source:HGNC Symbol;Acc:HGNC:3971]
ENSG00000083857	FAT1_2356	FAT1	2356	FAT1_2356	FAT1	2356	2195	HGNC:3595	4	186587783	186726722	-1	protein_coding	FAT atypical cadherin 1 [Source:HGNC Symbol;Acc:HGNC:3595]
ENSG00000152291	TGOLN2_23562	TGOLN2	23562	TGOLN2_23562	TGOLN2	23562	10618	HGNC:15450	2	85318020	85328425	-1	protein_coding	trans-golgi network protein 2 [Source:HGNC Symbol;Acc:HGNC:15450]
ENSG00000115232	ITGA4_23567	ITGA4	23567	ITGA4_23567	ITGA4	23567	3676	HGNC:6140	2	181457202	181536187	1	protein_coding	integrin subunit alpha 4 [Source:HGNC Symbol;Acc:HGNC:6140]
ENSG00000162745	OLFML2B_23568	OLFML2B	23568	OLFML2B_23568	OLFML2B	23568	25903	HGNC:24558	1	161983192	162023854	-1	protein_coding	olfactomedin like 2B [Source:HGNC Symbol;Acc:HGNC:24558]
ENSG00000090382	LYZ_23572	LYZ	23572	LYZ_23572	LYZ	23572	4069	HGNC:6740	12	69348341	69354234	1	protein_coding	lysozyme [Source:HGNC Symbol;Acc:HGNC:6740]
ENSG00000105202	FBL_2360	FBL	2360	FBL_2360	FBL	2360	2091	HGNC:3599	19	39834458	39846414	-1	protein_coding	fibrillarin [Source:HGNC Symbol;Acc:HGNC:3599]
ENSG00000083307	GRHL2_23611	GRHL2	23611	GRHL2_23611	GRHL2	23611	79977	HGNC:2799	8	101492432	101669726	1	protein_coding	grainyhead like transcription factor 2 [Source:HGNC Symbol;Acc:HGNC:2799]
ENSG00000153291	SLC25A27_23627	SLC25A27	23627	SLC25A27_23627	SLC25A27	23627	9481	HGNC:21065	6	46652915	46678193	1	protein_coding	solute carrier family 25 member 27 [Source:HGNC Symbol;Acc:HGNC:21065]
ENSG00000166147	FBN1_2363	FBN1	2363	FBN1_2363	FBN1	2363	2200	HGNC:3603	15	48408306	48645849	-1	protein_coding	fibrillin 1 [Source:HGNC Symbol;Acc:HGNC:3603]
ENSG00000139722	VPS37B_23637	VPS37B	23637	VPS37B_23637	VPS37B	23637	79720	HGNC:25754	12	122865328	122896444	-1	protein_coding	VPS37B.ESCRT-I subunit [Source:HGNC Symbol;Acc:HGNC:25754]
ENSG00000127452	FBXL12_2366	FBXL12	2366	FBXL12_2366	FBXL12	2366	54850	HGNC:13611	19	9810267	9827816	-1	protein_coding	F-box and leucine rich repeat protein 12 [Source:HGNC Symbol;Acc:HGNC:13611]
ENSG00000171533	MAP6_23670	MAP6	23670	MAP6_23670	MAP6	23670	4135	HGNC:6868	11	75586918	75669120	-1	protein_coding	microtubule associated protein 6 [Source:HGNC Symbol;Acc:HGNC:6868]
ENSG00000135476	ESPL1_23715	ESPL1	23715	ESPL1_23715	ESPL1	23715	9700	HGNC:16856	12	53268299	53293643	1	protein_coding	extra spindle pole bodies like 1.separase [Source:HGNC Symbol;Acc:HGNC:16856]
ENSG00000138081	FBXO11_2372	FBXO11	2372	FBXO11_2372	FBXO11	2372	80204	HGNC:13590	2	47789316	47905793	-1	protein_coding	F-box protein 11 [Source:HGNC Symbol;Acc:HGNC:13590]
ENSG00000167136	ENDOG_23724	ENDOG	23724	ENDOG_23724	ENDOG	23724	2021	HGNC:3346	9	128818474	128822677	1	protein_coding	endonuclease G [Source:HGNC Symbol;Acc:HGNC:3346]
ENSG00000163435	ELF3_23726	ELF3	23726	ELF3_23726	ELF3	23726	1999	HGNC:3318	1	202007945	202017188	1	protein_coding	E74 like ETS transcription factor 3 [Source:HGNC Symbol;Acc:HGNC:3318]
ENSG00000100146	SOX10_23743	SOX10	23743	SOX10_23743	SOX10	23743	6663	HGNC:11190	22	37970686	37987422	-1	protein_coding	SRY-box 10 [Source:HGNC Symbol;Acc:HGNC:11190]
ENSG00000135108	FBXO21_2375	FBXO21	2375	FBXO21_2375	FBXO21	2375	23014	HGNC:13592	12	117141988	117190531	-1	protein_coding	F-box protein 21 [Source:HGNC Symbol;Acc:HGNC:13592]
ENSG00000106546	AHR_23752	AHR	23752	AHR_23752	AHR	23752	196	HGNC:348	7	17298622	17346152	1	protein_coding	aryl hydrocarbon receptor [Source:HGNC Symbol;Acc:HGNC:348]
ENSG00000100225	FBXO7_2377	FBXO7	2377	FBXO7_2377	FBXO7	2377	25793	HGNC:13586	22	32474676	32498829	1	protein_coding	F-box protein 7 [Source:HGNC Symbol;Acc:HGNC:13586]
ENSG00000159339	PADI4_23775	PADI4	23775	PADI4_23775	PADI4	23775	23569	HGNC:18368	1	17308195	17364004	1	protein_coding	peptidyl arginine deiminase 4 [Source:HGNC Symbol;Acc:HGNC:18368]
ENSG00000124157	SEMG2_23799	SEMG2	23799	SEMG2_23799	SEMG2	23799	6407	HGNC:10743	20	45221300	45224458	1	protein_coding	semenogelin II [Source:HGNC Symbol;Acc:HGNC:10743]
ENSG00000159063	ALG8_238	ALG8	238	ALG8_238	ALG8	238	79053	HGNC:23161	11	78100936	78139660	-1	protein_coding	ALG8.alpha-1
ENSG00000169554	ZEB2_23804	ZEB2	23804	ZEB2_23804	ZEB2	23804	9839	HGNC:14881	2	144364364	144524583	-1	protein_coding	zinc finger E-box binding homeobox 2 [Source:HGNC Symbol;Acc:HGNC:14881]
ENSG00000165168	CYBB_23808	CYBB	23808	CYBB_23808	CYBB	23808	1536	HGNC:2578	X	37780011	37813461	1	protein_coding	cytochrome b-245 beta chain [Source:HGNC Symbol;Acc:HGNC:2578]
ENSG00000100368	CSF2RB_23809	CSF2RB	23809	CSF2RB_23809	CSF2RB	23809	1439	HGNC:2436	22	36913628	36940449	1	protein_coding	colony stimulating factor 2 receptor beta common subunit [Source:HGNC Symbol;Acc:HGNC:2436]
ENSG00000147676	MAL2_23815	MAL2	23815	MAL2_23815	MAL2	23815	114569	HGNC:13634	8	119165034	119245673	1	protein_coding	mal.T-cell differentiation protein 2 (gene/pseudogene) [Source:HGNC Symbol;Acc:HGNC:13634]
ENSG00000120889	TNFRSF10B_23818	TNFRSF10B	23818	TNFRSF10B_23818	TNFRSF10B	23818	8795	HGNC:11905	8	23020133	23069179	-1	protein_coding	TNF receptor superfamily member 10b [Source:HGNC Symbol;Acc:HGNC:11905]
ENSG00000079459	FDFT1_2382	FDFT1	2382	FDFT1_2382	FDFT1	2382	2222	HGNC:3629	8	11795573	11839309	1	protein_coding	farnesyl-diphosphate farnesyltransferase 1 [Source:HGNC Symbol;Acc:HGNC:3629]
ENSG00000203867	RBM20_23827	RBM20	23827	RBM20_23827	RBM20	23827	282996	HGNC:27424	10	110644397	110839469	1	protein_coding	RNA binding motif protein 20 [Source:HGNC Symbol;Acc:HGNC:27424]
ENSG00000149294	NCAM1_23834	NCAM1	23834	NCAM1_23834	NCAM1	23834	4684	HGNC:7656	11	112961247	113278436	1	protein_coding	neural cell adhesion molecule 1 [Source:HGNC Symbol;Acc:HGNC:7656]
ENSG00000162511	LAPTM5_23860	LAPTM5	23860	LAPTM5_23860	LAPTM5	23860	7805	HGNC:29612	1	30732469	30757820	-1	protein_coding	lysosomal protein transmembrane 5 [Source:HGNC Symbol;Acc:HGNC:29612]
ENSG00000168496	FEN1_2387	FEN1	2387	FEN1_2387	FEN1	2387	2237	HGNC:3650	11	61792637	61797244	1	protein_coding	flap structure-specific endonuclease 1 [Source:HGNC Symbol;Acc:HGNC:3650]
ENSG00000130385	BMP15_23873	BMP15	23873	BMP15_23873	BMP15	23873	9210	HGNC:1068	X	50910784	50916607	1	protein_coding	bone morphogenetic protein 15 [Source:HGNC Symbol;Acc:HGNC:1068]
ENSG00000162894	FCMR_23874	FCMR	23874	FCMR_23874	FCMR	23874	9214	HGNC:14315	1	206904386	206923247	-1	protein_coding	Fc fragment of IgM receptor [Source:HGNC Symbol;Acc:HGNC:14315]
ENSG00000138801	PAPSS1_23878	PAPSS1	23878	PAPSS1_23878	PAPSS1	23878	9061	HGNC:8603	4	107590276	107720452	-1	protein_coding	3'-phosphoadenosine 5'-phosphosulfate synthase 1 [Source:HGNC Symbol;Acc:HGNC:8603]
ENSG00000227357	HLA-DRB4_23880	HLA-DRB4	23880	HLA-DRB4_23880	HLA-DRB4	23880	3126	HGNC:4952	CHR_HSCHR6_MHC_SSTO_CTG1	32542598	32557561	-1	protein_coding	major histocompatibility complex.class II
ENSG00000177409	SAMD9L_23913	SAMD9L	23913	SAMD9L_23913	SAMD9L	23913	219285	HGNC:1349	7	93130055	93148369	-1	protein_coding	sterile alpha motif domain containing 9 like [Source:HGNC Symbol;Acc:HGNC:1349]
ENSG00000163221	S100A12_23915	S100A12	23915	S100A12_23915	S100A12	23915	6283	HGNC:10489	1	153373706	153375649	-1	protein_coding	S100 calcium binding protein A12 [Source:HGNC Symbol;Acc:HGNC:10489]
ENSG00000205777	GAGE3_23922	GAGE3	23922	GAGE1_23922	GAGE1	23922	2543	HGNC:4098	X	49589496	49608536	1	protein_coding	G antigen 1 [Source:HGNC Symbol;Acc:HGNC:4098]
ENSG00000171055	FEZ2_2394	FEZ2	2394	FEZ2_2394	FEZ2	2394	9637	HGNC:3660	2	36531805	36646087	-1	protein_coding	fasciculation and elongation protein zeta 2 [Source:HGNC Symbol;Acc:HGNC:3660]
ENSG00000171557	FGG_23945	FGG	23945	FGG_23945	FGG	23945	2266	HGNC:3694	4	154604134	154612967	-1	protein_coding	fibrinogen gamma chain [Source:HGNC Symbol;Acc:HGNC:3694]
ENSG00000171564	FGB_2397	FGB	2397	FGB_2397	FGB	2397	2244	HGNC:3662	4	154562956	154571086	1	protein_coding	fibrinogen beta chain [Source:HGNC Symbol;Acc:HGNC:3662]
ENSG00000073712	FERMT2_23975	FERMT2	23975	FERMT2_23975	FERMT2	23975	10979	HGNC:15767	14	52857268	52952435	-1	protein_coding	fermitin family member 2 [Source:HGNC Symbol;Acc:HGNC:15767]
ENSG00000169679	BUB1_23980	BUB1	23980	BUB1_23980	BUB1	23980	699	HGNC:1148	2	110637698	110678114	-1	protein_coding	BUB1 mitotic checkpoint serine/threonine kinase [Source:HGNC Symbol;Acc:HGNC:1148]
ENSG00000082175	PGR_24005	PGR	24005	PGR_24005	PGR	24005	5241	HGNC:8910	11	101029624	101130524	-1	protein_coding	progesterone receptor [Source:HGNC Symbol;Acc:HGNC:8910]
ENSG00000178403	NEUROG2_24006	NEUROG2	24006	NEUROG2_24006	NEUROG2	24006	63973	HGNC:13805	4	112513516	112516172	-1	protein_coding	neurogenin 2 [Source:HGNC Symbol;Acc:HGNC:13805]
ENSG00000158815	FGF17_2402	FGF17	2402	FGF17_2402	FGF17	2402	8822	HGNC:3673	8	22042398	22048809	1	protein_coding	fibroblast growth factor 17 [Source:HGNC Symbol;Acc:HGNC:3673]
ENSG00000185862	EVI2B_24023	EVI2B	24023	EVI2B_24023	EVI2B	24023	2124	HGNC:3500	17	31303766	31314112	-1	protein_coding	ecotropic viral integration site 2B [Source:HGNC Symbol;Acc:HGNC:3500]
ENSG00000132530	XAF1_24041	XAF1	24041	XAF1_24041	XAF1	24041	54739	HGNC:30932	17	6755447	6775647	1	protein_coding	XIAP associated factor 1 [Source:HGNC Symbol;Acc:HGNC:30932]
ENSG00000138685	FGF2_2405	FGF2	2405	FGF2_2405	FGF2	2405	2247	HGNC:3676	4	122826708	122898236	1	protein_coding	fibroblast growth factor 2 [Source:HGNC Symbol;Acc:HGNC:3676]
ENSG00000135046	ANXA1_24071	ANXA1	24071	ANXA1_24071	ANXA1	24071	301	HGNC:533	9	73151757	73170393	1	protein_coding	annexin A1 [Source:HGNC Symbol;Acc:HGNC:533]
ENSG00000005381	MPO_24073	MPO	24073	MPO_24073	MPO	24073	4353	HGNC:7218	17	58269856	58280935	-1	protein_coding	myeloperoxidase [Source:HGNC Symbol;Acc:HGNC:7218]
ENSG00000179674	ARL14_24085	ARL14	24085	ARL14_24085	ARL14	24085	80117	HGNC:22974	3	160677159	160678452	1	protein_coding	ADP ribosylation factor like GTPase 14 [Source:HGNC Symbol;Acc:HGNC:22974]
ENSG00000140285	FGF7_2409	FGF7	2409	FGF7_2409	FGF7	2409	2252	HGNC:3685	15	49423096	49488775	1	protein_coding	fibroblast growth factor 7 [Source:HGNC Symbol;Acc:HGNC:3685]
ENSG00000158748	HTR6_24114	HTR6	24114	HTR6_24114	HTR6	24114	3362	HGNC:5301	1	19665287	19679562	1	protein_coding	5-hydroxytryptamine receptor 6 [Source:HGNC Symbol;Acc:HGNC:5301]
ENSG00000163736	PPBP_24138	PPBP	24138	PPBP_24138	PPBP	24138	5473	HGNC:9240	4	73987038	73988197	-1	protein_coding	pro-platelet basic protein [Source:HGNC Symbol;Acc:HGNC:9240]
ENSG00000151090	THRB_24158	THRB	24158	THRB_24158	THRB	24158	7068	HGNC:11799	3	24117160	24495282	-1	protein_coding	thyroid hormone receptor beta [Source:HGNC Symbol;Acc:HGNC:11799]
ENSG00000066468	FGFR2_2417	FGFR2	2417	FGFR2_2417	FGFR2	2417	2263	HGNC:3689	10	121478334	121598458	-1	protein_coding	fibroblast growth factor receptor 2 [Source:HGNC Symbol;Acc:HGNC:3689]
ENSG00000129538	RNASE1_24184	RNASE1	24184	RNASE1_24184	RNASE1	24184	6035	HGNC:10044	14	20801228	20803278	-1	protein_coding	ribonuclease A family member 1.pancreatic [Source:HGNC Symbol;Acc:HGNC:10044]
ENSG00000137801	THBS1_24188	THBS1	24188	THBS1_24188	THBS1	24188	7057	HGNC:11785	15	39581079	39599466	1	protein_coding	thrombospondin 1 [Source:HGNC Symbol;Acc:HGNC:11785]
ENSG00000166681	BEX3_24191	BEX3	24191	BEX3_24191	BEX3	24191	27018	HGNC:13388	X	103376340	103378077	1	protein_coding	brain expressed X-linked 3 [Source:HGNC Symbol;Acc:HGNC:13388]
ENSG00000165462	PHOX2A_24210	PHOX2A	24210	PHOX2A_24210	PHOX2A	24210	401	HGNC:691	11	72239077	72245664	-1	protein_coding	paired like homeobox 2a [Source:HGNC Symbol;Acc:HGNC:691]
ENSG00000198417	MT1F_24226	MT1F	24226	MT1F_24226	MT1F	24226	4494	HGNC:7398	16	56657694	56660698	1	protein_coding	metallothionein 1F [Source:HGNC Symbol;Acc:HGNC:7398]
ENSG00000115641	FHL2_2423	FHL2	2423	FHL2_2423	FHL2	2423	2274	HGNC:3703	2	105357712	105438513	-1	protein_coding	four and a half LIM domains 2 [Source:HGNC Symbol;Acc:HGNC:3703]
ENSG00000120129	DUSP1_24234	DUSP1	24234	DUSP1_24234	DUSP1	24234	1843	HGNC:3064	5	172768090	172771195	-1	protein_coding	dual specificity phosphatase 1 [Source:HGNC Symbol;Acc:HGNC:3064]
ENSG00000138442	WDR12_24240	WDR12	24240	WDR12_24240	WDR12	24240	55759	HGNC:14098	2	202874782	203014798	-1	protein_coding	WD repeat domain 12 [Source:HGNC Symbol;Acc:HGNC:14098]
ENSG00000000460	C1orf112_24242	C1orf112	24242	C1orf112_24242	C1orf112	24242	55732	HGNC:25565	1	169662007	169854080	1	protein_coding	chromosome 1 open reading frame 112 [Source:HGNC Symbol;Acc:HGNC:25565]
ENSG00000019549	SNAI2_24257	SNAI2	24257	SNAI2_24257	SNAI2	24257	6591	HGNC:11094	8	48917768	48921740	-1	protein_coding	snail family transcriptional repressor 2 [Source:HGNC Symbol;Acc:HGNC:11094]
ENSG00000143375	CGN_24274	CGN	24274	CGN_24274	CGN	24274	57530	HGNC:17429	1	151510510	151538692	1	protein_coding	cingulin [Source:HGNC Symbol;Acc:HGNC:17429]
ENSG00000106080	FKBP14_2430	FKBP14	2430	FKBP14_2430	FKBP14	2430	55033	HGNC:18625	7	30010587	30026684	-1	protein_coding	FK506 binding protein 14 [Source:HGNC Symbol;Acc:HGNC:18625]
ENSG00000091138	SLC26A3_24332	SLC26A3	24332	SLC26A3_24332	SLC26A3	24332	1811	HGNC:3018	7	107765467	107803225	-1	protein_coding	solute carrier family 26 member 3 [Source:HGNC Symbol;Acc:HGNC:3018]
ENSG00000155850	SLC26A2_24334	SLC26A2	24334	SLC26A2_24334	SLC26A2	24334	1836	HGNC:10994	5	149960737	149993455	1	protein_coding	solute carrier family 26 member 2 [Source:HGNC Symbol;Acc:HGNC:10994]
ENSG00000114251	WNT5A_24374	WNT5A	24374	WNT5A_24374	WNT5A	24374	7474	HGNC:12784	3	55465715	55490539	-1	protein_coding	Wnt family member 5A [Source:HGNC Symbol;Acc:HGNC:12784]
ENSG00000116514	RNF19B_24383	RNF19B	24383	RNF19B_24383	RNF19B	24383	127544	HGNC:26886	1	32936445	32964685	-1	protein_coding	ring finger protein 19B [Source:HGNC Symbol;Acc:HGNC:26886]
ENSG00000110436	SLC1A2_24387	SLC1A2	24387	SLC1A2_24387	SLC1A2	24387	6506	HGNC:10940	11	35251206	35420063	-1	protein_coding	solute carrier family 1 member 2 [Source:HGNC Symbol;Acc:HGNC:10940]
ENSG00000241224	FLJ22763_2441	FLJ22763	2441	C3orf85_2441	C3orf85	2441	401081	HGNC:53432	3	109118252	109150514	1	protein_coding	chromosome 3 open reading frame 85 [Source:HGNC Symbol;Acc:HGNC:53432]
ENSG00000136783	NIPSNAP3A_24427	NIPSNAP3A	24427	NIPSNAP3A_24427	NIPSNAP3A	24427	25934	HGNC:23619	9	104747688	104760122	1	protein_coding	nipsnap homolog 3A [Source:HGNC Symbol;Acc:HGNC:23619]
ENSG00000282301	CYP3A7-CYP3AP1_24430	CYP3A7-CYP3AP1	24430	CYP3A7-CYP3A51P_24430	CYP3A7-CYP3A51P	24430	100861540	HGNC:51504	7	99684957	99735102	-1	protein_coding	CYP3A7-CYP3A51P readthrough [Source:HGNC Symbol;Acc:HGNC:51504]
ENSG00000171202	TMEM126A_24438	TMEM126A	24438	TMEM126A_24438	TMEM126A	24438	84233	HGNC:25382	11	85647967	85656547	1	protein_coding	transmembrane protein 126A [Source:HGNC Symbol;Acc:HGNC:25382]
ENSG00000149403	GRIK4_24451	GRIK4	24451	GRIK4_24451	GRIK4	24451	2900	HGNC:4582	11	120511700	120988904	1	protein_coding	glutamate ionotropic receptor kainate type subunit 4 [Source:HGNC Symbol;Acc:HGNC:4582]
ENSG00000196415	PRTN3_24460	PRTN3	24460	PRTN3_24460	PRTN3	24460	5657	HGNC:9495	19	840960	848175	1	protein_coding	proteinase 3 [Source:HGNC Symbol;Acc:HGNC:9495]
ENSG00000110324	IL10RA_24492	IL10RA	24492	IL10RA_24492	IL10RA	24492	3587	HGNC:5964	11	117986348	118003037	1	protein_coding	interleukin 10 receptor subunit alpha [Source:HGNC Symbol;Acc:HGNC:5964]
ENSG00000062485	CS_24503	CS	24503	CS_24503	CS	24503	1431	HGNC:2422	12	56271699	56300392	-1	protein_coding	citrate synthase [Source:HGNC Symbol;Acc:HGNC:2422]
ENSG00000142871	CYR61_24505	CYR61	24505	CCN1_24505	CCN1	24505	3491	HGNC:2654	1	85580761	85583962	1	protein_coding	cysteine rich angiogenic inducer 61 [Source:HGNC Symbol;Acc:HGNC:2654]
ENSG00000101000	PROCR_24511	PROCR	24511	PROCR_24511	PROCR	24511	10544	HGNC:9452	20	35172073	35216240	1	protein_coding	protein C receptor [Source:HGNC Symbol;Acc:HGNC:9452]
ENSG00000105398	SULT2A1_24513	SULT2A1	24513	SULT2A1_24513	SULT2A1	24513	6822	HGNC:11458	19	47870466	47886397	-1	protein_coding	sulfotransferase family 2A member 1 [Source:HGNC Symbol;Acc:HGNC:11458]
ENSG00000163914	RHO_24554	RHO	24554	RHO_24554	RHO	24554	6010	HGNC:10012	3	129528640	129535169	1	protein_coding	rhodopsin [Source:HGNC Symbol;Acc:HGNC:10012]
ENSG00000188529	SRSF10_24587	SRSF10	24587	SRSF10_24587	SRSF10	24587	10772	HGNC:16713	1	23964804	23980927	-1	protein_coding	serine and arginine rich splicing factor 10 [Source:HGNC Symbol;Acc:HGNC:16713]
ENSG00000115414	FN1_2459	FN1	2459	FN1_2459	FN1	2459	2335	HGNC:3778	2	215360440	215436172	-1	protein_coding	fibronectin 1 [Source:HGNC Symbol;Acc:HGNC:3778]
ENSG00000171759	PAH_24604	PAH	24604	PAH_24604	PAH	24604	5053	HGNC:8582	12	102836885	102958410	-1	protein_coding	phenylalanine hydroxylase [Source:HGNC Symbol;Acc:HGNC:8582]
ENSG00000197747	S100A10_24605	S100A10	24605	S100A10_24605	S100A10	24605	6281	HGNC:10487	1	151982915	151994390	-1	protein_coding	S100 calcium binding protein A10 [Source:HGNC Symbol;Acc:HGNC:10487]
ENSG00000126821	SGPP1_24607	SGPP1	24607	SGPP1_24607	SGPP1	24607	81537	HGNC:17720	14	63684214	63728039	-1	protein_coding	sphingosine-1-phosphate phosphatase 1 [Source:HGNC Symbol;Acc:HGNC:17720]
ENSG00000170345	FOS_2461	FOS	2461	FOS_2461	FOS	2461	2353	HGNC:3796	14	75278774	75282230	1	protein_coding	Fos proto-oncogene.AP-1 transcription factor subunit [Source:HGNC Symbol;Acc:HGNC:3796]
ENSG00000175592	FOSL1_2463	FOSL1	2463	FOSL1_2463	FOSL1	2463	8061	HGNC:13718	11	65892049	65900573	-1	protein_coding	FOS like 1.AP-1 transcription factor subunit [Source:HGNC Symbol;Acc:HGNC:13718]
ENSG00000183496	MEX3B_24640	MEX3B	24640	MEX3B_24640	MEX3B	24640	84206	HGNC:25297	15	82041778	82046141	-1	protein_coding	mex-3 RNA binding family member B [Source:HGNC Symbol;Acc:HGNC:25297]
ENSG00000084207	GSTP1_24644	GSTP1	24644	GSTP1_24644	GSTP1	24644	2950	HGNC:4638	11	67583595	67586660	1	protein_coding	glutathione S-transferase pi 1 [Source:HGNC Symbol;Acc:HGNC:4638]
ENSG00000163017	ACTG2_24661	ACTG2	24661	ACTG2_24661	ACTG2	24661	72	HGNC:145	2	73892314	73919865	1	protein_coding	actin.gamma 2
ENSG00000122862	SRGN_24666	SRGN	24666	SRGN_24666	SRGN	24666	5552	HGNC:9361	10	69088106	69104811	1	protein_coding	serglycin [Source:HGNC Symbol;Acc:HGNC:9361]
ENSG00000151725	CENPU_24681	CENPU	24681	CENPU_24681	CENPU	24681	79682	HGNC:21348	4	184694618	184734133	-1	protein_coding	centromere protein U [Source:HGNC Symbol;Acc:HGNC:21348]
ENSG00000163993	S100P_24732	S100P	24732	S100P_24732	S100P	24732	6286	HGNC:10504	4	6693069	6697170	1	protein_coding	S100 calcium binding protein P [Source:HGNC Symbol;Acc:HGNC:10504]
ENSG00000182793	GSTA5_24748	GSTA5	24748	GSTA5_24748	GSTA5	24748	221357	HGNC:19662	6	52831655	52846095	-1	protein_coding	glutathione S-transferase alpha 5 [Source:HGNC Symbol;Acc:HGNC:19662]
ENSG00000176165	FOXG1_2475	FOXG1	2475	FOXG1_2475	FOXG1	2475	2290	HGNC:3811	14	28760330	28770277	1	protein_coding	forkhead box G1 [Source:HGNC Symbol;Acc:HGNC:3811]
ENSG00000159445	THEM4_24773	THEM4	24773	THEM4_24773	THEM4	24773	117145	HGNC:17947	1	151873584	151909808	-1	protein_coding	thioesterase superfamily member 4 [Source:HGNC Symbol;Acc:HGNC:17947]
ENSG00000198815	FOXJ3_2478	FOXJ3	2478	FOXJ3_2478	FOXJ3	2478	22887	HGNC:29178	1	42176539	42335877	-1	protein_coding	forkhead box J3 [Source:HGNC Symbol;Acc:HGNC:29178]
ENSG00000111206	FOXM1_2479	FOXM1	2479	FOXM1_2479	FOXM1	2479	2305	HGNC:3818	12	2857681	2877155	-1	protein_coding	forkhead box M1 [Source:HGNC Symbol;Acc:HGNC:3818]
ENSG00000162066	AMDHD2_248	AMDHD2	248	AMDHD2_248	AMDHD2	248	51005	HGNC:24262	16	2520357	2531422	1	protein_coding	amidohydrolase domain containing 2 [Source:HGNC Symbol;Acc:HGNC:24262]
ENSG00000100591	AHSA1_24801	AHSA1	24801	AHSA1_24801	AHSA1	24801	10598	HGNC:1189	14	77457870	77469474	1	protein_coding	activator of HSP90 ATPase activity 1 [Source:HGNC Symbol;Acc:HGNC:1189]
ENSG00000118689	FOXO3_2481	FOXO3	2481	FOXO3_2481	FOXO3	2481	2309	HGNC:3821	6	108559835	108684774	1	protein_coding	forkhead box O3 [Source:HGNC Symbol;Acc:HGNC:3821]
ENSG00000273173	SNURF_24817	SNURF	24817	SNURF_24817	SNURF	24817	8926	HGNC:11171	15	24954986	24977850	1	protein_coding	SNRPN upstream reading frame [Source:HGNC Symbol;Acc:HGNC:11171]
ENSG00000254772	EEF1G_24831	EEF1G	24831	EEF1G_24831	EEF1G	24831	1937	HGNC:3213	11	62559601	62574086	-1	protein_coding	eukaryotic translation elongation factor 1 gamma [Source:HGNC Symbol;Acc:HGNC:3213]
ENSG00000184481	FOXO4_2484	FOXO4	2484	FOXO4_2484	FOXO4	2484	4303	HGNC:7139	X	71096197	71103535	1	protein_coding	forkhead box O4 [Source:HGNC Symbol;Acc:HGNC:7139]
ENSG00000100427	MLC1_24842	MLC1	24842	MLC1_24842	MLC1	24842	23209	HGNC:17082	22	50059391	50085902	-1	protein_coding	megalencephalic leukoencephalopathy with subcortical cysts 1 [Source:HGNC Symbol;Acc:HGNC:17082]
ENSG00000204228	HSD17B8_24850	HSD17B8	24850	HSD17B8_24850	HSD17B8	24850	7923	HGNC:3554	6	33204642	33206831	1	protein_coding	hydroxysteroid 17-beta dehydrogenase 8 [Source:HGNC Symbol;Acc:HGNC:3554]
ENSG00000137275	RIPK1_24853	RIPK1	24853	RIPK1_24853	RIPK1	24853	8737	HGNC:10019	6	3063991	3115187	1	protein_coding	receptor interacting serine/threonine kinase 1 [Source:HGNC Symbol;Acc:HGNC:10019]
ENSG00000168621	GDNF_24860	GDNF	24860	GDNF_24860	GDNF	24860	2668	HGNC:4232	5	37812677	37839686	-1	protein_coding	glial cell derived neurotrophic factor [Source:HGNC Symbol;Acc:HGNC:4232]
ENSG00000175906	ARL4D_24864	ARL4D	24864	ARL4D_24864	ARL4D	24864	379	HGNC:656	17	43398959	43401137	1	protein_coding	ADP ribosylation factor like GTPase 4D [Source:HGNC Symbol;Acc:HGNC:656]
ENSG00000157219	HTR5A_24873	HTR5A	24873	HTR5A_24873	HTR5A	24873	3361	HGNC:5300	7	155070324	155085749	1	protein_coding	5-hydroxytryptamine receptor 5A [Source:HGNC Symbol;Acc:HGNC:5300]
ENSG00000198734	F5_24874	F5	24874	F5_24874	F5	24874	2153	HGNC:3542	1	169514166	169586588	-1	protein_coding	coagulation factor V [Source:HGNC Symbol;Acc:HGNC:3542]
ENSG00000271503	CCL5_24896	CCL5	24896	CCL5_24896	CCL5	24896	6352	HGNC:10632	17	35871491	35880793	-1	protein_coding	C-C motif chemokine ligand 5 [Source:HGNC Symbol;Acc:HGNC:10632]
ENSG00000168421	RHOH_24904	RHOH	24904	RHOH_24904	RHOH	24904	399	HGNC:686	4	40191053	40246967	1	protein_coding	ras homolog family member H [Source:HGNC Symbol;Acc:HGNC:686]
ENSG00000185215	TNFAIP2_24912	TNFAIP2	24912	TNFAIP2_24912	TNFAIP2	24912	7127	HGNC:11895	14	103123442	103137439	1	protein_coding	TNF alpha induced protein 2 [Source:HGNC Symbol;Acc:HGNC:11895]
ENSG00000074319	TSG101_24913	TSG101	24913	TSG101_24913	TSG101	24913	7251	HGNC:15971	11	18468336	18527232	-1	protein_coding	tumor susceptibility 101 [Source:HGNC Symbol;Acc:HGNC:15971]
ENSG00000147853	AK3_24914	AK3	24914	AK3_24914	AK3	24914	50808	HGNC:17376	9	4709559	4742043	-1	protein_coding	adenylate kinase 3 [Source:HGNC Symbol;Acc:HGNC:17376]
ENSG00000166225	FRS2_2492	FRS2	2492	FRS2_2492	FRS2	2492	10818	HGNC:16971	12	69470349	69579789	1	protein_coding	fibroblast growth factor receptor substrate 2 [Source:HGNC Symbol;Acc:HGNC:16971]
ENSG00000067900	ROCK1_24928	ROCK1	24928	ROCK1_24928	ROCK1	24928	6093	HGNC:10251	18	20946906	21111851	-1	protein_coding	Rho associated coiled-coil containing protein kinase 1 [Source:HGNC Symbol;Acc:HGNC:10251]
ENSG00000102755	FLT1_24929	FLT1	24929	FLT1_24929	FLT1	24929	2321	HGNC:3763	13	28300344	28495145	-1	protein_coding	fms related tyrosine kinase 1 [Source:HGNC Symbol;Acc:HGNC:3763]
ENSG00000111247	RAD51AP1_24940	RAD51AP1	24940	RAD51AP1_24940	RAD51AP1	24940	10635	HGNC:16956	12	4538798	4560048	1	protein_coding	RAD51 associated protein 1 [Source:HGNC Symbol;Acc:HGNC:16956]
ENSG00000105255	FSD1_2495	FSD1	2495	FSD1_2495	FSD1	2495	79187	HGNC:13745	19	4304600	4323843	1	protein_coding	fibronectin type III and SPRY domain containing 1 [Source:HGNC Symbol;Acc:HGNC:13745]
ENSG00000171566	PLRG1_24969	PLRG1	24969	PLRG1_24969	PLRG1	24969	5356	HGNC:9089	4	154535006	154550435	-1	protein_coding	pleiotropic regulator 1 [Source:HGNC Symbol;Acc:HGNC:9089]
ENSG00000115129	TP53I3_24981	TP53I3	24981	TP53I3_24981	TP53I3	24981	9540	HGNC:19373	2	24077433	24085861	-1	protein_coding	tumor protein p53 inducible protein 3 [Source:HGNC Symbol;Acc:HGNC:19373]
ENSG00000204482	LST1_25001	LST1	25001	LST1_25001	LST1	25001	7940	HGNC:14189	6	31586124	31588909	1	protein_coding	leukocyte specific transcript 1 [Source:HGNC Symbol;Acc:HGNC:14189]
ENSG00000078081	LAMP3_25004	LAMP3	25004	LAMP3_25004	LAMP3	25004	27074	HGNC:14582	3	183122213	183163839	-1	protein_coding	lysosomal associated membrane protein 3 [Source:HGNC Symbol;Acc:HGNC:14582]
ENSG00000067715	SYT1_25014	SYT1	25014	SYT1_25014	SYT1	25014	6857	HGNC:11509	12	78863993	79452008	1	protein_coding	synaptotagmin 1 [Source:HGNC Symbol;Acc:HGNC:11509]
ENSG00000141744	PNMT_25047	PNMT	25047	PNMT_25047	PNMT	25047	5409	HGNC:9160	17	39667981	39670475	1	protein_coding	phenylethanolamine N-methyltransferase [Source:HGNC Symbol;Acc:HGNC:9160]
ENSG00000012817	KDM5D_25051	KDM5D	25051	KDM5D_25051	KDM5D	25051	8284	HGNC:11115	Y	19703865	19744939	-1	protein_coding	lysine demethylase 5D [Source:HGNC Symbol;Acc:HGNC:11115]
ENSG00000169760	NLGN1_25053	NLGN1	25053	NLGN1_25053	NLGN1	25053	22871	HGNC:14291	3	173396284	174286644	1	protein_coding	neuroligin 1 [Source:HGNC Symbol;Acc:HGNC:14291]
ENSG00000135094	SDS_25069	SDS	25069	SDS_25069	SDS	25069	10993	HGNC:10691	12	113392445	113426301	-1	protein_coding	serine dehydratase [Source:HGNC Symbol;Acc:HGNC:10691]
ENSG00000118777	ABCG2_25072	ABCG2	25072	ABCG2_25072	ABCG2	25072	9429	HGNC:74	4	88090264	88231322	-1	protein_coding	ATP binding cassette subfamily G member 2 (Junior blood group) [Source:HGNC Symbol;Acc:HGNC:74]
ENSG00000183508	FAM46C_25075	FAM46C	25075	TENT5C_25075	TENT5C	25075	54855	HGNC:24712	1	117605934	117628372	1	protein_coding	family with sequence similarity 46 member C [Source:HGNC Symbol;Acc:HGNC:24712]
ENSG00000163751	CPA3_25077	CPA3	25077	CPA3_25077	CPA3	25077	1359	HGNC:2298	3	148865256	148897196	1	protein_coding	carboxypeptidase A3 [Source:HGNC Symbol;Acc:HGNC:2298]
ENSG00000012504	NR1H4_25084	NR1H4	25084	NR1H4_25084	NR1H4	25084	9971	HGNC:7967	12	100473708	100564413	1	protein_coding	nuclear receptor subfamily 1 group H member 4 [Source:HGNC Symbol;Acc:HGNC:7967]
ENSG00000188229	TUBB4B_25085	TUBB4B	25085	TUBB4B_25085	TUBB4B	25085	10383	HGNC:20771	9	137241213	137243707	1	protein_coding	tubulin beta 4B class IVb [Source:HGNC Symbol;Acc:HGNC:20771]
ENSG00000135218	CD36_25102	CD36	25102	CD36_25102	CD36	25102	948	HGNC:1663	7	80369575	80679277	1	protein_coding	CD36 molecule [Source:HGNC Symbol;Acc:HGNC:1663]
ENSG00000077279	DCX_25114	DCX	25114	DCX_25114	DCX	25114	1641	HGNC:2714	X	111293779	111412429	-1	protein_coding	doublecortin [Source:HGNC Symbol;Acc:HGNC:2714]
ENSG00000017427	IGF1_25126	IGF1	25126	IGF1_25126	IGF1	25126	3479	HGNC:5464	12	102395867	102480645	-1	protein_coding	insulin like growth factor 1 [Source:HGNC Symbol;Acc:HGNC:5464]
ENSG00000184371	CSF1_25149	CSF1	25149	CSF1_25149	CSF1	25149	1435	HGNC:2432	1	109910242	109930992	1	protein_coding	colony stimulating factor 1 [Source:HGNC Symbol;Acc:HGNC:2432]
ENSG00000108342	CSF3_25152	CSF3	25152	CSF3_25152	CSF3	25152	1440	HGNC:2438	17	40015361	40017813	1	protein_coding	colony stimulating factor 3 [Source:HGNC Symbol;Acc:HGNC:2438]
ENSG00000173947	PIFO_25153	PIFO	25153	PIFO_25153	PIFO	25153	128344	HGNC:27009	1	111346288	111353013	1	protein_coding	primary cilia formation [Source:HGNC Symbol;Acc:HGNC:27009]
ENSG00000163131	CTSS_25157	CTSS	25157	CTSS_25157	CTSS	25157	1520	HGNC:2545	1	150730196	150765957	-1	protein_coding	cathepsin S [Source:HGNC Symbol;Acc:HGNC:2545]
ENSG00000273079	GRIN2B_25161	GRIN2B	25161	GRIN2B_25161	GRIN2B	25161	2904	HGNC:4586	12	13437942	13981957	-1	protein_coding	glutamate ionotropic receptor NMDA type subunit 2B [Source:HGNC Symbol;Acc:HGNC:4586]
ENSG00000161509	GRIN2C_25162	GRIN2C	25162	GRIN2C_25162	GRIN2C	25162	2905	HGNC:4587	17	74842023	74861504	-1	protein_coding	glutamate ionotropic receptor NMDA type subunit 2C [Source:HGNC Symbol;Acc:HGNC:4587]
ENSG00000183454	GRIN2A_25164	GRIN2A	25164	GRIN2A_25164	GRIN2A	25164	2903	HGNC:4585	16	9753404	10182754	-1	protein_coding	glutamate ionotropic receptor NMDA type subunit 2A [Source:HGNC Symbol;Acc:HGNC:4585]
ENSG00000188130	MAPK12_25181	MAPK12	25181	MAPK12_25181	MAPK12	25181	6300	HGNC:6874	22	50245450	50261825	-1	protein_coding	mitogen-activated protein kinase 12 [Source:HGNC Symbol;Acc:HGNC:6874]
ENSG00000110195	FOLR1_25183	FOLR1	25183	FOLR1_25183	FOLR1	25183	2348	HGNC:3791	11	72189558	72196323	1	protein_coding	folate receptor 1 [Source:HGNC Symbol;Acc:HGNC:3791]
ENSG00000067606	PRKCZ_25185	PRKCZ	25185	PRKCZ_25185	PRKCZ	25185	5590	HGNC:9412	1	2050470	2185395	1	protein_coding	protein kinase C zeta [Source:HGNC Symbol;Acc:HGNC:9412]
ENSG00000014257	ACPP_25186	ACPP	25186	ACPP_25186	ACPP	25186	55	HGNC:125	3	132317367	132368298	1	protein_coding	acid phosphatase.prostate [Source:HGNC Symbol;Acc:HGNC:125]
ENSG00000163220	S100A9_25189	S100A9	25189	S100A9_25189	S100A9	25189	6280	HGNC:10499	1	153357854	153361027	1	protein_coding	S100 calcium binding protein A9 [Source:HGNC Symbol;Acc:HGNC:10499]
ENSG00000174951	FUT1_2519	FUT1	2519	FUT1_2519	FUT1	2519	2523	HGNC:4012	19	48748011	48755390	-1	protein_coding	fucosyltransferase 1 (H blood group) [Source:HGNC Symbol;Acc:HGNC:4012]
ENSG00000137869	CYP19A1_25213	CYP19A1	25213	CYP19A1_25213	CYP19A1	25213	1588	HGNC:2594	15	51208057	51338610	-1	protein_coding	cytochrome P450 family 19 subfamily A member 1 [Source:HGNC Symbol;Acc:HGNC:2594]
ENSG00000072694	FCGR2B_25215	FCGR2B	25215	FCGR2B_25215	FCGR2B	25215	2213	HGNC:3618	1	161663147	161678654	1	protein_coding	Fc fragment of IgG receptor IIb [Source:HGNC Symbol;Acc:HGNC:3618]
ENSG00000130234	ACE2_25221	ACE2	25221	ACE2_25221	ACE2	25221	59272	HGNC:13557	X	15561033	15602148	-1	protein_coding	angiotensin I converting enzyme 2 [Source:HGNC Symbol;Acc:HGNC:13557]
ENSG00000102189	EEA1_25226	EEA1	25226	EEA1_25226	EEA1	25226	8411	HGNC:3185	12	92770637	92929331	-1	protein_coding	early endosome antigen 1 [Source:HGNC Symbol;Acc:HGNC:3185]
ENSG00000160211	G6PD_25228	G6PD	25228	G6PD_25228	G6PD	25228	2539	HGNC:4057	X	154531391	154547572	-1	protein_coding	glucose-6-phosphate dehydrogenase [Source:HGNC Symbol;Acc:HGNC:4057]
ENSG00000121552	CSTA_25241	CSTA	25241	CSTA_25241	CSTA	25241	1475	HGNC:2481	3	122325244	122341972	1	protein_coding	cystatin A [Source:HGNC Symbol;Acc:HGNC:2481]
ENSG00000187323	DCC_25243	DCC	25243	DCC_25243	DCC	25243	1630	HGNC:2701	18	52340172	53535903	1	protein_coding	DCC netrin 1 receptor [Source:HGNC Symbol;Acc:HGNC:2701]
ENSG00000164825	DEFB1_25246	DEFB1	25246	DEFB1_25246	DEFB1	25246	1672	HGNC:2766	8	6870575	6878022	-1	protein_coding	defensin beta 1 [Source:HGNC Symbol;Acc:HGNC:2766]
ENSG00000010810	FYN_2527	FYN	2527	FYN_2527	FYN	2527	2534	HGNC:4037	6	111660332	111873452	-1	protein_coding	FYN proto-oncogene.Src family tyrosine kinase [Source:HGNC Symbol;Acc:HGNC:4037]
ENSG00000101210	EEF1A2_25294	EEF1A2	25294	EEF1A2_25294	EEF1A2	25294	1917	HGNC:3192	20	63488013	63499315	-1	protein_coding	eukaryotic translation elongation factor 1 alpha 2 [Source:HGNC Symbol;Acc:HGNC:3192]
ENSG00000170836	PPM1D_25317	PPM1D	25317	PPM1D_25317	PPM1D	25317	8493	HGNC:9277	17	60600183	60666280	1	protein_coding	protein phosphatase.Mg2+/Mn2+ dependent 1D [Source:HGNC Symbol;Acc:HGNC:9277]
ENSG00000187140	FOXD3_25320	FOXD3	25320	FOXD3_25320	FOXD3	25320	27022	HGNC:3804	1	63323041	63325126	1	protein_coding	forkhead box D3 [Source:HGNC Symbol;Acc:HGNC:3804]
ENSG00000089127	OAS1_25326	OAS1	25326	OAS1_25326	OAS1	25326	4938	HGNC:8086	12	112906777	112933222	1	protein_coding	2'-5'-oligoadenylate synthetase 1 [Source:HGNC Symbol;Acc:HGNC:8086]
ENSG00000157240	FZD1_2533	FZD1	2533	FZD1_2533	FZD1	2533	8321	HGNC:4038	7	91264364	91271326	1	protein_coding	frizzled class receptor 1 [Source:HGNC Symbol;Acc:HGNC:4038]
ENSG00000163694	RBM47_25341	RBM47	25341	RBM47_25341	RBM47	25341	54502	HGNC:30358	4	40423267	40630875	-1	protein_coding	RNA binding motif protein 47 [Source:HGNC Symbol;Acc:HGNC:30358]
ENSG00000170054	SERPINA9_25359	SERPINA9	25359	SERPINA9_25359	SERPINA9	25359	327657	HGNC:15995	14	94462717	94479689	-1	protein_coding	serpin family A member 9 [Source:HGNC Symbol;Acc:HGNC:15995]
ENSG00000087258	GNAO1_25419	GNAO1	25419	GNAO1_25419	GNAO1	25419	2775	HGNC:4389	16	56191347	56357457	1	protein_coding	G protein subunit alpha o1 [Source:HGNC Symbol;Acc:HGNC:4389]
ENSG00000196542	SPTSSB_25421	SPTSSB	25421	SPTSSB_25421	SPTSSB	25421	165679	HGNC:24045	3	161344792	161372880	-1	protein_coding	serine palmitoyltransferase small subunit B [Source:HGNC Symbol;Acc:HGNC:24045]
ENSG00000127125	PPCS_25423	PPCS	25423	PPCS_25423	PPCS	25423	79717	HGNC:25686	1	42456117	42473385	1	protein_coding	phosphopantothenoylcysteine synthetase [Source:HGNC Symbol;Acc:HGNC:25686]
ENSG00000138757	G3BP2_2545	G3BP2	2545	G3BP2_2545	G3BP2	2545	9908	HGNC:30291	4	75642782	75724525	-1	protein_coding	G3BP stress granule assembly factor 2 [Source:HGNC Symbol;Acc:HGNC:30291]
ENSG00000181092	ADIPOQ_25453	ADIPOQ	25453	ADIPOQ_25453	ADIPOQ	25453	9370	HGNC:13633	3	186842690	186858463	1	protein_coding	adiponectin.C1Q and collagen domain containing [Source:HGNC Symbol;Acc:HGNC:13633]
ENSG00000131482	G6PC_2546	G6PC	2546	G6PC_2546	G6PC	2546	2538	HGNC:4056	17	42900797	42913369	1	protein_coding	glucose-6-phosphatase catalytic subunit [Source:HGNC Symbol;Acc:HGNC:4056]
ENSG00000171298	GAA_2549	GAA	2549	GAA_2549	GAA	2549	2548	HGNC:4065	17	80101556	80119879	1	protein_coding	glucosidase alpha.acid [Source:HGNC Symbol;Acc:HGNC:4065]
ENSG00000140853	NLRC5_25496	NLRC5	25496	NLRC5_25496	NLRC5	25496	84166	HGNC:29933	16	56989485	57083531	1	protein_coding	NLR family CARD domain containing 5 [Source:HGNC Symbol;Acc:HGNC:29933]
ENSG00000188211	NCR3LG1_25497	NCR3LG1	25497	NCR3LG1_25497	NCR3LG1	25497	374383	HGNC:42400	11	17351726	17377341	1	protein_coding	natural killer cell cytotoxicity receptor 3 ligand 1 [Source:HGNC Symbol;Acc:HGNC:42400]
ENSG00000140009	ESR2_25513	ESR2	25513	ESR2_25513	ESR2	25513	2100	HGNC:3468	14	64084232	64338112	-1	protein_coding	estrogen receptor 2 [Source:HGNC Symbol;Acc:HGNC:3468]
ENSG00000132688	NES_25519	NES	25519	NES_25519	NES	25519	10763	HGNC:7756	1	156668763	156677397	-1	protein_coding	nestin [Source:HGNC Symbol;Acc:HGNC:7756]
ENSG00000139112	GABARAPL1_2552	GABARAPL1	2552	GABARAPL1_2552	GABARAPL1	2552	23710	HGNC:4068	12	10212458	10223130	1	protein_coding	GABA type A receptor associated protein like 1 [Source:HGNC Symbol;Acc:HGNC:4068]
ENSG00000006652	IFRD1_25521	IFRD1	25521	IFRD1_25521	IFRD1	25521	3475	HGNC:5456	7	112422968	112481017	1	protein_coding	interferon related developmental regulator 1 [Source:HGNC Symbol;Acc:HGNC:5456]
ENSG00000176165	FOXG1_25525	FOXG1	25525	FOXG1_25525	FOXG1	25525	2290	HGNC:3811	14	28760330	28770277	1	protein_coding	forkhead box G1 [Source:HGNC Symbol;Acc:HGNC:3811]
ENSG00000204681	GABBR1_2553	GABBR1	2553	GABBR1_2553	GABBR1	2553	2550	HGNC:4070	6	29555629	29633976	-1	protein_coding	gamma-aminobutyric acid type B receptor subunit 1 [Source:HGNC Symbol;Acc:HGNC:4070]
ENSG00000104064	GABPB1_2555	GABPB1	2555	GABPB1_2555	GABPB1	2555	2553	HGNC:4074	15	50275392	50355408	-1	protein_coding	GA binding protein transcription factor beta subunit 1 [Source:HGNC Symbol;Acc:HGNC:4074]
ENSG00000105327	BBC3_25556	BBC3	25556	BBC3_25556	BBC3	25556	27113	HGNC:17868	19	47220822	47232766	-1	protein_coding	BCL2 binding component 3 [Source:HGNC Symbol;Acc:HGNC:17868]
ENSG00000159182	PRAC1_25557	PRAC1	25557	PRAC1_25557	PRAC1	25557	84366	HGNC:30591	17	48721719	48722522	-1	protein_coding	PRAC1 small nuclear protein [Source:HGNC Symbol;Acc:HGNC:30591]
ENSG00000170558	CDH2_25558	CDH2	25558	CDH2_25558	CDH2	25558	1000	HGNC:1759	18	27950966	28177446	-1	protein_coding	cadherin 2 [Source:HGNC Symbol;Acc:HGNC:1759]
ENSG00000176697	BDNF_25560	BDNF	25560	BDNF_25560	BDNF	25560	627	HGNC:1033	11	27654893	27722058	-1	protein_coding	brain derived neurotrophic factor [Source:HGNC Symbol;Acc:HGNC:1033]
ENSG00000243480	AMY2A_256	AMY2A	256	AMY2A_256	AMY2A	256	279	HGNC:477	1	103616811	103625780	1	protein_coding	amylase.alpha 2A (pancreatic) [Source:HGNC Symbol;Acc:HGNC:477]
ENSG00000126709	IFI6_25609	IFI6	25609	IFI6_25609	IFI6	25609	2537	HGNC:4054	1	27666061	27672218	-1	protein_coding	interferon alpha inducible protein 6 [Source:HGNC Symbol;Acc:HGNC:4054]
ENSG00000166206	GABRB3_2561	GABRB3	2561	GABRB3_2561	GABRB3	2561	2562	HGNC:4083	15	26543546	26939539	-1	protein_coding	gamma-aminobutyric acid type A receptor beta3 subunit [Source:HGNC Symbol;Acc:HGNC:4083]
ENSG00000275718	CCL15_25622	CCL15	25622	CCL15_25622	CCL15	25622	6359	HGNC:10613	17	35996440	36002038	-1	protein_coding	C-C motif chemokine ligand 15 [Source:HGNC Symbol;Acc:HGNC:10613]
ENSG00000128683	GAD1_2566	GAD1	2566	GAD1_2566	GAD1	2566	2571	HGNC:4092	2	170813213	170861151	1	protein_coding	glutamate decarboxylase 1 [Source:HGNC Symbol;Acc:HGNC:4092]
ENSG00000092969	TGFB2_25683	TGFB2	25683	TGFB2_25683	TGFB2	25683	7042	HGNC:11768	1	218346235	218444619	1	protein_coding	transforming growth factor beta 2 [Source:HGNC Symbol;Acc:HGNC:11768]
ENSG00000110077	MS4A6A_25688	MS4A6A	25688	MS4A6A_25688	MS4A6A	25688	64231	HGNC:13375	11	60172014	60184666	-1	protein_coding	membrane spanning 4-domains A6A [Source:HGNC Symbol;Acc:HGNC:13375]
ENSG00000116717	GADD45A_2569	GADD45A	2569	GADD45A_2569	GADD45A	2569	1647	HGNC:4095	1	67685061	67688338	1	protein_coding	growth arrest and DNA damage inducible alpha [Source:HGNC Symbol;Acc:HGNC:4095]
ENSG00000099860	GADD45B_2570	GADD45B	2570	GADD45B_2570	GADD45B	2570	4616	HGNC:4096	19	2476122	2478259	1	protein_coding	growth arrest and DNA damage inducible beta [Source:HGNC Symbol;Acc:HGNC:4096]
ENSG00000196361	ELAVL3_25701	ELAVL3	25701	ELAVL3_25701	ELAVL3	25701	1995	HGNC:3314	19	11451326	11481046	-1	protein_coding	ELAV like RNA binding protein 3 [Source:HGNC Symbol;Acc:HGNC:3314]
ENSG00000213402	PTPRCAP_25730	PTPRCAP	25730	PTPRCAP_25730	PTPRCAP	25730	5790	HGNC:9667	11	67435510	67438067	-1	protein_coding	protein tyrosine phosphatase.receptor type C associated protein [Source:HGNC Symbol;Acc:HGNC:9667]
ENSG00000136634	IL10_25731	IL10	25731	IL10_25731	IL10	25731	3586	HGNC:5962	1	206767602	206772494	-1	protein_coding	interleukin 10 [Source:HGNC Symbol;Acc:HGNC:5962]
ENSG00000205777	GAGE1_2574	GAGE1	2574	GAGE1_2574	GAGE1	2574	2543	HGNC:4098	X	49589496	49608536	1	protein_coding	G antigen 1 [Source:HGNC Symbol;Acc:HGNC:4098]
ENSG00000171428	NAT1_25741	NAT1	25741	NAT1_25741	NAT1	25741	9	HGNC:7645	8	18170477	18223689	1	protein_coding	N-acetyltransferase 1 [Source:HGNC Symbol;Acc:HGNC:7645]
ENSG00000182578	CSF1R_25745	CSF1R	25745	CSF1R_25745	CSF1R	25745	1436	HGNC:2433	5	150053291	150113372	-1	protein_coding	colony stimulating factor 1 receptor [Source:HGNC Symbol;Acc:HGNC:2433]
ENSG00000124780	KCNK17_25752	KCNK17	25752	KCNK17_25752	KCNK17	25752	89822	HGNC:14465	6	39299001	39314553	-1	protein_coding	potassium two pore domain channel subfamily K member 17 [Source:HGNC Symbol;Acc:HGNC:14465]
ENSG00000236362	GAGE12F_2576	GAGE12F	2576	GAGE12F_2576	GAGE12F	2576	100008586	HGNC:31906	X	49551278	49568218	1	protein_coding	G antigen 12F [Source:HGNC Symbol;Acc:HGNC:31906]
ENSG00000224659	GAGE12J_2577	GAGE12J	2577	GAGE12J_2577	GAGE12J	2577	729396	HGNC:17778	X	49322057	49329384	1	protein_coding	G antigen 12J [Source:HGNC Symbol;Acc:HGNC:17778]
ENSG00000134762	DSC3_25779	DSC3	25779	DSC3_25779	DSC3	25779	1825	HGNC:3037	18	30990008	31042815	-1	protein_coding	desmocollin 3 [Source:HGNC Symbol;Acc:HGNC:3037]
ENSG00000205777	GAGE4_2578	GAGE4	2578	GAGE1_2578	GAGE1	2578	2543	HGNC:4098	X	49589496	49608536	1	protein_coding	G antigen 1 [Source:HGNC Symbol;Acc:HGNC:4098]
ENSG00000120705	ETF1_25817	ETF1	25817	ETF1_25817	ETF1	25817	2107	HGNC:3477	5	138506095	138543300	-1	protein_coding	eukaryotic translation termination factor 1 [Source:HGNC Symbol;Acc:HGNC:3477]
ENSG00000204291	COL15A1_25820	COL15A1	25820	COL15A1_25820	COL15A1	25820	1306	HGNC:2192	9	98943179	99070792	1	protein_coding	collagen type XV alpha 1 chain [Source:HGNC Symbol;Acc:HGNC:2192]
ENSG00000169855	ROBO1_25828	ROBO1	25828	ROBO1_25828	ROBO1	25828	6091	HGNC:10249	3	78597240	79767815	-1	protein_coding	roundabout guidance receptor 1 [Source:HGNC Symbol;Acc:HGNC:10249]
ENSG00000138378	STAT4_25843	STAT4	25843	STAT4_25843	STAT4	25843	6775	HGNC:11365	2	191029576	191151596	-1	protein_coding	signal transducer and activator of transcription 4 [Source:HGNC Symbol;Acc:HGNC:11365]
ENSG00000105707	HPN_25853	HPN	25853	HPN_25853	HPN	25853	3249	HGNC:5155	19	35040506	35066571	1	protein_coding	hepsin [Source:HGNC Symbol;Acc:HGNC:5155]
ENSG00000181649	PHLDA2_25873	PHLDA2	25873	PHLDA2_25873	PHLDA2	25873	7262	HGNC:12385	11	2928273	2929455	-1	protein_coding	pleckstrin homology like domain family A member 2 [Source:HGNC Symbol;Acc:HGNC:12385]
ENSG00000256269	HMBS_25874	HMBS	25874	HMBS_25874	HMBS	25874	3145	HGNC:4982	11	119084866	119093549	1	protein_coding	hydroxymethylbilane synthase [Source:HGNC Symbol;Acc:HGNC:4982]
ENSG00000197050	ZNF420_25875	ZNF420	25875	ZNF420_25875	ZNF420	25875	147923	HGNC:20649	19	37007857	37130314	1	protein_coding	zinc finger protein 420 [Source:HGNC Symbol;Acc:HGNC:20649]
ENSG00000023909	GCLM_25908	GCLM	25908	GCLM_25908	GCLM	25908	2730	HGNC:4312	1	93885205	93909456	-1	protein_coding	glutamate-cysteine ligase modifier subunit [Source:HGNC Symbol;Acc:HGNC:4312]
ENSG00000020922	MRE11A_25911	MRE11A	25911	MRE11_25911	MRE11	25911	4361	HGNC:7230	11	94415578	94493908	-1	protein_coding	MRE11 homolog.double strand break repair nuclease [Source:HGNC Symbol;Acc:HGNC:7230]
ENSG00000196924	FLNA_25912	FLNA	25912	FLNA_25912	FLNA	25912	2316	HGNC:3754	X	154348524	154374638	-1	protein_coding	filamin A [Source:HGNC Symbol;Acc:HGNC:3754]
ENSG00000105976	MET_25913	MET	25913	MET_25913	MET	25913	4233	HGNC:7029	7	116672390	116798386	1	protein_coding	MET proto-oncogene.receptor tyrosine kinase [Source:HGNC Symbol;Acc:HGNC:7029]
ENSG00000060982	BCAT1_25914	BCAT1	25914	BCAT1_25914	BCAT1	25914	586	HGNC:976	12	24810022	24949459	-1	protein_coding	branched chain amino acid transaminase 1 [Source:HGNC Symbol;Acc:HGNC:976]
ENSG00000198758	EPS8L3_25915	EPS8L3	25915	EPS8L3_25915	EPS8L3	25915	79574	HGNC:21297	1	109750080	109764027	-1	protein_coding	EPS8 like 3 [Source:HGNC Symbol;Acc:HGNC:21297]
ENSG00000078237	TIGAR_25932	TIGAR	25932	TIGAR_25932	TIGAR	25932	57103	HGNC:1185	12	4307763	4354593	1	protein_coding	TP53 induced glycolysis regulatory phosphatase [Source:HGNC Symbol;Acc:HGNC:1185]
ENSG00000142765	SYTL1_25933	SYTL1	25933	SYTL1_25933	SYTL1	25933	84958	HGNC:15584	1	27342020	27353937	1	protein_coding	synaptotagmin like 1 [Source:HGNC Symbol;Acc:HGNC:15584]
ENSG00000119535	CSF3R_25969	CSF3R	25969	CSF3R_25969	CSF3R	25969	1441	HGNC:2439	1	36466043	36483278	-1	protein_coding	colony stimulating factor 3 receptor [Source:HGNC Symbol;Acc:HGNC:2439]
ENSG00000258818	RNASE4_25972	RNASE4	25972	RNASE4_25972	RNASE4	25972	6038	HGNC:10047	14	20684100	20701215	1	protein_coding	ribonuclease A family member 4 [Source:HGNC Symbol;Acc:HGNC:10047]
ENSG00000179348	GATA2_2599	GATA2	2599	GATA2_2599	GATA2	2599	2624	HGNC:4171	3	128479427	128493185	-1	protein_coding	GATA binding protein 2 [Source:HGNC Symbol;Acc:HGNC:4171]
ENSG00000165916	PSMC3_25991	PSMC3	25991	PSMC3_25991	PSMC3	25991	5702	HGNC:9549	11	47418769	47426473	-1	protein_coding	proteasome 26S subunit.ATPase 3 [Source:HGNC Symbol;Acc:HGNC:9549]
ENSG00000114770	ABCC5_26	ABCC5	26	ABCC5_26	ABCC5	26	10057	HGNC:56	3	183919934	184018015	-1	protein_coding	ATP binding cassette subfamily C member 5 [Source:HGNC Symbol;Acc:HGNC:56]
ENSG00000107485	GATA3_2600	GATA3	2600	GATA3_2600	GATA3	2600	2625	HGNC:4172	10	8053604	8075198	1	protein_coding	GATA binding protein 3 [Source:HGNC Symbol;Acc:HGNC:4172]
ENSG00000171617	ENC1_26038	ENC1	26038	ENC1_26038	ENC1	26038	8507	HGNC:3345	5	74627406	74641424	-1	protein_coding	ectodermal-neural cortex 1 [Source:HGNC Symbol;Acc:HGNC:3345]
ENSG00000105011	ASF1B_26041	ASF1B	26041	ASF1B_26041	ASF1B	26041	55723	HGNC:20996	19	14119509	14136956	-1	protein_coding	anti-silencing function 1B histone chaperone [Source:HGNC Symbol;Acc:HGNC:20996]
ENSG00000012223	LTF_26042	LTF	26042	LTF_26042	LTF	26042	4057	HGNC:6720	3	46435645	46485234	-1	protein_coding	lactotransferrin [Source:HGNC Symbol;Acc:HGNC:6720]
ENSG00000149968	MMP3_26059	MMP3	26059	MMP3_26059	MMP3	26059	4314	HGNC:7173	11	102835801	102843803	-1	protein_coding	matrix metallopeptidase 3 [Source:HGNC Symbol;Acc:HGNC:7173]
ENSG00000188486	H2AFX_26072	H2AFX	26072	H2AX_26072	H2AX	26072	3014	HGNC:4739	11	119093854	119095467	-1	protein_coding	H2A histone family member X [Source:HGNC Symbol;Acc:HGNC:4739]
ENSG00000166595	FAM96B_26073	FAM96B	26073	CIAO2B_26073	CIAO2B	26073	51647	HGNC:24261	16	66932055	66934423	-1	protein_coding	family with sequence similarity 96 member B [Source:HGNC Symbol;Acc:HGNC:24261]
ENSG00000145248	SLC10A4_26086	SLC10A4	26086	SLC10A4_26086	SLC10A4	26086	201780	HGNC:22980	4	48483343	48489196	1	protein_coding	solute carrier family 10 member 4 [Source:HGNC Symbol;Acc:HGNC:22980]
ENSG00000110955	ATP5B_26124	ATP5B	26124	ATP5F1B_26124	ATP5F1B	26124	506	HGNC:830	12	56638175	56646068	-1	protein_coding	ATP synthase.H+ transporting
ENSG00000243725	TTC4_26135	TTC4	26135	TTC4_26135	TTC4	26135	7268	HGNC:12394	1	54715822	54742657	1	protein_coding	tetratricopeptide repeat domain 4 [Source:HGNC Symbol;Acc:HGNC:12394]
ENSG00000105519	CAPS_26136	CAPS	26136	CAPS_26136	CAPS	26136	828	HGNC:1487	19	5911707	5915877	1	protein_coding	calcyphosine [Source:HGNC Symbol;Acc:HGNC:1487]
ENSG00000139163	ETNK1_26147	ETNK1	26147	ETNK1_26147	ETNK1	26147	55500	HGNC:24649	12	22625075	22690665	1	protein_coding	ethanolamine kinase 1 [Source:HGNC Symbol;Acc:HGNC:24649]
ENSG00000086548	CEACAM6_26148	CEACAM6	26148	CEACAM6_26148	CEACAM6	26148	4680	HGNC:1818	19	41750977	41772208	1	protein_coding	carcinoembryonic antigen related cell adhesion molecule 6 [Source:HGNC Symbol;Acc:HGNC:1818]
ENSG00000023909	GCLM_2615	GCLM	2615	GCLM_2615	GCLM	2615	2730	HGNC:4312	1	93885205	93909456	-1	protein_coding	glutamate-cysteine ligase modifier subunit [Source:HGNC Symbol;Acc:HGNC:4312]
ENSG00000111432	FZD10_26157	FZD10	26157	FZD10_26157	FZD10	26157	11211	HGNC:4039	12	130162459	130165740	1	protein_coding	frizzled class receptor 10 [Source:HGNC Symbol;Acc:HGNC:4039]
ENSG00000104140	RHOV_26190	RHOV	26190	RHOV_26190	RHOV	26190	171177	HGNC:18313	15	40872214	40874289	-1	protein_coding	ras homolog family member V [Source:HGNC Symbol;Acc:HGNC:18313]
ENSG00000113361	CDH6_26200	CDH6	26200	CDH6_26200	CDH6	26200	1004	HGNC:1765	5	31193750	31329146	1	protein_coding	cadherin 6 [Source:HGNC Symbol;Acc:HGNC:1765]
ENSG00000171004	HS6ST2_26218	HS6ST2	26218	HS6ST2_26218	HS6ST2	26218	90161	HGNC:19133	X	132626016	132961395	-1	protein_coding	heparan sulfate 6-O-sulfotransferase 2 [Source:HGNC Symbol;Acc:HGNC:19133]
ENSG00000197279	ZNF165_26222	ZNF165	26222	ZNF165_26222	ZNF165	26222	7718	HGNC:12953	6	28080975	28089563	1	protein_coding	zinc finger protein 165 [Source:HGNC Symbol;Acc:HGNC:12953]
ENSG00000284505	LYNX1_26245	LYNX1	26245	LYNX1-SLURP2_26245	LYNX1-SLURP2	26245	111188157	HGNC: 52291	8	142764334	142778224	1	-1	protein_coding
ENSG00000106541	AGR2_26258	AGR2	26258	AGR2_26258	AGR2	26258	10551	HGNC:328	7	16791811	16833433	-1	protein_coding	anterior gradient 2.protein disulphide isomerase family member [Source:HGNC Symbol;Acc:HGNC:328]
ENSG00000158555	GDPD5_2628	GDPD5	2628	GDPD5_2628	GDPD5	2628	81544	HGNC:28804	11	75434640	75525903	-1	protein_coding	glycerophosphodiester phosphodiesterase domain containing 5 [Source:HGNC Symbol;Acc:HGNC:28804]
ENSG00000256713	PGA5_26280	PGA5	26280	PGA5_26280	PGA5	26280	5222	HGNC:8887	11	61241042	61251448	1	protein_coding	pepsinogen 5.group I (pepsinogen A) [Source:HGNC Symbol;Acc:HGNC:8887]
ENSG00000254709	IGLL5_26283	IGLL5	26283	IGLL5_26283	IGLL5	26283	100423062	HGNC:38476	22	22887780	22896107	1	protein_coding	immunoglobulin lambda like polypeptide 5 [Source:HGNC Symbol;Acc:HGNC:38476]
ENSG00000078018	MAP2_26319	MAP2	26319	MAP2_26319	MAP2	26319	4133	HGNC:6839	2	209424058	209734118	1	protein_coding	microtubule associated protein 2 [Source:HGNC Symbol;Acc:HGNC:6839]
ENSG00000145990	GFOD1_2633	GFOD1	2633	GFOD1_2633	GFOD1	2633	54438	HGNC:21096	6	13357830	13487662	-1	protein_coding	glucose-fructose oxidoreductase domain containing 1 [Source:HGNC Symbol;Acc:HGNC:21096]
ENSG00000145990	GFOD1_2634	GFOD1	2634	GFOD1_2634	GFOD1	2634	54438	HGNC:21096	6	13357830	13487662	-1	protein_coding	glucose-fructose oxidoreductase domain containing 1 [Source:HGNC Symbol;Acc:HGNC:21096]
ENSG00000164406	LEAP2_26340	LEAP2	26340	LEAP2_26340	LEAP2	26340	116842	HGNC:29571	5	132872322	132875046	1	protein_coding	liver enriched antimicrobial peptide 2 [Source:HGNC Symbol;Acc:HGNC:29571]
ENSG00000170835	CEL_26356	CEL	26356	CEL_26356	CEL	26356	1056	HGNC:1848	9	133061978	133071861	1	protein_coding	carboxyl ester lipase [Source:HGNC Symbol;Acc:HGNC:1848]
ENSG00000151892	GFRA1_26360	GFRA1	26360	GFRA1_26360	GFRA1	26360	2674	HGNC:4243	10	116056925	116273467	-1	protein_coding	GDNF family receptor alpha 1 [Source:HGNC Symbol;Acc:HGNC:4243]
ENSG00000185303	SFTPA2_26367	SFTPA2	26367	SFTPA2_26367	SFTPA2	26367	729238	HGNC:10799	10	79555852	79560402	-1	protein_coding	surfactant protein A2 [Source:HGNC Symbol;Acc:HGNC:10799]
ENSG00000115875	SRSF7_26369	SRSF7	26369	SRSF7_26369	SRSF7	26369	6432	HGNC:10789	2	38743599	38751494	-1	protein_coding	serine and arginine rich splicing factor 7 [Source:HGNC Symbol;Acc:HGNC:10789]
ENSG00000115486	GGCX_2638	GGCX	2638	GGCX_2638	GGCX	2638	2677	HGNC:4247	2	85544723	85561547	-1	protein_coding	gamma-glutamyl carboxylase [Source:HGNC Symbol;Acc:HGNC:4247]
ENSG00000187758	ADH1A_26384	ADH1A	26384	ADH1A_26384	ADH1A	26384	124	HGNC:249	4	99276367	99291028	-1	protein_coding	alcohol dehydrogenase 1A (class I).alpha polypeptide [Source:HGNC Symbol;Acc:HGNC:249]
ENSG00000137563	GGH_2639	GGH	2639	GGH_2639	GGH	2639	8836	HGNC:4248	8	63015079	63039171	-1	protein_coding	gamma-glutamyl hydrolase [Source:HGNC Symbol;Acc:HGNC:4248]
ENSG00000143768	LEFTY2_26404	LEFTY2	26404	LEFTY2_26404	LEFTY2	26404	7044	HGNC:3122	1	225936598	225941489	-1	protein_coding	left-right determination factor 2 [Source:HGNC Symbol;Acc:HGNC:3122]
ENSG00000101336	HCK_26429	HCK	26429	HCK_26429	HCK	26429	3055	HGNC:4840	20	32052188	32101856	1	protein_coding	HCK proto-oncogene.Src family tyrosine kinase [Source:HGNC Symbol;Acc:HGNC:4840]
ENSG00000275700	AATF_26432	AATF	26432	AATF_26432	AATF	26432	26574	HGNC:19235	17	36948875	37056871	1	protein_coding	apoptosis antagonizing transcription factor [Source:HGNC Symbol;Acc:HGNC:19235]
ENSG00000112964	GHR_2644	GHR	2644	GHR_2644	GHR	2644	2690	HGNC:4263	5	42423777	42721878	1	protein_coding	growth hormone receptor [Source:HGNC Symbol;Acc:HGNC:4263]
ENSG00000115760	BIRC6_26442	BIRC6	26442	BIRC6_26442	BIRC6	26442	57448	HGNC:13516	2	32357028	32618899	1	protein_coding	baculoviral IAP repeat containing 6 [Source:HGNC Symbol;Acc:HGNC:13516]
ENSG00000231925	TAPBP_26444	TAPBP	26444	TAPBP_26444	TAPBP	26444	6892	HGNC:11566	6	33299694	33314387	-1	protein_coding	TAP binding protein [Source:HGNC Symbol;Acc:HGNC:11566]
ENSG00000025434	NR1H3_26446	NR1H3	26446	NR1H3_26446	NR1H3	26446	10062	HGNC:7966	11	47248300	47269032	1	protein_coding	nuclear receptor subfamily 1 group H member 3 [Source:HGNC Symbol;Acc:HGNC:7966]
ENSG00000153094	BCL2L11_26447	BCL2L11	26447	BCL2L11_26447	BCL2L11	26447	10018	HGNC:994	2	111119378	111168447	1	protein_coding	BCL2 like 11 [Source:HGNC Symbol;Acc:HGNC:994]
ENSG00000071967	CYBRD1_26452	CYBRD1	26452	CYBRD1_26452	CYBRD1	26452	79901	HGNC:20797	2	171522247	171558133	1	protein_coding	cytochrome b reductase 1 [Source:HGNC Symbol;Acc:HGNC:20797]
ENSG00000154839	SKA1_26466	SKA1	26466	SKA1_26466	SKA1	26466	220134	HGNC:28109	18	50374995	50394173	1	protein_coding	spindle and kinetochore associated complex subunit 1 [Source:HGNC Symbol;Acc:HGNC:28109]
ENSG00000181019	NQO1_26473	NQO1	26473	NQO1_26473	NQO1	26473	1728	HGNC:2874	16	69706996	69726951	-1	protein_coding	NAD(P)H quinone dehydrogenase 1 [Source:HGNC Symbol;Acc:HGNC:2874]
ENSG00000151276	MAGI1_26483	MAGI1	26483	MAGI1_26483	MAGI1	26483	9223	HGNC:946	3	65353525	66038834	-1	protein_coding	membrane associated guanylate kinase.WW and PDZ domain containing 1 [Source:HGNC Symbol;Acc:HGNC:946]
ENSG00000243709	LEFTY1_26486	LEFTY1	26486	LEFTY1_26486	LEFTY1	26486	10637	HGNC:6552	1	225886282	225911382	-1	protein_coding	left-right determination factor 1 [Source:HGNC Symbol;Acc:HGNC:6552]
ENSG00000198019	FCGR1B_26488	FCGR1B	26488	FCGR1B_26488	FCGR1B	26488	2210	HGNC:3614	1	121087345	121096310	1	protein_coding	Fc fragment of IgG receptor Ib [Source:HGNC Symbol;Acc:HGNC:3614]
ENSG00000152661	GJA1_2649	GJA1	2649	GJA1_2649	GJA1	2649	2697	HGNC:4274	6	121435692	121449727	1	protein_coding	gap junction protein alpha 1 [Source:HGNC Symbol;Acc:HGNC:4274]
ENSG00000167779	IGFBP6_26498	IGFBP6	26498	IGFBP6_26498	IGFBP6	26498	3489	HGNC:5475	12	53097436	53102345	1	protein_coding	insulin like growth factor binding protein 6 [Source:HGNC Symbol;Acc:HGNC:5475]
ENSG00000169562	GJB1_2650	GJB1	2650	GJB1_2650	GJB1	2650	2705	HGNC:4283	X	71215194	71225516	1	protein_coding	gap junction protein beta 1 [Source:HGNC Symbol;Acc:HGNC:4283]
ENSG00000079246	XRCC5_26508	XRCC5	26508	XRCC5_26508	XRCC5	26508	7520	HGNC:12833	2	216107464	216206303	1	protein_coding	X-ray repair cross complementing 5 [Source:HGNC Symbol;Acc:HGNC:12833]
ENSG00000240583	AQP1_26514	AQP1	26514	AQP1_26514	AQP1	26514	358	HGNC:633	7	30911694	30925516	1	protein_coding	aquaporin 1 (Colton blood group) [Source:HGNC Symbol;Acc:HGNC:633]
ENSG00000171126	KCNG3_26522	KCNG3	26522	KCNG3_26522	KCNG3	26522	170850	HGNC:18306	2	42442017	42494097	-1	protein_coding	potassium voltage-gated channel modifier subfamily G member 3 [Source:HGNC Symbol;Acc:HGNC:18306]
ENSG00000170537	TMC7_26524	TMC7	26524	TMC7_26524	TMC7	26524	79905	HGNC:23000	16	18983934	19063942	1	protein_coding	transmembrane channel like 7 [Source:HGNC Symbol;Acc:HGNC:23000]
ENSG00000164116	GUCY1A3_26526	GUCY1A3	26526	GUCY1A1_26526	GUCY1A1	26526	2982	HGNC:4685	4	155666711	155732349	1	protein_coding	guanylate cyclase 1 soluble subunit alpha [Source:HGNC Symbol;Acc:HGNC:4685]
ENSG00000197629	MPEG1_26527	MPEG1	26527	MPEG1_26527	MPEG1	26527	219972	HGNC:29619	11	59208510	59212951	-1	protein_coding	macrophage expressed 1 [Source:HGNC Symbol;Acc:HGNC:29619]
ENSG00000165474	GJB2_2653	GJB2	2653	GJB2_2653	GJB2	2653	2706	HGNC:4284	13	20187470	20192898	-1	protein_coding	gap junction protein beta 2 [Source:HGNC Symbol;Acc:HGNC:4284]
ENSG00000155792	DEPTOR_26568	DEPTOR	26568	DEPTOR_26568	DEPTOR	26568	64798	HGNC:22953	8	119873717	120050913	1	protein_coding	DEP domain containing MTOR interacting protein [Source:HGNC Symbol;Acc:HGNC:22953]
ENSG00000101384	JAG1_26573	JAG1	26573	JAG1_26573	JAG1	26573	182	HGNC:6188	20	10637684	10674107	-1	protein_coding	jagged 1 [Source:HGNC Symbol;Acc:HGNC:6188]
ENSG00000072210	ALDH3A2_26575	ALDH3A2	26575	ALDH3A2_26575	ALDH3A2	26575	224	HGNC:403	17	19648136	19677598	1	protein_coding	aldehyde dehydrogenase 3 family member A2 [Source:HGNC Symbol;Acc:HGNC:403]
ENSG00000115226	FNDC4_26595	FNDC4	26595	FNDC4_26595	FNDC4	26595	64838	HGNC:20239	2	27491883	27495245	-1	protein_coding	fibronectin type III domain containing 4 [Source:HGNC Symbol;Acc:HGNC:20239]
ENSG00000172020	GAP43_26603	GAP43	26603	GAP43_26603	GAP43	26603	2596	HGNC:4140	3	115623324	115721490	1	protein_coding	growth associated protein 43 [Source:HGNC Symbol;Acc:HGNC:4140]
ENSG00000188167	GLB1_2661	GLB1	2661	TMPPE_2661	TMPPE	2661	643853	HGNC:33865	3	33090421	33096801	-1	protein_coding	transmembrane protein with metallophosphoesterase domain [Source:HGNC Symbol;Acc:HGNC:33865]
ENSG00000023839	ABCC2_26620	ABCC2	26620	ABCC2_26620	ABCC2	26620	1244	HGNC:53	10	99782732	99852192	1	protein_coding	ATP binding cassette subfamily C member 2 [Source:HGNC Symbol;Acc:HGNC:53]
ENSG00000074047	GLI2_2664	GLI2	2664	GLI2_2664	GLI2	2664	2736	HGNC:4318	2	120735623	120992653	1	protein_coding	GLI family zinc finger 2 [Source:HGNC Symbol;Acc:HGNC:4318]
ENSG00000116690	PRG4_26658	PRG4	26658	PRG4_26658	PRG4	26658	10216	HGNC:9364	1	186296279	186314562	1	protein_coding	proteoglycan 4 [Source:HGNC Symbol;Acc:HGNC:9364]
ENSG00000163453	IGFBP7_26667	IGFBP7	26667	IGFBP7_26667	IGFBP7	26667	3490	HGNC:5476	4	57030773	57110385	-1	protein_coding	insulin like growth factor binding protein 7 [Source:HGNC Symbol;Acc:HGNC:5476]
ENSG00000104415	WISP1_26670	WISP1	26670	CCN4_26670	CCN4	26670	8840	HGNC:12769	8	133191039	133230344	1	protein_coding	WNT1 inducible signaling pathway protein 1 [Source:HGNC Symbol;Acc:HGNC:12769]
ENSG00000168542	COL3A1_26690	COL3A1	26690	COL3A1_26690	COL3A1	26690	1281	HGNC:2201	2	188974320	189012746	1	protein_coding	collagen type III alpha 1 chain [Source:HGNC Symbol;Acc:HGNC:2201]
ENSG00000167699	GLOD4_2670	GLOD4	2670	GLOD4_2670	GLOD4	2670	51031	HGNC:14111	17	757097	783390	-1	protein_coding	glyoxalase domain containing 4 [Source:HGNC Symbol;Acc:HGNC:14111]
ENSG00000173221	GLRX_2674	GLRX	2674	GLRX_2674	GLRX	2674	2745	HGNC:4330	5	95751319	95823005	-1	protein_coding	glutaredoxin [Source:HGNC Symbol;Acc:HGNC:4330]
ENSG00000148672	GLUD1_2678	GLUD1	2678	GLUD1_2678	GLUD1	2678	2746	HGNC:4335	10	87050486	87094866	-1	protein_coding	glutamate dehydrogenase 1 [Source:HGNC Symbol;Acc:HGNC:4335]
ENSG00000115657	ABCB6_26787	ABCB6	26787	ABCB6_26787	ABCB6	26787	10058	HGNC:47	2	219209768	219218990	-1	protein_coding	ATP binding cassette subfamily B member 6 (Langereis blood group) [Source:HGNC Symbol;Acc:HGNC:47]
ENSG00000108846	ABCC3_26788	ABCC3	26788	ABCC3_26788	ABCC3	26788	8714	HGNC:54	17	50634777	50692252	1	protein_coding	ATP binding cassette subfamily C member 3 [Source:HGNC Symbol;Acc:HGNC:54]
ENSG00000125257	ABCC4_26789	ABCC4	26789	ABCC4_26789	ABCC4	26789	10257	HGNC:55	13	95019829	95301446	-1	protein_coding	ATP binding cassette subfamily C member 4 [Source:HGNC Symbol;Acc:HGNC:55]
ENSG00000159640	ACE_26793	ACE	26793	ACE_26793	ACE	26793	1636	HGNC:2707	17	63477061	63498380	1	protein_coding	angiotensin I converting enzyme [Source:HGNC Symbol;Acc:HGNC:2707]
ENSG00000159640	ACE_26794	ACE	26794	ACE_26794	ACE	26794	1636	HGNC:2707	17	63477061	63498380	1	protein_coding	angiotensin I converting enzyme [Source:HGNC Symbol;Acc:HGNC:2707]
ENSG00000129467	ADCY4_26802	ADCY4	26802	ADCY4_26802	ADCY4	26802	196883	HGNC:235	14	24318349	24335093	-1	protein_coding	adenylate cyclase 4 [Source:HGNC Symbol;Acc:HGNC:235]
ENSG00000128271	ADORA2A_26806	ADORA2A	26806	ADORA2A_26806	ADORA2A	26806	135	HGNC:263	22	24417879	24442360	1	protein_coding	adenosine A2a receptor [Source:HGNC Symbol;Acc:HGNC:263]
ENSG00000286169	AHRR_26810	AHRR	26810	AHRR_26810	AHRR	26810	57491	HGNC:346	5	413428	422772	1	protein_coding	aryl-hydrocarbon receptor repressor [Source:HGNC Symbol;Acc:HGNC:346]
ENSG00000286169	AHRR_26811	AHRR	26811	AHRR_26811	AHRR	26811	57491	HGNC:346	5	413428	422772	1	protein_coding	aryl-hydrocarbon receptor repressor [Source:HGNC Symbol;Acc:HGNC:346]
ENSG00000204472	AIF1_26812	AIF1	26812	AIF1_26812	AIF1	26812	199	HGNC:352	6	31615184	31617021	1	protein_coding	allograft inflammatory factor 1 [Source:HGNC Symbol;Acc:HGNC:352]
ENSG00000196139	AKR1C3_26820	AKR1C3	26820	AKR1C3_26820	AKR1C3	26820	8644	HGNC:386	10	5035354	5107686	1	protein_coding	aldo-keto reductase family 1 member C3 [Source:HGNC Symbol;Acc:HGNC:386]
ENSG00000142208	AKT1_26821	AKT1	26821	AKT1_26821	AKT1	26821	207	HGNC:391	14	104769349	104795751	-1	protein_coding	AKT serine/threonine kinase 1 [Source:HGNC Symbol;Acc:HGNC:391]
ENSG00000240038	AMY2B_26823	AMY2B	26823	AMY2B_26823	AMY2B	26823	280	HGNC:478	1	103553815	103579534	1	protein_coding	amylase.alpha 2B (pancreatic) [Source:HGNC Symbol;Acc:HGNC:478]
ENSG00000143401	ANP32E_26838	ANP32E	26838	ANP32E_26838	ANP32E	26838	81611	HGNC:16673	1	150218417	150236156	-1	protein_coding	acidic nuclear phosphoprotein 32 family member E [Source:HGNC Symbol;Acc:HGNC:16673]
ENSG00000128284	APOL3_26842	APOL3	26842	APOL3_26842	APOL3	26842	80833	HGNC:14868	22	36140330	36166177	-1	protein_coding	apolipoprotein L3 [Source:HGNC Symbol;Acc:HGNC:14868]
ENSG00000241484	ARHGAP8_26848	ARHGAP8	26848	ARHGAP8_26848	ARHGAP8	26848	23779	HGNC:677	22	44752558	44862788	1	protein_coding	Rho GTPase activating protein 8 [Source:HGNC Symbol;Acc:HGNC:677]
ENSG00000112249	ASCC3_26863	ASCC3	26863	ASCC3_26863	ASCC3	26863	10973	HGNC:18697	6	100508194	100881372	-1	protein_coding	activating signal cointegrator 1 complex subunit 3 [Source:HGNC Symbol;Acc:HGNC:18697]
ENSG00000112249	ASCC3_26864	ASCC3	26864	ASCC3_26864	ASCC3	26864	10973	HGNC:18697	6	100508194	100881372	-1	protein_coding	activating signal cointegrator 1 complex subunit 3 [Source:HGNC Symbol;Acc:HGNC:18697]
ENSG00000112312	GMNN_2688	GMNN	2688	GMNN_2688	GMNN	2688	51053	HGNC:17493	6	24774931	24786099	1	protein_coding	geminin.DNA replication inhibitor [Source:HGNC Symbol;Acc:HGNC:17493]
ENSG00000153094	BCL2L11_26886	BCL2L11	26886	BCL2L11_26886	BCL2L11	26886	10018	HGNC:994	2	111119378	111168447	1	protein_coding	BCL2 like 11 [Source:HGNC Symbol;Acc:HGNC:994]
ENSG00000099968	BCL2L13_26889	BCL2L13	26889	BCL2L13_26889	BCL2L13	26889	23786	HGNC:17164	22	17628855	17730855	1	protein_coding	BCL2 like 13 [Source:HGNC Symbol;Acc:HGNC:17164]
ENSG00000099968	BCL2L13_26890	BCL2L13	26890	BCL2L13_26890	BCL2L13	26890	23786	HGNC:17164	22	17628855	17730855	1	protein_coding	BCL2 like 13 [Source:HGNC Symbol;Acc:HGNC:17164]
ENSG00000099968	BCL2L13_26891	BCL2L13	26891	BCL2L13_26891	BCL2L13	26891	23786	HGNC:17164	22	17628855	17730855	1	protein_coding	BCL2 like 13 [Source:HGNC Symbol;Acc:HGNC:17164]
ENSG00000015475	BID_26898	BID	26898	BID_26898	BID	26898	637	HGNC:1050	22	17734138	17774770	-1	protein_coding	BH3 interacting domain death agonist [Source:HGNC Symbol;Acc:HGNC:1050]
ENSG00000104081	BMF_26899	BMF	26899	BMF_26899	BMF	26899	90427	HGNC:24132	15	40087890	40108892	-1	protein_coding	Bcl2 modifying factor [Source:HGNC Symbol;Acc:HGNC:24132]
ENSG00000012048	BRCA1_26902	BRCA1	26902	BRCA1_26902	BRCA1	26902	672	HGNC:1100	17	43044295	43170245	-1	protein_coding	BRCA1.DNA repair associated [Source:HGNC Symbol;Acc:HGNC:1100]
ENSG00000168000	BSCL2_26904	BSCL2	26904	BSCL2_26904	BSCL2	26904	26580	HGNC:15832	11	62690275	62709845	-1	protein_coding	BSCL2.seipin lipid droplet biogenesis associated [Source:HGNC Symbol;Acc:HGNC:15832]
ENSG00000186470	BTN3A2_26908	BTN3A2	26908	BTN3A2_26908	BTN3A2	26908	11118	HGNC:1139	6	26365159	26378320	1	protein_coding	butyrophilin subfamily 3 member A2 [Source:HGNC Symbol;Acc:HGNC:1139]
ENSG00000088256	GNA11_2692	GNA11	2692	GNA11_2692	GNA11	2692	2767	HGNC:4379	19	3094410	3124004	1	protein_coding	G protein subunit alpha 11 [Source:HGNC Symbol;Acc:HGNC:4379]
ENSG00000060558	GNA15_2693	GNA15	2693	GNA15_2693	GNA15	2693	2769	HGNC:4383	19	3136193	3163769	1	protein_coding	G protein subunit alpha 15 [Source:HGNC Symbol;Acc:HGNC:4383]
ENSG00000164972	C9orf24_26946	C9orf24	26946	C9orf24_26946	C9orf24	26946	84688	HGNC:19919	9	34379019	34397832	-1	protein_coding	chromosome 9 open reading frame 24 [Source:HGNC Symbol;Acc:HGNC:19919]
ENSG00000164972	C9orf24_26947	C9orf24	26947	C9orf24_26947	C9orf24	26947	84688	HGNC:19919	9	34379019	34397832	-1	protein_coding	chromosome 9 open reading frame 24 [Source:HGNC Symbol;Acc:HGNC:19919]
ENSG00000164972	C9orf24_26948	C9orf24	26948	C9orf24_26948	C9orf24	26948	84688	HGNC:19919	9	34379019	34397832	-1	protein_coding	chromosome 9 open reading frame 24 [Source:HGNC Symbol;Acc:HGNC:19919]
ENSG00000058404	CAMK2B_26957	CAMK2B	26957	CAMK2B_26957	CAMK2B	26957	816	HGNC:1461	7	44217150	44334577	-1	protein_coding	calcium/calmodulin dependent protein kinase II beta [Source:HGNC Symbol;Acc:HGNC:1461]
ENSG00000127955	GNAI1_2696	GNAI1	2696	GNAI1_2696	GNAI1	2696	2770	HGNC:4384	7	80133955	80219402	1	protein_coding	G protein subunit alpha i1 [Source:HGNC Symbol;Acc:HGNC:4384]
ENSG00000137752	CASP1_26966	CASP1	26966	CASP1_26966	CASP1	26966	834	HGNC:1499	11	105025443	105035250	-1	protein_coding	caspase 1 [Source:HGNC Symbol;Acc:HGNC:1499]
ENSG00000064012	CASP8_26967	CASP8	26967	CASP8_26967	CASP8	26967	841	HGNC:1509	2	201233443	201287711	1	protein_coding	caspase 8 [Source:HGNC Symbol;Acc:HGNC:1509]
ENSG00000172785	CBWD6_26970	CBWD6	26970	CBWD1_26970	CBWD1	26970	55871	HGNC: 17134	9	122001	122050	-1	protein_coding	COBW domain containing 6 [Source:HGNC Symbol;Acc:HGNC:31978]
ENSG00000137944	KYAT3_26971	KYAT3	26971	KYAT3_26971	KYAT3	26971	56267	HGNC:33238	1	88935773	88992953	-1	protein_coding	kynurenine aminotransferase 3 [Source:HGNC Symbol;Acc:HGNC:33238]
ENSG00000141404	GNAL_2698	GNAL	2698	GNAL_2698	GNAL	2698	2774	HGNC:4388	18	11688956	11885685	1	protein_coding	G protein subunit alpha L [Source:HGNC Symbol;Acc:HGNC:4388]
ENSG00000103540	CCP110_26981	CCP110	26981	CCP110_26981	CCP110	26981	9738	HGNC:24342	16	19523811	19553408	1	protein_coding	centriolar coiled-coil protein 110 [Source:HGNC Symbol;Acc:HGNC:24342]
ENSG00000135218	CD36_26985	CD36	26985	CD36_26985	CD36	26985	948	HGNC:1663	7	80369575	80679277	1	protein_coding	CD36 molecule [Source:HGNC Symbol;Acc:HGNC:1663]
ENSG00000093009	CDC45_26987	CDC45	26987	CDC45_26987	CDC45	26987	8318	HGNC:1739	22	19479459	19520612	1	protein_coding	cell division cycle 45 [Source:HGNC Symbol;Acc:HGNC:1739]
ENSG00000111665	CDCA3_26988	CDCA3	26988	CDCA3_26988	CDCA3	26988	83461	HGNC:14624	12	6844793	6852066	-1	protein_coding	cell division cycle associated 3 [Source:HGNC Symbol;Acc:HGNC:14624]
ENSG00000153140	CETN3_27006	CETN3	27006	CETN3_27006	CETN3	27006	1070	HGNC:1868	5	90392261	90409786	-1	protein_coding	centrin 3 [Source:HGNC Symbol;Acc:HGNC:1868]
ENSG00000000971	CFH_27007	CFH	27007	CFH_27007	CFH	27007	3075	HGNC:4883	1	196651878	196747504	1	protein_coding	complement factor H [Source:HGNC Symbol;Acc:HGNC:4883]
ENSG00000165410	CFL2_27008	CFL2	27008	CFL2_27008	CFL2	27008	1073	HGNC:1875	14	34706769	34714823	-1	protein_coding	cofilin 2 [Source:HGNC Symbol;Acc:HGNC:1875]
ENSG00000172243	CLEC7A_27023	CLEC7A	27023	CLEC7A_27023	CLEC7A	27023	64581	HGNC:14558	12	10116777	10130258	-1	protein_coding	C-type lectin domain containing 7A [Source:HGNC Symbol;Acc:HGNC:14558]
ENSG00000013441	CLK1_27025	CLK1	27025	CLK1_27025	CLK1	27025	1195	HGNC:2068	2	200853009	200864744	-1	protein_coding	CDC like kinase 1 [Source:HGNC Symbol;Acc:HGNC:2068]
ENSG00000087460	GNAS_2704	GNAS	2704	GNAS_2704	GNAS	2704	2778	HGNC:4392	20	58839718	58911192	1	protein_coding	GNAS complex locus [Source:HGNC Symbol;Acc:HGNC:4392]
ENSG00000018236	CNTN1_27043	CNTN1	27043	CNTN1_27043	CNTN1	27043	1272	HGNC:2171	12	40692442	41072418	1	protein_coding	contactin 1 [Source:HGNC Symbol;Acc:HGNC:2171]
ENSG00000095794	CREM_27058	CREM	27058	CREM_27058	CREM	27058	1390	HGNC:2352	10	35126791	35212958	1	protein_coding	cAMP responsive element modulator [Source:HGNC Symbol;Acc:HGNC:2352]
ENSG00000095794	CREM_27059	CREM	27059	CREM_27059	CREM	27059	1390	HGNC:2352	10	35126791	35212958	1	protein_coding	cAMP responsive element modulator [Source:HGNC Symbol;Acc:HGNC:2352]
ENSG00000078369	GNB1_2706	GNB1	2706	GNB1_2706	GNB1	2706	2782	HGNC:4396	1	1785285	1891117	-1	protein_coding	G protein subunit beta 1 [Source:HGNC Symbol;Acc:HGNC:4396]
ENSG00000095794	CREM_27060	CREM	27060	CREM_27060	CREM	27060	1390	HGNC:2352	10	35126791	35212958	1	protein_coding	cAMP responsive element modulator [Source:HGNC Symbol;Acc:HGNC:2352]
ENSG00000182578	CSF1R_27064	CSF1R	27064	CSF1R_27064	CSF1R	27064	1436	HGNC:2433	5	150053291	150113372	-1	protein_coding	colony stimulating factor 1 receptor [Source:HGNC Symbol;Acc:HGNC:2433]
ENSG00000113712	CSNK1A1_27068	CSNK1A1	27068	CSNK1A1_27068	CSNK1A1	27068	1452	HGNC:2451	5	149492197	149551552	-1	protein_coding	casein kinase 1 alpha 1 [Source:HGNC Symbol;Acc:HGNC:2451]
ENSG00000198561	CTNND1_27079	CTNND1	27079	CTNND1_27079	CTNND1	27079	1500	HGNC:2515	11	57753243	57819546	1	protein_coding	catenin delta 1 [Source:HGNC Symbol;Acc:HGNC:2515]
ENSG00000071967	CYBRD1_27086	CYBRD1	27086	CYBRD1_27086	CYBRD1	27086	79901	HGNC:20797	2	171522247	171558133	1	protein_coding	cytochrome b reductase 1 [Source:HGNC Symbol;Acc:HGNC:20797]
ENSG00000179091	CYC1_27087	CYC1	27087	CYC1_27087	CYC1	27087	1537	HGNC:2579	8	144095027	144097525	1	protein_coding	cytochrome c1 [Source:HGNC Symbol;Acc:HGNC:2579]
ENSG00000069966	GNB5_2709	GNB5	2709	GNB5_2709	GNB5	2709	10681	HGNC:4401	15	52115105	52191369	-1	protein_coding	G protein subunit beta 5 [Source:HGNC Symbol;Acc:HGNC:4401]
ENSG00000106258	CYP3A5_27090	CYP3A5	27090	CYP3A5_27090	CYP3A5	27090	1577	HGNC:2638	7	99648194	99679998	-1	protein_coding	cytochrome P450 family 3 subfamily A member 5 [Source:HGNC Symbol;Acc:HGNC:2638]
ENSG00000092345	DAZL_27093	DAZL	27093	DAZL_27093	DAZL	27093	1618	HGNC:2685	3	16586792	16670306	-1	protein_coding	deleted in azoospermia like [Source:HGNC Symbol;Acc:HGNC:2685]
ENSG00000011465	DCN_27098	DCN	27098	DCN_27098	DCN	27098	1634	HGNC:2705	12	91140484	91183123	-1	protein_coding	decorin [Source:HGNC Symbol;Acc:HGNC:2705]
ENSG00000011465	DCN_27099	DCN	27099	DCN_27099	DCN	27099	1634	HGNC:2705	12	91140484	91183123	-1	protein_coding	decorin [Source:HGNC Symbol;Acc:HGNC:2705]
ENSG00000132437	DDC_27100	DDC	27100	DDC_27100	DDC	27100	1644	HGNC:2719	7	50458436	50565457	-1	protein_coding	dopa decarboxylase [Source:HGNC Symbol;Acc:HGNC:2719]
ENSG00000067048	DDX3Y_27101	DDX3Y	27101	DDX3Y_27101	DDX3Y	27101	8653	HGNC:2699	Y	12904108	12920478	1	protein_coding	DEAD-box helicase 3.Y-linked [Source:HGNC Symbol;Acc:HGNC:2699]
ENSG00000024526	DEPDC1_27104	DEPDC1	27104	DEPDC1_27104	DEPDC1	27104	55635	HGNC:22949	1	68474152	68497221	-1	protein_coding	DEP domain containing 1 [Source:HGNC Symbol;Acc:HGNC:22949]
ENSG00000164031	DNAJB14_27130	DNAJB14	27130	DNAJB14_27130	DNAJB14	27130	79982	HGNC:25881	4	99896248	99946726	-1	protein_coding	DnaJ heat shock protein family (Hsp40) member B14 [Source:HGNC Symbol;Acc:HGNC:25881]
ENSG00000119772	DNMT3A_27133	DNMT3A	27133	DNMT3A_27133	DNMT3A	27133	1788	HGNC:2978	2	25227855	25342590	-1	protein_coding	DNA methyltransferase 3 alpha [Source:HGNC Symbol;Acc:HGNC:2978]
ENSG00000120875	DUSP4_27145	DUSP4	27145	DUSP4_27145	DUSP4	27145	1846	HGNC:3070	8	29333064	29350668	-1	protein_coding	dual specificity phosphatase 4 [Source:HGNC Symbol;Acc:HGNC:3070]
ENSG00000124205	EDN3_27153	EDN3	27153	EDN3_27153	EDN3	27153	1908	HGNC:3178	20	59300427	59325992	1	protein_coding	endothelin 3 [Source:HGNC Symbol;Acc:HGNC:3178]
ENSG00000124205	EDN3_27154	EDN3	27154	EDN3_27154	EDN3	27154	1908	HGNC:3178	20	59300427	59325992	1	protein_coding	endothelin 3 [Source:HGNC Symbol;Acc:HGNC:3178]
ENSG00000124205	EDN3_27155	EDN3	27155	EDN3_27155	EDN3	27155	1908	HGNC:3178	20	59300427	59325992	1	protein_coding	endothelin 3 [Source:HGNC Symbol;Acc:HGNC:3178]
ENSG00000114867	EIF4G1_27165	EIF4G1	27165	EIF4G1_27165	EIF4G1	27165	1981	HGNC:3296	3	184314495	184335358	1	protein_coding	eukaryotic translation initiation factor 4 gamma 1 [Source:HGNC Symbol;Acc:HGNC:3296]
ENSG00000106123	EPHB6_27172	EPHB6	27172	EPHB6_27172	EPHB6	27172	2051	HGNC:3396	7	142855061	142871094	1	protein_coding	EPH receptor B6 [Source:HGNC Symbol;Acc:HGNC:3396]
ENSG00000140009	ESR2_27179	ESR2	27179	ESR2_27179	ESR2	27179	2100	HGNC:3468	14	64084232	64338112	-1	protein_coding	estrogen receptor 2 [Source:HGNC Symbol;Acc:HGNC:3468]
ENSG00000140009	ESR2_27183	ESR2	27183	ESR2_27183	ESR2	27183	2100	HGNC:3468	14	64084232	64338112	-1	protein_coding	estrogen receptor 2 [Source:HGNC Symbol;Acc:HGNC:3468]
ENSG00000139163	ETNK1_27184	ETNK1	27184	ETNK1_27184	ETNK1	27184	55500	HGNC:24649	12	22625075	22690665	1	protein_coding	ethanolamine kinase 1 [Source:HGNC Symbol;Acc:HGNC:24649]
ENSG00000134954	ETS1_27185	ETS1	27185	ETS1_27185	ETS1	27185	2113	HGNC:3488	11	128458761	128587558	-1	protein_coding	ETS proto-oncogene 1.transcription factor [Source:HGNC Symbol;Acc:HGNC:3488]
ENSG00000006468	ETV1_27186	ETV1	27186	ETV1_27186	ETV1	27186	2115	HGNC:3490	7	13891228	13991425	-1	protein_coding	ETS variant 1 [Source:HGNC Symbol;Acc:HGNC:3490]
ENSG00000077348	EXOSC5_27191	EXOSC5	27191	EXOSC5_27191	EXOSC5	27191	56915	HGNC:24662	19	41386374	41397479	-1	protein_coding	exosome component 5 [Source:HGNC Symbol;Acc:HGNC:24662]
ENSG00000154511	FAM69A_27207	FAM69A	27207	DIPK1A_27207	DIPK1A	27207	388650	HGNC:32213	1	92832737	92961522	-1	protein_coding	family with sequence similarity 69 member A [Source:HGNC Symbol;Acc:HGNC:32213]
ENSG00000088832	FKBP1A_27226	FKBP1A	27226	FKBP1A_27226	FKBP1A	27226	2280	HGNC:3711	20	1368978	1393172	-1	protein_coding	FK506 binding protein 1A [Source:HGNC Symbol;Acc:HGNC:3711]
ENSG00000113552	GNPDA1_2723	GNPDA1	2723	GNPDA1_2723	GNPDA1	2723	10007	HGNC:4417	5	141991749	142013041	-1	protein_coding	glucosamine-6-phosphate deaminase 1 [Source:HGNC Symbol;Acc:HGNC:4417]
ENSG00000115414	FN1_27231	FN1	27231	FN1_27231	FN1	27231	2335	HGNC:3778	2	215360440	215436172	-1	protein_coding	fibronectin 1 [Source:HGNC Symbol;Acc:HGNC:3778]
ENSG00000136877	FPGS_27241	FPGS	27241	FPGS_27241	FPGS	27241	2356	HGNC:3824	9	127794597	127814327	1	protein_coding	folylpolyglutamate synthase [Source:HGNC Symbol;Acc:HGNC:3824]
ENSG00000140564	FURIN_27246	FURIN	27246	FURIN_27246	FURIN	27246	5045	HGNC:8568	15	90868592	90883458	1	protein_coding	furin.paired basic amino acid cleaving enzyme [Source:HGNC Symbol;Acc:HGNC:8568]
ENSG00000135677	GNS_2725	GNS	2725	GNS_2725	GNS	2725	2799	HGNC:4422	12	64713445	64759447	-1	protein_coding	glucosamine (N-acetyl)-6-sulfatase [Source:HGNC Symbol;Acc:HGNC:4422]
ENSG00000117308	GALE_27250	GALE	27250	GALE_27250	GALE	27250	2582	HGNC:4116	1	23795599	23800804	-1	protein_coding	UDP-galactose-4-epimerase [Source:HGNC Symbol;Acc:HGNC:4116]
ENSG00000286070	GGT1_27266	GGT1	27266	GGT1_27266	GGT1	27266	2678	HGNC:4250	22	24628709	24628758	1	protein_coding	gamma-glutamyltransferase 1 [Source:HGNC Symbol;Acc:HGNC:4250]
ENSG00000196329	GIMAP5_27272	GIMAP5	27272	GIMAP5_27272	GIMAP5	27272	55340	HGNC:18005	7	150722253	150750033	1	protein_coding	GTPase.IMAP family member 5 [Source:HGNC Symbol;Acc:HGNC:18005]
ENSG00000125675	GRIA3_27291	GRIA3	27291	GRIA3_27291	GRIA3	27291	2892	HGNC:4573	X	123184153	123490915	1	protein_coding	glutamate ionotropic receptor AMPA type subunit 3 [Source:HGNC Symbol;Acc:HGNC:4573]
ENSG00000125675	GRIA3_27292	GRIA3	27292	GRIA3_27292	GRIA3	27292	2892	HGNC:4573	X	123184153	123490915	1	protein_coding	glutamate ionotropic receptor AMPA type subunit 3 [Source:HGNC Symbol;Acc:HGNC:4573]
ENSG00000164116	GUCY1A3_27296	GUCY1A3	27296	GUCY1A1_27296	GUCY1A1	27296	2982	HGNC:4685	4	155666711	155732349	1	protein_coding	guanylate cyclase 1 soluble subunit alpha [Source:HGNC Symbol;Acc:HGNC:4685]
ENSG00000105968	H2AFV_27300	H2AFV	27300	H2AZ2_27300	H2AZ2	27300	94239	HGNC:20664	7	44826791	44848083	-1	protein_coding	H2A histone family member V [Source:HGNC Symbol;Acc:HGNC:20664]
ENSG00000048052	HDAC9_27304	HDAC9	27304	HDAC9_27304	HDAC9	27304	9734	HGNC:14065	7	18086949	19002416	1	protein_coding	histone deacetylase 9 [Source:HGNC Symbol;Acc:HGNC:14065]
ENSG00000048052	HDAC9_27305	HDAC9	27305	HDAC9_27305	HDAC9	27305	9734	HGNC:14065	7	18086949	19002416	1	protein_coding	histone deacetylase 9 [Source:HGNC Symbol;Acc:HGNC:14065]
ENSG00000204257	HLA-DMA_27315	HLA-DMA	27315	HLA-DMA_27315	HLA-DMA	27315	3108	HGNC:4934	6	32948613	32969094	-1	protein_coding	major histocompatibility complex.class II
ENSG00000152413	HOMER1_27325	HOMER1	27325	HOMER1_27325	HOMER1	27325	9456	HGNC:17512	5	79372636	79514217	-1	protein_coding	homer scaffolding protein 1 [Source:HGNC Symbol;Acc:HGNC:17512]
ENSG00000111711	GOLT1B_2734	GOLT1B	2734	GOLT1B_2734	GOLT1B	2734	51026	HGNC:20175	12	21501781	21518408	1	protein_coding	golgi transport 1B [Source:HGNC Symbol;Acc:HGNC:20175]
ENSG00000006652	IFRD1_27344	IFRD1	27344	IFRD1_27344	IFRD1	27344	3475	HGNC:5456	7	112422968	112481017	1	protein_coding	interferon related developmental regulator 1 [Source:HGNC Symbol;Acc:HGNC:5456]
ENSG00000166130	IKBIP_27347	IKBIP	27347	IKBIP_27347	IKBIP	27347	121457	HGNC:26430	12	98613405	98645113	-1	protein_coding	IKBKB interacting protein [Source:HGNC Symbol;Acc:HGNC:26430]
ENSG00000213949	ITGA1_27365	ITGA1	27365	ITGA1_27365	ITGA1	27365	3672	HGNC:6134	5	52787896	52959210	1	protein_coding	integrin subunit alpha 1 [Source:HGNC Symbol;Acc:HGNC:6134]
ENSG00000005844	ITGAL_27366	ITGAL	27366	ITGAL_27366	ITGAL	27366	3683	HGNC:6148	16	30472658	30523185	1	protein_coding	integrin subunit alpha L [Source:HGNC Symbol;Acc:HGNC:6148]
ENSG00000160255	ITGB2_27367	ITGB2	27367	ITGB2_27367	ITGB2	27367	3689	HGNC:6155	21	44885953	44931989	-1	protein_coding	integrin subunit beta 2 [Source:HGNC Symbol;Acc:HGNC:6155]
ENSG00000120053	GOT1_2737	GOT1	2737	GOT1_2737	GOT1	2737	2805	HGNC:4432	10	99396870	99430624	-1	protein_coding	glutamic-oxaloacetic transaminase 1 [Source:HGNC Symbol;Acc:HGNC:4432]
ENSG00000186566	GPATCH8_2740	GPATCH8	2740	GPATCH8_2740	GPATCH8	2740	23131	HGNC:29066	17	44395284	44503430	-1	protein_coding	G-patch domain containing 8 [Source:HGNC Symbol;Acc:HGNC:29066]
ENSG00000063660	GPC1_2744	GPC1	2744	GPC1_2744	GPC1	2744	2817	HGNC:4449	2	240435671	240468078	1	protein_coding	glypican 1 [Source:HGNC Symbol;Acc:HGNC:4449]
ENSG00000113368	LMNB1_27441	LMNB1	27441	LMNB1_27441	LMNB1	27441	4001	HGNC:6637	5	126776623	126837020	1	protein_coding	lamin B1 [Source:HGNC Symbol;Acc:HGNC:6637]
ENSG00000048540	LMO3_27442	LMO3	27442	LMO3_27442	LMO3	27442	55885	HGNC:6643	12	16548373	16610594	-1	protein_coding	LIM domain only 3 [Source:HGNC Symbol;Acc:HGNC:6643]
ENSG00000105699	LSR_27465	LSR	27465	LSR_27465	LSR	27465	51599	HGNC:29572	19	35248330	35267964	1	protein_coding	lipolysis stimulated lipoprotein receptor [Source:HGNC Symbol;Acc:HGNC:29572]
ENSG00000204482	LST1_27466	LST1	27466	LST1_27466	LST1	27466	7940	HGNC:14189	6	31586124	31588909	1	protein_coding	leukocyte specific transcript 1 [Source:HGNC Symbol;Acc:HGNC:14189]
ENSG00000180155	LYNX1_27472	LYNX1	27472	LYNX1_27472	LYNX1	27472	66004	HGNC:29604	8	142771197	142777810	-1	protein_coding	Ly6/neurotoxin 1 [Source:HGNC Symbol;Acc:HGNC:29604]
ENSG00000185022	MAFF_27478	MAFF	27478	MAFF_27478	MAFF	27478	23764	HGNC:6780	22	38200767	38216511	1	protein_coding	MAF bZIP transcription factor F [Source:HGNC Symbol;Acc:HGNC:6780]
ENSG00000009724	MASP2_27484	MASP2	27484	MASP2_27484	MASP2	27484	10747	HGNC:6902	1	11026523	11047233	-1	protein_coding	mannan binding lectin serine peptidase 2 [Source:HGNC Symbol;Acc:HGNC:6902]
ENSG00000135679	MDM2_27496	MDM2	27496	MDM2_27496	MDM2	27496	4193	HGNC:6973	12	68808176	68850686	1	protein_coding	MDM2 proto-oncogene [Source:HGNC Symbol;Acc:HGNC:6973]
ENSG00000135679	MDM2_27497	MDM2	27497	MDM2_27497	MDM2	27497	4193	HGNC:6973	12	68808176	68850686	1	protein_coding	MDM2 proto-oncogene [Source:HGNC Symbol;Acc:HGNC:6973]
ENSG00000184634	MED12_27498	MED12	27498	MED12_27498	MED12	27498	9968	HGNC:11957	X	71118556	71142454	1	protein_coding	mediator complex subunit 12 [Source:HGNC Symbol;Acc:HGNC:11957]
ENSG00000164850	GPER1_2750	GPER1	2750	GPER1_2750	GPER1	2750	2852	HGNC:4485	7	1082208	1093815	1	protein_coding	G protein-coupled estrogen receptor 1 [Source:HGNC Symbol;Acc:HGNC:4485]
ENSG00000187098	MITF_27518	MITF	27518	MITF_27518	MITF	27518	4286	HGNC:7105	3	69739435	69968337	1	protein_coding	melanogenesis associated transcription factor [Source:HGNC Symbol;Acc:HGNC:7105]
ENSG00000087245	MMP2_27519	MMP2	27519	MMP2_27519	MMP2	27519	4313	HGNC:7166	16	55389700	55506691	1	protein_coding	matrix metallopeptidase 2 [Source:HGNC Symbol;Acc:HGNC:7166]
ENSG00000105220	GPI_2753	GPI	2753	GPI_2753	GPI	2753	2821	HGNC:4458	19	34359480	34402156	1	protein_coding	glucose-6-phosphate isomerase [Source:HGNC Symbol;Acc:HGNC:4458]
ENSG00000118513	MYB_27540	MYB	27540	MYB_27540	MYB	27540	4602	HGNC:7545	6	135181315	135219173	1	protein_coding	MYB proto-oncogene.transcription factor [Source:HGNC Symbol;Acc:HGNC:7545]
ENSG00000198336	MYL4_27544	MYL4	27544	MYL4_27544	MYL4	27544	4635	HGNC:7585	17	47200446	47223679	1	protein_coding	myosin light chain 4 [Source:HGNC Symbol;Acc:HGNC:7585]
ENSG00000145555	MYO10_27545	MYO10	27545	MYO10_27545	MYO10	27545	4651	HGNC:7593	5	16661914	16936276	-1	protein_coding	myosin X [Source:HGNC Symbol;Acc:HGNC:7593]
ENSG00000171428	NAT1_27553	NAT1	27553	NAT1_27553	NAT1	27553	9	HGNC:7645	8	18170477	18223689	1	protein_coding	N-acetyltransferase 1 [Source:HGNC Symbol;Acc:HGNC:7645]
ENSG00000160194	NDUFV3_27573	NDUFV3	27573	NDUFV3_27573	NDUFV3	27573	4731	HGNC:7719	21	42879644	42913304	1	protein_coding	NADH:ubiquinone oxidoreductase subunit V3 [Source:HGNC Symbol;Acc:HGNC:7719]
ENSG00000277586	NEFL_27577	NEFL	27577	NEFL_27577	NEFL	27577	4747	HGNC:7739	8	24950955	24957110	-1	protein_coding	neurofilament light [Source:HGNC Symbol;Acc:HGNC:7739]
ENSG00000173848	NET1_27578	NET1	27578	NET1_27578	NET1	27578	10276	HGNC:14592	10	5412551	5458463	1	protein_coding	neuroepithelial cell transforming 1 [Source:HGNC Symbol;Acc:HGNC:14592]
ENSG00000144802	NFKBIZ_27582	NFKBIZ	27582	NFKBIZ_27582	NFKBIZ	27582	64332	HGNC:29805	3	101827991	101861022	1	protein_coding	NFKB inhibitor zeta [Source:HGNC Symbol;Acc:HGNC:29805]
ENSG00000239672	NME1_27589	NME1	27589	NME1_27589	NME1	27589	4830	HGNC:7849	17	51153536	51162428	1	protein_coding	NME/NM23 nucleoside diphosphate kinase 1 [Source:HGNC Symbol;Acc:HGNC:7849]
ENSG00000185551	NR2F2_27597	NR2F2	27597	NR2F2_27597	NR2F2	27597	7026	HGNC:7976	15	96325938	96340263	1	protein_coding	nuclear receptor subfamily 2 group F member 2 [Source:HGNC Symbol;Acc:HGNC:7976]
ENSG00000157168	NRG1_27598	NRG1	27598	NRG1_27598	NRG1	27598	3084	HGNC:7997	8	31639386	32767959	1	protein_coding	neuregulin 1 [Source:HGNC Symbol;Acc:HGNC:7997]
ENSG00000157168	NRG1_27599	NRG1	27599	NRG1_27599	NRG1	27599	3084	HGNC:7997	8	31639386	32767959	1	protein_coding	neuregulin 1 [Source:HGNC Symbol;Acc:HGNC:7997]
ENSG00000157168	NRG1_27600	NRG1	27600	NRG1_27600	NRG1	27600	3084	HGNC:7997	8	31639386	32767959	1	protein_coding	neuregulin 1 [Source:HGNC Symbol;Acc:HGNC:7997]
ENSG00000157168	NRG1_27601	NRG1	27601	NRG1_27601	NRG1	27601	3084	HGNC:7997	8	31639386	32767959	1	protein_coding	neuregulin 1 [Source:HGNC Symbol;Acc:HGNC:7997]
ENSG00000157168	NRG1_27602	NRG1	27602	NRG1_27602	NRG1	27602	3084	HGNC:7997	8	31639386	32767959	1	protein_coding	neuregulin 1 [Source:HGNC Symbol;Acc:HGNC:7997]
ENSG00000205336	ADGRG1_2761	ADGRG1	2761	ADGRG1_2761	ADGRG1	2761	9289	HGNC:4512	16	57610652	57665580	1	protein_coding	adhesion G protein-coupled receptor G1 [Source:HGNC Symbol;Acc:HGNC:4512]
ENSG00000213024	NUP62_27614	NUP62	27614	NUP62_27614	NUP62	27614	23636	HGNC:8066	19	49906825	49929763	-1	protein_coding	nucleoporin 62 [Source:HGNC Symbol;Acc:HGNC:8066]
ENSG00000089127	OAS1_27617	OAS1	27617	OAS1_27617	OAS1	27617	4938	HGNC:8086	12	112906777	112933222	1	protein_coding	2'-5'-oligoadenylate synthetase 1 [Source:HGNC Symbol;Acc:HGNC:8086]
ENSG00000124253	PCK1_27655	PCK1	27655	PCK1_27655	PCK1	27655	5105	HGNC:8724	20	57561080	57568112	1	protein_coding	phosphoenolpyruvate carboxykinase 1 [Source:HGNC Symbol;Acc:HGNC:8724]
ENSG00000115252	PDE1A_27659	PDE1A	27659	PDE1A_27659	PDE1A	27659	5136	HGNC:8774	2	182140036	182523192	-1	protein_coding	phosphodiesterase 1A [Source:HGNC Symbol;Acc:HGNC:8774]
ENSG00000105650	PDE4C_27660	PDE4C	27660	PDE4C_27660	PDE4C	27660	5143	HGNC:8782	19	18207961	18255419	-1	protein_coding	phosphodiesterase 4C [Source:HGNC Symbol;Acc:HGNC:8782]
ENSG00000197461	PDGFA_27664	PDGFA	27664	PDGFA_27664	PDGFA	27664	5154	HGNC:8799	7	497258	520296	-1	protein_coding	platelet derived growth factor subunit A [Source:HGNC Symbol;Acc:HGNC:8799]
ENSG00000115425	PECR_27673	PECR	27673	PECR_27673	PECR	27673	55825	HGNC:18281	2	215996329	216082955	-1	protein_coding	peroxisomal trans-2-enoyl-CoA reductase [Source:HGNC Symbol;Acc:HGNC:18281]
ENSG00000144824	PHLDB2_27678	PHLDB2	27678	PHLDB2_27678	PHLDB2	27678	90102	HGNC:29573	3	111732497	111976517	1	protein_coding	pleckstrin homology like domain family B member 2 [Source:HGNC Symbol;Acc:HGNC:29573]
ENSG00000151665	PIGF_27685	PIGF	27685	PIGF_27685	PIGF	27685	5281	HGNC:8962	2	46580937	46617119	-1	protein_coding	phosphatidylinositol glycan anchor biosynthesis class F [Source:HGNC Symbol;Acc:HGNC:8962]
ENSG00000100479	POLE2_27697	POLE2	27697	POLE2_27697	POLE2	27697	5427	HGNC:9178	14	49643555	49688422	-1	protein_coding	DNA polymerase epsilon 2.accessory subunit [Source:HGNC Symbol;Acc:HGNC:9178]
ENSG00000163882	POLR2H_27699	POLR2H	27699	POLR2H_27699	POLR2H	27699	5437	HGNC:9195	3	184361718	184368596	1	protein_coding	RNA polymerase II subunit H [Source:HGNC Symbol;Acc:HGNC:9195]
ENSG00000088448	ANKRD10_277	ANKRD10	277	ANKRD10_277	ANKRD10	277	55608	HGNC:20265	13	110878540	110915069	-1	protein_coding	ankyrin repeat domain 10 [Source:HGNC Symbol;Acc:HGNC:20265]
ENSG00000138032	PPM1B_27708	PPM1B	27708	PPM1B_27708	PPM1B	27708	5495	HGNC:9276	2	44167969	44244384	1	protein_coding	protein phosphatase.Mg2+/Mn2+ dependent 1B [Source:HGNC Symbol;Acc:HGNC:9276]
ENSG00000106070	GRB10_2771	GRB10	2771	GRB10_2771	GRB10	2771	2887	HGNC:4564	7	50590063	50793462	-1	protein_coding	growth factor receptor bound protein 10 [Source:HGNC Symbol;Acc:HGNC:4564]
ENSG00000110801	PSMD9_27739	PSMD9	27739	PSMD9_27739	PSMD9	27739	5715	HGNC:9567	12	121888731	121918297	1	protein_coding	proteasome 26S subunit.non-ATPase 9 [Source:HGNC Symbol;Acc:HGNC:9567]
ENSG00000241343	RPL36A_27804	RPL36A	27804	RPL36A_27804	RPL36A	27804	6173	HGNC:10359	X	101390824	101396154	1	protein_coding	ribosomal protein L36a [Source:HGNC Symbol;Acc:HGNC:10359]
ENSG00000124787	RPP40_27808	RPP40	27808	RPP40_27808	RPP40	27808	10799	HGNC:20992	6	4994732	5004063	-1	protein_coding	ribonuclease P/MRP subunit p40 [Source:HGNC Symbol;Acc:HGNC:20992]
ENSG00000008988	RPS20_27810	RPS20	27810	RPS20_27810	RPS20	27810	6224	HGNC:10405	8	56067295	56074581	-1	protein_coding	ribosomal protein S20 [Source:HGNC Symbol;Acc:HGNC:10405]
ENSG00000159216	RUNX1_27815	RUNX1	27815	RUNX1_27815	RUNX1	27815	861	HGNC:10471	21	34787801	36004667	-1	protein_coding	runt related transcription factor 1 [Source:HGNC Symbol;Acc:HGNC:10471]
ENSG00000189171	S100A13_27820	S100A13	27820	S100A13_27820	S100A13	27820	6284	HGNC:10490	1	153618787	153631360	-1	protein_coding	S100 calcium binding protein A13 [Source:HGNC Symbol;Acc:HGNC:10490]
ENSG00000116171	SCP2_27826	SCP2	27826	SCP2_27826	SCP2	27826	6342	HGNC:10606	1	52927229	53051703	1	protein_coding	sterol carrier protein 2 [Source:HGNC Symbol;Acc:HGNC:10606]
ENSG00000137872	SEMA6D_27835	SEMA6D	27835	SEMA6D_27835	SEMA6D	27835	80031	HGNC:16770	15	47184101	47774223	1	protein_coding	semaphorin 6D [Source:HGNC Symbol;Acc:HGNC:16770]
ENSG00000057149	SERPINB3_27840	SERPINB3	27840	SERPINB3_27840	SERPINB3	27840	6317	HGNC:10569	18	63655197	63661963	-1	protein_coding	serpin family B member 3 [Source:HGNC Symbol;Acc:HGNC:10569]
ENSG00000135919	SERPINE2_27841	SERPINE2	27841	SERPINE2_27841	SERPINE2	27841	5270	HGNC:8951	2	223975112	224039319	-1	protein_coding	serpin family E member 2 [Source:HGNC Symbol;Acc:HGNC:8951]
ENSG00000135919	SERPINE2_27842	SERPINE2	27842	SERPINE2_27842	SERPINE2	27842	5270	HGNC:8951	2	223975112	224039319	-1	protein_coding	serpin family E member 2 [Source:HGNC Symbol;Acc:HGNC:8951]
ENSG00000107338	SHB_27848	SHB	27848	SHB_27848	SHB	27848	6461	HGNC:10838	9	37919134	38069211	-1	protein_coding	SH2 domain containing adaptor protein B [Source:HGNC Symbol;Acc:HGNC:10838]
ENSG00000102078	SLC25A14_27867	SLC25A14	27867	SLC25A14_27867	SLC25A14	27867	9016	HGNC:10984	X	130339888	130373361	1	protein_coding	solute carrier family 25 member 14 [Source:HGNC Symbol;Acc:HGNC:10984]
ENSG00000153291	SLC25A27_27869	SLC25A27	27869	SLC25A27_27869	SLC25A27	27869	9481	HGNC:21065	6	46652915	46678193	1	protein_coding	solute carrier family 25 member 27 [Source:HGNC Symbol;Acc:HGNC:21065]
ENSG00000176884	GRIN1_2787	GRIN1	2787	GRIN1_2787	GRIN1	2787	2902	HGNC:4584	9	137138390	137168762	1	protein_coding	glutamate ionotropic receptor NMDA type subunit 1 [Source:HGNC Symbol;Acc:HGNC:4584]
ENSG00000173262	SLC2A14_27874	SLC2A14	27874	SLC2A14_27874	SLC2A14	27874	144195	HGNC:18301	12	7812512	7891148	-1	protein_coding	solute carrier family 2 member 14 [Source:HGNC Symbol;Acc:HGNC:18301]
ENSG00000130821	SLC6A8_27878	SLC6A8	27878	SLC6A8_27878	SLC6A8	27878	6535	HGNC:11055	X	153688099	153696593	1	protein_coding	solute carrier family 6 member 8 [Source:HGNC Symbol;Acc:HGNC:11055]
ENSG00000166949	SMAD3_27880	SMAD3	27880	SMAD3_27880	SMAD3	27880	4088	HGNC:6769	15	67063763	67195195	1	protein_coding	SMAD family member 3 [Source:HGNC Symbol;Acc:HGNC:6769]
ENSG00000182968	SOX1_27894	SOX1	27894	SOX1_27894	SOX1	27894	6656	HGNC:11189	13	112067647	112070488	1	protein_coding	SRY-box 1 [Source:HGNC Symbol;Acc:HGNC:11189]
ENSG00000070731	ST6GALNAC2_27912	ST6GALNAC2	27912	ST6GALNAC2_27912	ST6GALNAC2	27912	10610	HGNC:10867	17	76565379	76586956	-1	protein_coding	ST6 N-acetylgalactosaminide alpha-2.6-sialyltransferase 2 [Source:HGNC Symbol;Acc:HGNC:10867]
ENSG00000196502	SULT1A1_27920	SULT1A1	27920	SULT1A1_27920	SULT1A1	27920	6817	HGNC:11453	16	28605196	28623625	-1	protein_coding	sulfotransferase family 1A member 1 [Source:HGNC Symbol;Acc:HGNC:11453]
ENSG00000105329	TGFB1_27949	TGFB1	27949	TGFB1_27949	TGFB1	27949	7040	HGNC:11766	19	41301587	41353911	-1	protein_coding	transforming growth factor beta 1 [Source:HGNC Symbol;Acc:HGNC:11766]
ENSG00000126768	TIMM17B_27958	TIMM17B	27958	TIMM17B_27958	TIMM17B	27958	10245	HGNC:17310	X	48893447	48898143	-1	protein_coding	translocase of inner mitochondrial membrane 17B [Source:HGNC Symbol;Acc:HGNC:17310]
ENSG00000204152	TIMM23B_27959	TIMM23B	27959	TIMM23B_27959	TIMM23B	27959	100652748	HGNC:23581	10	49942033	49974850	1	protein_coding	translocase of inner mitochondrial membrane 23 homolog B [Source:HGNC Symbol;Acc:HGNC:23581]
ENSG00000134970	TMED7_27963	TMED7	27963	TMED7_27963	TMED7	27963	51014	HGNC:24253	5	115613508	115632992	-1	protein_coding	transmembrane p24 trafficking protein 7 [Source:HGNC Symbol;Acc:HGNC:24253]
ENSG00000124493	GRM4_2797	GRM4	2797	GRM4_2797	GRM4	2797	2914	HGNC:4596	6	34018645	34155622	-1	protein_coding	glutamate metabotropic receptor 4 [Source:HGNC Symbol;Acc:HGNC:4596]
ENSG00000269556	TMEM185A_27972	TMEM185A	27972	TMEM185A_27972	TMEM185A	27972	84548	HGNC:17125	X	149596556	149631912	-1	protein_coding	transmembrane protein 185A [Source:HGNC Symbol;Acc:HGNC:17125]
ENSG00000135048	TMEM2_27975	TMEM2	27975	CEMIP2_27975	CEMIP2	27975	23670	HGNC:11869	9	71683366	71816690	-1	protein_coding	transmembrane protein 2 [Source:HGNC Symbol;Acc:HGNC:11869]
ENSG00000030582	GRN_2799	GRN	2799	GRN_2799	GRN	2799	2896	HGNC:4601	17	44345086	44353102	1	protein_coding	granulin precursor [Source:HGNC Symbol;Acc:HGNC:4601]
ENSG00000239697	TNFSF12_27992	TNFSF12	27992	TNFSF12_27992	TNFSF12	27992	8742	HGNC:11927	17	7548891	7557890	1	protein_coding	TNF superfamily member 12 [Source:HGNC Symbol;Acc:HGNC:11927]
ENSG00000115129	TP53I3_27999	TP53I3	27999	TP53I3_27999	TP53I3	27999	9540	HGNC:19373	2	24077433	24085861	-1	protein_coding	tumor protein p53 inducible protein 3 [Source:HGNC Symbol;Acc:HGNC:19373]
ENSG00000140416	TPM1_28000	TPM1	28000	TPM1_28000	TPM1	28000	7168	HGNC:12010	15	63042632	63071915	1	protein_coding	tropomyosin 1 [Source:HGNC Symbol;Acc:HGNC:12010]
ENSG00000204977	TRIM13_28005	TRIM13	28005	TRIM13_28005	TRIM13	28005	10206	HGNC:9976	13	49995888	50020481	1	protein_coding	tripartite motif containing 13 [Source:HGNC Symbol;Acc:HGNC:9976]
ENSG00000196689	TRPV1_28014	TRPV1	28014	TRPV1_28014	TRPV1	28014	7442	HGNC:12716	17	3565444	3609411	-1	protein_coding	transient receptor potential cation channel subfamily V member 1 [Source:HGNC Symbol;Acc:HGNC:12716]
ENSG00000145777	TSLP_28017	TSLP	28017	TSLP_28017	TSLP	28017	85480	HGNC:30743	5	111070062	111078024	1	protein_coding	thymic stromal lymphopoietin [Source:HGNC Symbol;Acc:HGNC:30743]
ENSG00000265972	TXNIP_28030	TXNIP	28030	TXNIP_28030	TXNIP	28030	10628	HGNC:16952	1	145992435	145996600	-1	protein_coding	thioredoxin interacting protein [Source:HGNC Symbol;Acc:HGNC:16952]
ENSG00000105447	GRWD1_2804	GRWD1	2804	GRWD1_2804	GRWD1	2804	83743	HGNC:21270	19	48445773	48457022	1	protein_coding	glutamate rich WD repeat containing 1 [Source:HGNC Symbol;Acc:HGNC:21270]
ENSG00000059145	UNKL_28040	UNKL	28040	UNKL_28040	UNKL	28040	64718	HGNC:14184	16	1363205	1414751	-1	protein_coding	unkempt family like zinc finger [Source:HGNC Symbol;Acc:HGNC:14184]
ENSG00000006611	USH1C_28044	USH1C	28044	USH1C_28044	USH1C	28044	10083	HGNC:12597	11	17493895	17544416	-1	protein_coding	USH1 protein network component harmonin [Source:HGNC Symbol;Acc:HGNC:12597]
ENSG00000112715	VEGFA_28053	VEGFA	28053	VEGFA_28053	VEGFA	28053	7422	HGNC:12680	6	43770184	43786487	1	protein_coding	vascular endothelial growth factor A [Source:HGNC Symbol;Acc:HGNC:12680]
ENSG00000144560	VGLL4_28054	VGLL4	28054	VGLL4_28054	VGLL4	28054	9686	HGNC:28966	3	11556070	11771350	-1	protein_coding	vestigial like family member 4 [Source:HGNC Symbol;Acc:HGNC:28966]
ENSG00000144560	VGLL4_28055	VGLL4	28055	VGLL4_28055	VGLL4	28055	9686	HGNC:28966	3	11556070	11771350	-1	protein_coding	vestigial like family member 4 [Source:HGNC Symbol;Acc:HGNC:28966]
ENSG00000104415	WISP1_28074	WISP1	28074	CCN4_28074	CCN4	28074	8840	HGNC:12769	8	133191039	133230344	1	protein_coding	WNT1 inducible signaling pathway protein 1 [Source:HGNC Symbol;Acc:HGNC:12769]
ENSG00000154767	XPC_28078	XPC	28078	XPC_28078	XPC	28078	7508	HGNC:12816	3	14145147	14178783	-1	protein_coding	XPC complex subunit.DNA damage recognition and repair factor [Source:HGNC Symbol;Acc:HGNC:12816]
ENSG00000105723	GSK3A_2809	GSK3A	2809	GSK3A_2809	GSK3A	2809	2931	HGNC:4616	19	42230186	42242625	-1	protein_coding	glycogen synthase kinase 3 alpha [Source:HGNC Symbol;Acc:HGNC:4616]
ENSG00000082701	GSK3B_2810	GSK3B	2810	GSK3B_2810	GSK3B	2810	2932	HGNC:4617	3	119821323	120094417	-1	protein_coding	glycogen synthase kinase 3 beta [Source:HGNC Symbol;Acc:HGNC:4617]
ENSG00000261799	LOC283357_28160	LOC283357	28160	AC007406.5_28160	AC007406.5	28160	NA	NA	12	273954	277123	-1	sense_overlapping	NA
ENSG00000277053	GTF2IP1_28161	GTF2IP1	28161	GTF2IP1_28161	GTF2IP1	28161	2970	HGNC:4660	7	75185385	75237696	-1	transcribed_unprocessed_pseudogene	general transcription factor IIi pseudogene 1 [Source:HGNC Symbol;Acc:HGNC:4660]
ENSG00000230006	ANKRD36BP2_28163	ANKRD36BP2	28163	ANKRD36BP2_28163	ANKRD36BP2	28163	645784	HGNC:33607	2	88765807	88806612	1	transcribed_unprocessed_pseudogene	ankyrin repeat domain 36B pseudogene 2 [Source:HGNC Symbol;Acc:HGNC:33607]
ENSG00000211893	IGHG2_28164	IGHG2	28164	IGHG2_28164	IGHG2	28164	3501	HGNC:5526	14	105639559	105644790	-1	IG_C_gene	immunoglobulin heavy constant gamma 2 (G2m marker) [Source:HGNC Symbol;Acc:HGNC:5526]
ENSG00000211935	IGHG3_28165	IGHG3	28165	IGHV1-3_28165	IGHV1-3	28165	28473	HGNC:5552	14	106005095	106005574	-1	IG_V_gene	immunoglobulin heavy variable 1-3 [Source:HGNC Symbol;Acc:HGNC:5552]
ENSG00000256612	CYP2B7P_28166	CYP2B7P	28166	CYP2B7P_28166	CYP2B7P	28166	1556	HGNC:2616	19	40924219	40950660	1	transcribed_unprocessed_pseudogene	cytochrome P450 family 2 subfamily B member 7.pseudogene [Source:HGNC Symbol;Acc:HGNC:2616]
ENSG00000282627	IGHV3_28168	IGHV3	28168	IGHV3-48_28168	IGHV3-48	28168	28424	HGNC:5606	CHR_HSCHR14_3_CTG1	106562491	106563025	-1	IG_V_gene	immunoglobulin heavy variable 3-48 [Source:HGNC Symbol;Acc:HGNC:5606]
ENSG00000211751	TRBC1_28169	TRBC1	28169	TRBC1_28169	TRBC1	28169	28639	HGNC:12156	NA	NA	NA	NA	protein_coding	T Cell Receptor Beta Constant 1
ENSG00000244067	GSTA2_2817	GSTA2	2817	GSTA2_2817	GSTA2	2817	2939	HGNC:4627	6	52750089	52763569	-1	protein_coding	glutathione S-transferase alpha 2 [Source:HGNC Symbol;Acc:HGNC:4627]
ENSG00000211651	IGLV1_28171	IGLV1	28171	IGLV1-44_28171	IGLV1-44	28171	28823	HGNC:5879	22	22380766	22381347	1	IG_V_gene	immunoglobulin lambda variable 1-44 [Source:HGNC Symbol;Acc:HGNC:5879]
ENSG00000211800	TRAV20_28173	TRAV20	28173	TRAV20_28173	TRAV20	28173	28663	HGNC:12117	14	22040594	22041153	1	TR_V_gene	T-cell receptor alpha variable 20 [Source:HGNC Symbol;Acc:HGNC:12117]
ENSG00000211632	IGKV3D_28174	IGKV3D	28174	IGKV3D-11_28174	IGKV3D-11	28174	28876	HGNC:5823	2	90172802	90173414	1	IG_V_gene	immunoglobulin kappa variable 3D-11 [Source:HGNC Symbol;Acc:HGNC:5823]
ENSG00000145736	GTF2H2_28175	GTF2H2	28175	GTF2H2_28175	GTF2H2	28175	2966	HGNC:4656	5	71032670	71067689	-1	protein_coding	general transcription factor IIH subunit 2 [Source:HGNC Symbol;Acc:HGNC:4656]
ENSG00000196126	LOC100510495_28176	LOC100510495	28176	HLA-DRB1_28176	HLA-DRB1	28176	3123	HGNC:4948	6	32578769	32589848	-1	protein_coding	major histocompatibility complex.class II
ENSG00000145990	LOC285812_28179	LOC285812	28179	GFOD1_28179	GFOD1	28179	54438	HGNC:21096	6	13357830	13487662	-1	protein_coding	glucose-fructose oxidoreductase domain containing 1 [Source:HGNC Symbol;Acc:HGNC:21096]
ENSG00000196873	CB_28181	CB	28181	CBWD3_28181	CBWD3	28181	445571	HGNC:18519	9	68232003	68300015	1	protein_coding	COBW domain containing 3 [Source:HGNC Symbol;Acc:HGNC:18519]
ENSG00000268001	LOC100505812_28182	LOC100505812	28182	CARD8-AS1_28182	CARD8-AS1	28182	100505812	HGNC:51408	19	48255675	48258199	1	antisense_RNA	CARD8 antisense RNA 1 [Source:HGNC Symbol;Acc:HGNC:51408]
ENSG00000142541	RPL13AP5_28183	RPL13AP5	28183	RPL13A_28183	RPL13A	28183	23521	HGNC:10304	19	49487554	49492308	1	protein_coding	ribosomal protein L13a [Source:HGNC Symbol;Acc:HGNC:10304]
ENSG00000131773	KHDRBS3_28184	KHDRBS3	28184	KHDRBS3_28184	KHDRBS3	28184	10656	HGNC:18117	8	135457457	135656722	1	protein_coding	KH RNA binding domain containing.signal transduction associated 3 [Source:HGNC Symbol;Acc:HGNC:18117]
ENSG00000211598	IGKV4-1_28185	IGKV4-1	28185	IGKV4-1_28185	IGKV4-1	28185	28908	HGNC:5834	2	88885397	88886153	1	IG_V_gene	immunoglobulin kappa variable 4-1 [Source:HGNC Symbol;Acc:HGNC:5834]
ENSG00000233327	USP32P2_28186	USP32P2	28186	USP32P2_28186	USP32P2	28186	220594	HGNC:30751	17	18511262	18525930	-1	transcribed_unprocessed_pseudogene	ubiquitin specific peptidase 32 pseudogene 2 [Source:HGNC Symbol;Acc:HGNC:30751]
ENSG00000282801	IGKV1_28187	IGKV1	28187	IGKV1-5_28187	IGKV1-5	28187	28299	HGNC:5741	CHR_HG2290_PATCH	88947301	88947957	-1	IG_V_gene	immunoglobulin kappa variable 1-5 [Source:HGNC Symbol;Acc:HGNC:5741]
NA	MGC70870_28188	MGC70870	28188	MGC70870_28188	MGC70870	28188	403340	NA	NA	NA	NA	NA	pseudogene	C-Terminal Binding Protein 2 Pseudogene
ENSG00000215837	SDHAP2_28189	SDHAP2	28189	SDHAP2_28189	SDHAP2	28189	727956	HGNC:27408	3	195658096	195685904	1	transcribed_unprocessed_pseudogene	succinate dehydrogenase complex flavoprotein subunit A pseudogene 2 [Source:HGNC Symbol;Acc:HGNC:27408]
ENSG00000224411	HSP90AA2P_28191	HSP90AA2P	28191	HSP90AA2P_28191	HSP90AA2P	28191	3324	HGNC:5256	11	27888838	27891033	-1	processed_pseudogene	heat shock protein 90 alpha family class A member 2.pseudogene [Source:HGNC Symbol;Acc:HGNC:5256]
ENSG00000164983	TMEM65_28194	TMEM65	28194	TMEM65_28194	TMEM65	28194	157378	HGNC:25203	8	124306189	124372692	-1	protein_coding	transmembrane protein 65 [Source:HGNC Symbol;Acc:HGNC:25203]
ENSG00000211772	TRBC2_28196	TRBC2	28196	TRBC2_28196	TRBC2	28196	28638	HGNC:12157	7	142801041	142802748	1	TR_C_gene	T-cell receptor beta constant 2 [Source:HGNC Symbol;Acc:HGNC:12157]
ENSG00000239672	NME2_28197	NME2	28197	NME1_28197	NME1	28197	4830	HGNC:7849	17	51153536	51162428	1	protein_coding	NME/NM23 nucleoside diphosphate kinase 1 [Source:HGNC Symbol;Acc:HGNC:7849]
ENSG00000229847	EMX2OS_28199	EMX2OS	28199	EMX2OS_28199	EMX2OS	28199	196047	HGNC:18511	10	117473215	117545068	-1	antisense_RNA	EMX2 opposite strand/antisense RNA [Source:HGNC Symbol;Acc:HGNC:18511]
ENSG00000164764	LOC286191_28201	LOC286191	28201	SBSPON_28201	SBSPON	28201	157869	HGNC:30362	8	73064540	73124088	-1	protein_coding	somatomedin B and thrombospondin type 1 domain containing [Source:HGNC Symbol;Acc:HGNC:30362]
ENSG00000235687	LOC100505614_28202	LOC100505614	28202	LINC00993_28202	LINC00993	28202	101929520	HGNC:48948	10	37248118	37347031	1	transcribed_unprocessed_pseudogene	long intergenic non-protein coding RNA 993 [Source:HGNC Symbol;Acc:HGNC:48948]
ENSG00000282691	IGHV4_28203	IGHV4	28203	IGHV4-59_28203	IGHV4-59	28203	28392	HGNC:5654	CHR_HSCHR14_3_CTG1	106651930	106652506	-1	IG_V_gene	immunoglobulin heavy variable 4-59 [Source:HGNC Symbol;Acc:HGNC:5654]
NA	BRE-AS1_28204	BRE-AS1	28204	BABAM2-AS1_28204	BABAM2-AS1	28204	100302650	HGNC: 44171	2	27889455	27891114	-1	antisense_RNA	BABAM2 Antisense RNA 1 affiliated with the lncRNA class
ENSG00000137274	BPHL_28205	BPHL	28205	BPHL_28205	BPHL	28205	670	HGNC:1094	6	3118374	3153578	1	protein_coding	biphenyl hydrolase like [Source:HGNC Symbol;Acc:HGNC:1094]
ENSG00000125618	PAX8_28206	PAX8	28206	PAX8_28206	PAX8	28206	7849	HGNC:8622	2	113215997	113278950	-1	protein_coding	paired box 8 [Source:HGNC Symbol;Acc:HGNC:8622]
ENSG00000172236	TPSAB1_28207	TPSAB1	28207	TPSAB1_28207	TPSAB1	28207	7177	HGNC:12019	16	1240696	1242554	1	protein_coding	tryptase alpha/beta 1 [Source:HGNC Symbol;Acc:HGNC:12019]
ENSG00000114353	GNAI2_28208	GNAI2	28208	GNAI2_28208	GNAI2	28208	2771	HGNC:4385	3	50226292	50259355	1	protein_coding	G protein subunit alpha i2 [Source:HGNC Symbol;Acc:HGNC:4385]
ENSG00000080819	CPOX_28209	CPOX	28209	CPOX_28209	CPOX	28209	1371	HGNC:2321	3	98521132	98593723	-1	protein_coding	coproporphyrinogen oxidase [Source:HGNC Symbol;Acc:HGNC:2321]
ENSG00000243279	PRAF2_28210	PRAF2	28210	PRAF2_28210	PRAF2	28210	11230	HGNC:28911	X	49071156	49074071	-1	protein_coding	PRA1 domain family member 2 [Source:HGNC Symbol;Acc:HGNC:28911]
ENSG00000076662	ICAM3_28211	ICAM3	28211	ICAM3_28211	ICAM3	28211	3385	HGNC:5346	19	10333776	10339823	-1	protein_coding	intercellular adhesion molecule 3 [Source:HGNC Symbol;Acc:HGNC:5346]
ENSG00000133142	TCEAL4_28212	TCEAL4	28212	TCEAL4_28212	TCEAL4	28212	79921	HGNC:26121	X	103576231	103587736	1	protein_coding	transcription elongation factor A like 4 [Source:HGNC Symbol;Acc:HGNC:26121]
ENSG00000270800	RPS10_28213	RPS10	28213	RPS10-NUDT3_28213	RPS10-NUDT3	28213	100529239	HGNC:49181	6	34284887	34426071	-1	protein_coding	RPS10-NUDT3 readthrough [Source:HGNC Symbol;Acc:HGNC:49181]
ENSG00000165949	IFI27_28214	IFI27	28214	IFI27_28214	IFI27	28214	3429	HGNC:5397	14	94104836	94116698	1	protein_coding	interferon alpha inducible protein 27 [Source:HGNC Symbol;Acc:HGNC:5397]
ENSG00000205364	MT1M_28215	MT1M	28215	MT1M_28215	MT1M	28215	4499	HGNC:14296	16	56632233	56633986	1	protein_coding	metallothionein 1M [Source:HGNC Symbol;Acc:HGNC:14296]
ENSG00000077721	UBE2A_28216	UBE2A	28216	UBE2A_28216	UBE2A	28216	7319	HGNC:12472	X	119574467	119591083	1	protein_coding	ubiquitin conjugating enzyme E2 A [Source:HGNC Symbol;Acc:HGNC:12472]
ENSG00000112592	TBP_28217	TBP	28217	TBP_28217	TBP	28217	6908	HGNC:11588	6	170554302	170572870	1	protein_coding	TATA-box binding protein [Source:HGNC Symbol;Acc:HGNC:11588]
ENSG00000276023	DUSP14_28218	DUSP14	28218	DUSP14_28218	DUSP14	28218	11072	HGNC:17007	17	37489831	37513501	1	protein_coding	dual specificity phosphatase 14 [Source:HGNC Symbol;Acc:HGNC:17007]
ENSG00000141738	GRB7_28219	GRB7	28219	GRB7_28219	GRB7	28219	2886	HGNC:4567	17	39737927	39747291	1	protein_coding	growth factor receptor bound protein 7 [Source:HGNC Symbol;Acc:HGNC:4567]
ENSG00000087088	BAX_28222	BAX	28222	BAX_28222	BAX	28222	581	HGNC:959	19	48954815	48961798	1	protein_coding	BCL2 associated X.apoptosis regulator [Source:HGNC Symbol;Acc:HGNC:959]
ENSG00000229807	XIST_28223	XIST	28223	XIST_28223	XIST	28223	7503	HGNC:12810	X	73820651	73852753	-1	lincRNA	X inactive specific transcript (non-protein coding) [Source:HGNC Symbol;Acc:HGNC:12810]
ENSG00000275896	PRSS2_28224	PRSS2	28224	PRSS2_28224	PRSS2	28224	5645	HGNC:9483	7	142760398	142774564	1	protein_coding	protease.serine 2 [Source:HGNC Symbol;Acc:HGNC:9483]
ENSG00000223350	IGL_28225	IGL	28225	IGLV9-49_28225	IGLV9-49	28225	28773	HGNC:5933	22	22343187	22343732	1	IG_V_gene	immunoglobulin lambda variable 9-49 [Source:HGNC Symbol;Acc:HGNC:5933]
ENSG00000240671	IGK_28226	IGK	28226	IGKV1-8_28226	IGKV1-8	28226	28942	HGNC:5743	2	88992409	88992931	-1	IG_V_gene	immunoglobulin kappa variable 1-8 [Source:HGNC Symbol;Acc:HGNC:5743]
ENSG00000156469	MTERFD_28227	MTERFD	28227	MTERF3_28227	MTERF3	28227	51001	HGNC:24258	8	96239398	96261610	-1	protein_coding	mitochondrial transcription termination factor 3 [Source:HGNC Symbol;Acc:HGNC:24258]
ENSG00000227191	TRGC2_28228	TRGC2	28228	TRGC2_28228	TRGC2	28228	6967	HGNC:12276	7	38239580	38249572	-1	TR_C_gene	T-cell receptor gamma constant 2 [Source:HGNC Symbol;Acc:HGNC:12276]
ENSG00000213366	GSTM2_2823	GSTM2	2823	GSTM2_2823	GSTM2	2823	2946	HGNC:4634	1	109668022	109709551	1	protein_coding	glutathione S-transferase mu 2 [Source:HGNC Symbol;Acc:HGNC:4634]
ENSG00000242366	UGT1A8_28230	UGT1A8	28230	UGT1A8_28230	UGT1A8	28230	54576	HGNC:12540	2	233617645	233773310	1	protein_coding	UDP glucuronosyltransferase family 1 member A8 [Source:HGNC Symbol;Acc:HGNC:12540]
ENSG00000082074	FYB_28231	FYB	28231	FYB1_28231	FYB1	28231	2533	HGNC:4036	5	39105236	39274528	-1	protein_coding	FYN binding protein 1 [Source:HGNC Symbol;Acc:HGNC:4036]
ENSG00000081041	CXCL2_28232	CXCL2	28232	CXCL2_28232	CXCL2	28232	2920	HGNC:4603	4	74097035	74099293	-1	protein_coding	C-X-C motif chemokine ligand 2 [Source:HGNC Symbol;Acc:HGNC:4603]
ENSG00000112237	CCNC_28233	CCNC	28233	CCNC_28233	CCNC	28233	892	HGNC:1581	6	99542380	99568973	-1	protein_coding	cyclin C [Source:HGNC Symbol;Acc:HGNC:1581]
ENSG00000167757	KLK11_28234	KLK11	28234	KLK11_28234	KLK11	28234	11012	HGNC:6359	19	51022216	51028039	-1	protein_coding	kallikrein related peptidase 11 [Source:HGNC Symbol;Acc:HGNC:6359]
ENSG00000188739	RBM34_28235	RBM34	28235	RBM34_28235	RBM34	28235	23029	HGNC:28965	1	235131183	235161457	-1	protein_coding	RNA binding motif protein 34 [Source:HGNC Symbol;Acc:HGNC:28965]
ENSG00000113263	ITK_28236	ITK	28236	ITK_28236	ITK	28236	3702	HGNC:6171	5	157142933	157255191	1	protein_coding	IL2 inducible T-cell kinase [Source:HGNC Symbol;Acc:HGNC:6171]
ENSG00000241360	PDXP_28237	PDXP	28237	PDXP_28237	PDXP	28237	57026	HGNC:30259	22	37658727	37666934	1	protein_coding	pyridoxal phosphatase [Source:HGNC Symbol;Acc:HGNC:30259]
ENSG00000107831	FGF8_28239	FGF8	28239	FGF8_28239	FGF8	28239	2253	HGNC:3686	10	101770130	101780369	-1	protein_coding	fibroblast growth factor 8 [Source:HGNC Symbol;Acc:HGNC:3686]
ENSG00000116741	RGS2_28241	RGS2	28241	RGS2_28241	RGS2	28241	5997	HGNC:9998	1	192809039	192812283	1	protein_coding	regulator of G protein signaling 2 [Source:HGNC Symbol;Acc:HGNC:9998]
ENSG00000114423	CBLB_28242	CBLB	28242	CBLB_28242	CBLB	28242	868	HGNC:1542	3	105655461	105869552	-1	protein_coding	Cbl proto-oncogene B [Source:HGNC Symbol;Acc:HGNC:1542]
ENSG00000069943	PIGB_28244	PIGB	28244	PIGB_28244	PIGB	28244	9488	HGNC:8959	15	55318960	55355648	1	protein_coding	phosphatidylinositol glycan anchor biosynthesis class B [Source:HGNC Symbol;Acc:HGNC:8959]
ENSG00000173848	NET1_28245	NET1	28245	NET1_28245	NET1	28245	10276	HGNC:14592	10	5412551	5458463	1	protein_coding	neuroepithelial cell transforming 1 [Source:HGNC Symbol;Acc:HGNC:14592]
ENSG00000151632	AKR1C2_28246	AKR1C2	28246	AKR1C2_28246	AKR1C2	28246	1646	HGNC:385	10	4987400	5018031	-1	protein_coding	aldo-keto reductase family 1 member C2 [Source:HGNC Symbol;Acc:HGNC:385]
ENSG00000153113	CAST_28247	CAST	28247	CAST_28247	CAST	28247	831	HGNC:1515	5	96525267	96779595	1	protein_coding	calpastatin [Source:HGNC Symbol;Acc:HGNC:1515]
ENSG00000133246	PRAM1_28248	PRAM1	28248	PRAM1_28248	PRAM1	28248	84106	HGNC:30091	19	8490056	8503112	-1	protein_coding	PML-RARA regulated adaptor molecule 1 [Source:HGNC Symbol;Acc:HGNC:30091]
ENSG00000196569	LAMA2_28249	LAMA2	28249	LAMA2_28249	LAMA2	28249	3908	HGNC:6482	6	128883141	129516569	1	protein_coding	laminin subunit alpha 2 [Source:HGNC Symbol;Acc:HGNC:6482]
ENSG00000120500	ARR3_28250	ARR3	28250	ARR3_28250	ARR3	28250	407	HGNC:710	X	70268305	70281840	1	protein_coding	arrestin 3 [Source:HGNC Symbol;Acc:HGNC:710]
ENSG00000090889	KIF4A_28251	KIF4A	28251	KIF4A_28251	KIF4A	28251	24137	HGNC:13339	X	70290090	70420832	1	protein_coding	kinesin family member 4A [Source:HGNC Symbol;Acc:HGNC:13339]
ENSG00000177455	CD19_28252	CD19	28252	CD19_28252	CD19	28252	930	HGNC:1633	16	28931939	28939346	1	protein_coding	CD19 molecule [Source:HGNC Symbol;Acc:HGNC:1633]
ENSG00000130669	PAK4_28253	PAK4	28253	PAK4_28253	PAK4	28253	10298	HGNC:16059	19	39125770	39182816	1	protein_coding	p21 (RAC1) activated kinase 4 [Source:HGNC Symbol;Acc:HGNC:16059]
ENSG00000180176	TH_28255	TH	28255	TH_28255	TH	28255	7054	HGNC:11782	11	2163929	2171877	-1	protein_coding	tyrosine hydroxylase [Source:HGNC Symbol;Acc:HGNC:11782]
ENSG00000065135	GNAI3_28256	GNAI3	28256	GNAI3_28256	GNAI3	28256	2773	HGNC:4387	1	109548611	109618321	1	protein_coding	G protein subunit alpha i3 [Source:HGNC Symbol;Acc:HGNC:4387]
ENSG00000125740	FOSB_28257	FOSB	28257	FOSB_28257	FOSB	28257	2354	HGNC:3797	19	45467995	45475179	1	protein_coding	FosB proto-oncogene.AP-1 transcription factor subunit [Source:HGNC Symbol;Acc:HGNC:3797]
ENSG00000067177	PHKA1_28258	PHKA1	28258	PHKA1_28258	PHKA1	28258	5255	HGNC:8925	X	72578814	72714319	-1	protein_coding	phosphorylase kinase regulatory subunit alpha 1 [Source:HGNC Symbol;Acc:HGNC:8925]
ENSG00000166228	PCBD1_28259	PCBD1	28259	PCBD1_28259	PCBD1	28259	5092	HGNC:8646	10	70882280	70888784	-1	protein_coding	pterin-4 alpha-carbinolamine dehydratase 1 [Source:HGNC Symbol;Acc:HGNC:8646]
ENSG00000167751	KLK2_28260	KLK2	28260	KLK2_28260	KLK2	28260	3817	HGNC:6363	19	50861568	50880567	1	protein_coding	kallikrein related peptidase 2 [Source:HGNC Symbol;Acc:HGNC:6363]
ENSG00000101076	HNF4A_28261	HNF4A	28261	HNF4A_28261	HNF4A	28261	3172	HGNC:5024	20	44355700	44434596	1	protein_coding	hepatocyte nuclear factor 4 alpha [Source:HGNC Symbol;Acc:HGNC:5024]
ENSG00000127928	GNGT1_28262	GNGT1	28262	GNGT1_28262	GNGT1	28262	2792	HGNC:4411	7	93591573	93911265	1	protein_coding	G protein subunit gamma transducin 1 [Source:HGNC Symbol;Acc:HGNC:4411]
ENSG00000008838	MED24_28263	MED24	28263	MED24_28263	MED24	28263	9862	HGNC:22963	17	40019097	40061215	-1	protein_coding	mediator complex subunit 24 [Source:HGNC Symbol;Acc:HGNC:22963]
ENSG00000028137	TNFRSF1B_28264	TNFRSF1B	28264	TNFRSF1B_28264	TNFRSF1B	28264	7133	HGNC:11917	1	12167003	12209228	1	protein_coding	TNF receptor superfamily member 1B [Source:HGNC Symbol;Acc:HGNC:11917]
ENSG00000153234	NR4A2_28266	NR4A2	28266	NR4A2_28266	NR4A2	28266	4929	HGNC:7981	2	156324432	156342348	-1	protein_coding	nuclear receptor subfamily 4 group A member 2 [Source:HGNC Symbol;Acc:HGNC:7981]
ENSG00000153944	MSI2_28267	MSI2	28267	MSI2_28267	MSI2	28267	124540	HGNC:18585	17	57255851	57684685	1	protein_coding	musashi RNA binding protein 2 [Source:HGNC Symbol;Acc:HGNC:18585]
ENSG00000124939	SCGB2A1_28268	SCGB2A1	28268	SCGB2A1_28268	SCGB2A1	28268	4246	HGNC:7051	11	62208668	62213939	1	protein_coding	secretoglobin family 2A member 1 [Source:HGNC Symbol;Acc:HGNC:7051]
ENSG00000013441	CLK1_28270	CLK1	28270	CLK1_28270	CLK1	28270	1195	HGNC:2068	2	200853009	200864744	-1	protein_coding	CDC like kinase 1 [Source:HGNC Symbol;Acc:HGNC:2068]
ENSG00000185946	RNPC3_28272	RNPC3	28272	RNPC3_28272	RNPC3	28272	55599	HGNC:18666	1	103525691	103555239	1	protein_coding	RNA binding region (RNP1.RRM) containing 3 [Source:HGNC Symbol;Acc:HGNC:18666]
ENSG00000023330	ALAS1_28273	ALAS1	28273	ALAS1_28273	ALAS1	28273	211	HGNC:396	3	52198086	52214327	1	protein_coding	5'-aminolevulinate synthase 1 [Source:HGNC Symbol;Acc:HGNC:396]
ENSG00000105339	DENND3_28276	DENND3	28276	DENND3_28276	DENND3	28276	22898	HGNC:29134	8	141117278	141195808	1	protein_coding	DENN domain containing 3 [Source:HGNC Symbol;Acc:HGNC:29134]
ENSG00000213401	MAGEA12_28277	MAGEA12	28277	MAGEA12_28277	MAGEA12	28277	4111	HGNC:6799	X	152733779	152737669	1	protein_coding	MAGE family member A12 [Source:HGNC Symbol;Acc:HGNC:6799]
ENSG00000129354	AP1M2_28278	AP1M2	28278	AP1M2_28278	AP1M2	28278	10053	HGNC:558	19	10572671	10587315	-1	protein_coding	adaptor related protein complex 1 mu 2 subunit [Source:HGNC Symbol;Acc:HGNC:558]
ENSG00000128016	ZFP36_28280	ZFP36	28280	ZFP36_28280	ZFP36	28280	7538	HGNC:12862	19	39406813	39409412	1	protein_coding	ZFP36 ring finger protein [Source:HGNC Symbol;Acc:HGNC:12862]
ENSG00000104918	RETN_28281	RETN	28281	RETN_28281	RETN	28281	56729	HGNC:20389	19	7669044	7670454	1	protein_coding	resistin [Source:HGNC Symbol;Acc:HGNC:20389]
ENSG00000196664	TLR7_28282	TLR7	28282	TLR7_28282	TLR7	28282	51284	HGNC:15631	X	12867083	12890380	1	protein_coding	toll like receptor 7 [Source:HGNC Symbol;Acc:HGNC:15631]
ENSG00000113552	GNPDA1_28283	GNPDA1	28283	GNPDA1_28283	GNPDA1	28283	10007	HGNC:4417	5	141991749	142013041	-1	protein_coding	glucosamine-6-phosphate deaminase 1 [Source:HGNC Symbol;Acc:HGNC:4417]
ENSG00000180767	CHST13_28284	CHST13	28284	CHST13_28284	CHST13	28284	166012	HGNC:21755	3	126524283	126543291	1	protein_coding	carbohydrate sulfotransferase 13 [Source:HGNC Symbol;Acc:HGNC:21755]
ENSG00000100462	PRMT5_28286	PRMT5	28286	PRMT5_28286	PRMT5	28286	10419	HGNC:10894	14	22920511	22929585	-1	protein_coding	protein arginine methyltransferase 5 [Source:HGNC Symbol;Acc:HGNC:10894]
ENSG00000132170	PPARG_28287	PPARG	28287	PPARG_28287	PPARG	28287	5468	HGNC:9236	3	12287368	12434356	1	protein_coding	peroxisome proliferator activated receptor gamma [Source:HGNC Symbol;Acc:HGNC:9236]
ENSG00000110801	PSMD9_28288	PSMD9	28288	PSMD9_28288	PSMD9	28288	5715	HGNC:9567	12	121888731	121918297	1	protein_coding	proteasome 26S subunit.non-ATPase 9 [Source:HGNC Symbol;Acc:HGNC:9567]
ENSG00000153140	CETN3_28289	CETN3	28289	CETN3_28289	CETN3	28289	1070	HGNC:1868	5	90392261	90409786	-1	protein_coding	centrin 3 [Source:HGNC Symbol;Acc:HGNC:1868]
ENSG00000135312	HTR1B_28290	HTR1B	28290	HTR1B_28290	HTR1B	28290	3351	HGNC:5287	6	77461753	77463773	-1	protein_coding	5-hydroxytryptamine receptor 1B [Source:HGNC Symbol;Acc:HGNC:5287]
ENSG00000147889	CDKN2A_28291	CDKN2A	28291	CDKN2A_28291	CDKN2A	28291	1029	HGNC:1787	9	21967753	21995301	-1	protein_coding	cyclin dependent kinase inhibitor 2A [Source:HGNC Symbol;Acc:HGNC:1787]
ENSG00000183569	SERHL2_28292	SERHL2	28292	SERHL2_28292	SERHL2	28292	253190	HGNC:29446	22	42553617	42574382	1	protein_coding	serine hydrolase like 2 [Source:HGNC Symbol;Acc:HGNC:29446]
ENSG00000184470	TXNRD2_28293	TXNRD2	28293	TXNRD2_28293	TXNRD2	28293	10587	HGNC:18155	22	19875517	19941992	-1	protein_coding	thioredoxin reductase 2 [Source:HGNC Symbol;Acc:HGNC:18155]
ENSG00000111679	PTPN6_28294	PTPN6	28294	PTPN6_28294	PTPN6	28294	5777	HGNC:9658	12	6946468	6961316	1	protein_coding	protein tyrosine phosphatase.non-receptor type 6 [Source:HGNC Symbol;Acc:HGNC:9658]
ENSG00000108700	CCL8_28295	CCL8	28295	CCL8_28295	CCL8	28295	6355	HGNC:10635	17	34319036	34321402	1	protein_coding	C-C motif chemokine ligand 8 [Source:HGNC Symbol;Acc:HGNC:10635]
ENSG00000160688	FLAD1_28296	FLAD1	28296	FLAD1_28296	FLAD1	28296	80308	HGNC:24671	1	154983338	154993111	1	protein_coding	flavin adenine dinucleotide synthetase 1 [Source:HGNC Symbol;Acc:HGNC:24671]
ENSG00000196352	CD55_28297	CD55	28297	CD55_28297	CD55	28297	1604	HGNC:2665	1	207321508	207386804	1	protein_coding	CD55 molecule (Cromer blood group) [Source:HGNC Symbol;Acc:HGNC:2665]
ENSG00000168175	MAPK1IP1L_28298	MAPK1IP1L	28298	MAPK1IP1L_28298	MAPK1IP1L	28298	93487	HGNC:19840	14	55051631	55070192	1	protein_coding	mitogen-activated protein kinase 1 interacting protein 1 like [Source:HGNC Symbol;Acc:HGNC:19840]
ENSG00000111361	EIF2B1_28299	EIF2B1	28299	EIF2B1_28299	EIF2B1	28299	1967	HGNC:3257	12	123620406	123633766	-1	protein_coding	eukaryotic translation initiation factor 2B subunit alpha [Source:HGNC Symbol;Acc:HGNC:3257]
ENSG00000251056	ANKRD20A13P_283	ANKRD20A13P	283	ANKRD20A17P_283	ANKRD20A17P	283	100421363	HGNC:43608	4	49502145	49506022	-1	unprocessed_pseudogene	ankyrin repeat domain 20 family member A17.pseudogene [Source:HGNC Symbol;Acc:HGNC:43608]
ENSG00000100577	GSTZ1_2830	GSTZ1	2830	GSTZ1_2830	GSTZ1	2830	2954	HGNC:4643	14	77320884	77331597	1	protein_coding	glutathione S-transferase zeta 1 [Source:HGNC Symbol;Acc:HGNC:4643]
ENSG00000141505	ASGR1_28300	ASGR1	28300	ASGR1_28300	ASGR1	28300	432	HGNC:742	17	7173431	7179564	-1	protein_coding	asialoglycoprotein receptor 1 [Source:HGNC Symbol;Acc:HGNC:742]
ENSG00000140379	BCL2A1_28301	BCL2A1	28301	BCL2A1_28301	BCL2A1	28301	597	HGNC:991	15	79960889	79971446	-1	protein_coding	BCL2 related protein A1 [Source:HGNC Symbol;Acc:HGNC:991]
ENSG00000107140	TESK1_28302	TESK1	28302	TESK1_28302	TESK1	28302	7016	HGNC:11731	9	35605305	35610041	1	protein_coding	testis-specific kinase 1 [Source:HGNC Symbol;Acc:HGNC:11731]
ENSG00000111801	BTN3A3_28303	BTN3A3	28303	BTN3A3_28303	BTN3A3	28303	10384	HGNC:1140	6	26440472	26453415	1	protein_coding	butyrophilin subfamily 3 member A3 [Source:HGNC Symbol;Acc:HGNC:1140]
ENSG00000140009	ESR2_28304	ESR2	28304	ESR2_28304	ESR2	28304	2100	HGNC:3468	14	64084232	64338112	-1	protein_coding	estrogen receptor 2 [Source:HGNC Symbol;Acc:HGNC:3468]
ENSG00000102886	GDPD3_28305	GDPD3	28305	GDPD3_28305	GDPD3	28305	79153	HGNC:28638	16	30104810	30113856	-1	protein_coding	glycerophosphodiester phosphodiesterase domain containing 3 [Source:HGNC Symbol;Acc:HGNC:28638]
ENSG00000136250	AOAH_28306	AOAH	28306	AOAH_28306	AOAH	28306	313	HGNC:548	7	36512949	36724549	-1	protein_coding	acyloxyacyl hydrolase [Source:HGNC Symbol;Acc:HGNC:548]
ENSG00000166130	IKBIP_28307	IKBIP	28307	IKBIP_28307	IKBIP	28307	121457	HGNC:26430	12	98613405	98645113	-1	protein_coding	IKBKB interacting protein [Source:HGNC Symbol;Acc:HGNC:26430]
ENSG00000163739	CXCL1_28308	CXCL1	28308	CXCL1_28308	CXCL1	28308	2919	HGNC:4602	4	73869393	73871242	1	protein_coding	C-X-C motif chemokine ligand 1 [Source:HGNC Symbol;Acc:HGNC:4602]
ENSG00000130816	DNMT1_28309	DNMT1	28309	DNMT1_28309	DNMT1	28309	1786	HGNC:2976	19	10133345	10231286	-1	protein_coding	DNA methyltransferase 1 [Source:HGNC Symbol;Acc:HGNC:2976]
ENSG00000079482	OPHN1_28310	OPHN1	28310	OPHN1_28310	OPHN1	28310	4983	HGNC:8148	X	68042344	68433913	-1	protein_coding	oligophrenin 1 [Source:HGNC Symbol;Acc:HGNC:8148]
ENSG00000173467	AGR3_28311	AGR3	28311	AGR3_28311	AGR3	28311	155465	HGNC:24167	7	16859405	16881987	-1	protein_coding	anterior gradient 3.protein disulphide isomerase family member [Source:HGNC Symbol;Acc:HGNC:24167]
ENSG00000143476	DTL_28312	DTL	28312	DTL_28312	DTL	28312	51514	HGNC:30288	1	212035553	212107400	1	protein_coding	denticleless E3 ubiquitin protein ligase homolog [Source:HGNC Symbol;Acc:HGNC:30288]
ENSG00000169397	RNASE3_28313	RNASE3	28313	RNASE3_28313	RNASE3	28313	6037	HGNC:10046	14	20891399	20892348	1	protein_coding	ribonuclease A family member 3 [Source:HGNC Symbol;Acc:HGNC:10046]
ENSG00000165215	CLDN3_28314	CLDN3	28314	CLDN3_28314	CLDN3	28314	1365	HGNC:2045	7	73768997	73770270	-1	protein_coding	claudin 3 [Source:HGNC Symbol;Acc:HGNC:2045]
ENSG00000185022	MAFF_28315	MAFF	28315	MAFF_28315	MAFF	28315	23764	HGNC:6780	22	38200767	38216511	1	protein_coding	MAF bZIP transcription factor F [Source:HGNC Symbol;Acc:HGNC:6780]
ENSG00000099968	BCL2L13_28316	BCL2L13	28316	BCL2L13_28316	BCL2L13	28316	23786	HGNC:17164	22	17628855	17730855	1	protein_coding	BCL2 like 13 [Source:HGNC Symbol;Acc:HGNC:17164]
ENSG00000023697	DERA_28317	DERA	28317	DERA_28317	DERA	28317	51071	HGNC:24269	12	15911172	16037282	1	protein_coding	deoxyribose-phosphate aldolase [Source:HGNC Symbol;Acc:HGNC:24269]
ENSG00000010438	PRSS3_28318	PRSS3	28318	PRSS3_28318	PRSS3	28318	5646	HGNC:9486	9	33750466	33799231	1	protein_coding	protease.serine 3 [Source:HGNC Symbol;Acc:HGNC:9486]
ENSG00000164406	LEAP2_28319	LEAP2	28319	LEAP2_28319	LEAP2	28319	116842	HGNC:29571	5	132872322	132875046	1	protein_coding	liver enriched antimicrobial peptide 2 [Source:HGNC Symbol;Acc:HGNC:29571]
ENSG00000167772	ANGPTL4_28320	ANGPTL4	28320	ANGPTL4_28320	ANGPTL4	28320	51129	HGNC:16039	19	8363289	8374373	1	protein_coding	angiopoietin like 4 [Source:HGNC Symbol;Acc:HGNC:16039]
ENSG00000180448	ARHGAP45_28322	ARHGAP45	28322	ARHGAP45_28322	ARHGAP45	28322	23526	HGNC:17102	19	1065923	1086628	1	protein_coding	Rho GTPase activating protein 45 [Source:HGNC Symbol;Acc:HGNC:17102]
ENSG00000152464	RPP38_28323	RPP38	28323	RPP38_28323	RPP38	28323	10557	HGNC:30329	10	15097180	15139818	1	protein_coding	ribonuclease P/MRP subunit p38 [Source:HGNC Symbol;Acc:HGNC:30329]
ENSG00000121966	CXCR4_28324	CXCR4	28324	CXCR4_28324	CXCR4	28324	7852	HGNC:2561	2	136114349	136118165	-1	protein_coding	C-X-C motif chemokine receptor 4 [Source:HGNC Symbol;Acc:HGNC:2561]
ENSG00000013503	POLR3B_28325	POLR3B	28325	POLR3B_28325	POLR3B	28325	55703	HGNC:30348	12	106357658	106510198	1	protein_coding	RNA polymerase III subunit B [Source:HGNC Symbol;Acc:HGNC:30348]
ENSG00000165553	NGB_28327	NGB	28327	NGB_28327	NGB	28327	58157	HGNC:14077	14	77265483	77271312	-1	protein_coding	neuroglobin [Source:HGNC Symbol;Acc:HGNC:14077]
ENSG00000179344	HLA-DQB1_28328	HLA-DQB1	28328	HLA-DQB1_28328	HLA-DQB1	28328	3119	HGNC:4944	6	32659467	32668383	-1	protein_coding	major histocompatibility complex.class II
ENSG00000179344	HLA-DQB1_28329	HLA-DQB1	28329	HLA-DQB1_28329	HLA-DQB1	28329	3119	HGNC:4944	6	32659467	32668383	-1	protein_coding	major histocompatibility complex.class II
ENSG00000103496	STX4_28330	STX4	28330	STX4_28330	STX4	28330	6810	HGNC:11439	16	31032889	31042975	1	protein_coding	syntaxin 4 [Source:HGNC Symbol;Acc:HGNC:11439]
ENSG00000196072	BLOC1S2_28331	BLOC1S2	28331	BLOC1S2_28331	BLOC1S2	28331	282991	HGNC:20984	10	100273280	100286712	-1	protein_coding	biogenesis of lysosomal organelles complex 1 subunit 2 [Source:HGNC Symbol;Acc:HGNC:20984]
ENSG00000160856	FCRL3_28332	FCRL3	28332	FCRL3_28332	FCRL3	28332	115352	HGNC:18506	1	157674321	157700857	-1	protein_coding	Fc receptor like 3 [Source:HGNC Symbol;Acc:HGNC:18506]
ENSG00000175602	CCDC85B_28333	CCDC85B	28333	CCDC85B_28333	CCDC85B	28333	11007	HGNC:24926	11	65890112	65891635	1	protein_coding	coiled-coil domain containing 85B [Source:HGNC Symbol;Acc:HGNC:24926]
ENSG00000148120	C9orf3_28334	C9orf3	28334	AOPEP_28334	AOPEP	28334	84909	HGNC:1361	9	94726701	95087218	1	protein_coding	chromosome 9 open reading frame 3 [Source:HGNC Symbol;Acc:HGNC:1361]
ENSG00000077721	UBE2A_28335	UBE2A	28335	UBE2A_28335	UBE2A	28335	7319	HGNC:12472	X	119574467	119591083	1	protein_coding	ubiquitin conjugating enzyme E2 A [Source:HGNC Symbol;Acc:HGNC:12472]
ENSG00000143228	NUF2_28336	NUF2	28336	NUF2_28336	NUF2	28336	83540	HGNC:14621	1	163266576	163355764	1	protein_coding	NUF2.NDC80 kinetochore complex component [Source:HGNC Symbol;Acc:HGNC:14621]
ENSG00000164867	NOS3_28337	NOS3	28337	NOS3_28337	NOS3	28337	4846	HGNC:7876	7	150990995	151014588	1	protein_coding	nitric oxide synthase 3 [Source:HGNC Symbol;Acc:HGNC:7876]
ENSG00000096006	CRISP3_28339	CRISP3	28339	CRISP3_28339	CRISP3	28339	10321	HGNC:16904	6	49727384	49744437	-1	protein_coding	cysteine rich secretory protein 3 [Source:HGNC Symbol;Acc:HGNC:16904]
ENSG00000104856	RELB_28340	RELB	28340	RELB_28340	RELB	28340	5971	HGNC:9956	19	45001430	45038198	1	protein_coding	RELB proto-oncogene.NF-kB subunit [Source:HGNC Symbol;Acc:HGNC:9956]
ENSG00000104899	AMH_28341	AMH	28341	AMH_28341	AMH	28341	268	HGNC:464	19	2249309	2252073	1	protein_coding	anti-Mullerian hormone [Source:HGNC Symbol;Acc:HGNC:464]
ENSG00000171310	CHST11_28342	CHST11	28342	CHST11_28342	CHST11	28342	50515	HGNC:17422	12	104455295	104762014	1	protein_coding	carbohydrate sulfotransferase 11 [Source:HGNC Symbol;Acc:HGNC:17422]
ENSG00000162618	ELTD1_28345	ELTD1	28345	ADGRL4_28345	ADGRL4	28345	64123	HGNC:20822	1	78889764	79006718	-1	protein_coding	adhesion G protein-coupled receptor L4 [Source:HGNC Symbol;Acc:HGNC:20822]
ENSG00000104687	GSR_28346	GSR	28346	GSR_28346	GSR	28346	2936	HGNC:4623	8	30678061	30727926	-1	protein_coding	glutathione-disulfide reductase [Source:HGNC Symbol;Acc:HGNC:4623]
ENSG00000188404	SELL_28347	SELL	28347	SELL_28347	SELL	28347	6402	HGNC:10720	1	169690667	169711698	-1	protein_coding	selectin L [Source:HGNC Symbol;Acc:HGNC:10720]
ENSG00000131462	TUBG1_28348	TUBG1	28348	TUBG1_28348	TUBG1	28348	7283	HGNC:12417	17	42609676	42615234	1	protein_coding	tubulin gamma 1 [Source:HGNC Symbol;Acc:HGNC:12417]
ENSG00000114686	MRPL3_28349	MRPL3	28349	MRPL3_28349	MRPL3	28349	11222	HGNC:10379	3	131462212	131502983	-1	protein_coding	mitochondrial ribosomal protein L3 [Source:HGNC Symbol;Acc:HGNC:10379]
ENSG00000197265	GTF2E2_2835	GTF2E2	2835	GTF2E2_2835	GTF2E2	2835	2961	HGNC:4651	8	30578318	30658251	-1	protein_coding	general transcription factor IIE subunit 2 [Source:HGNC Symbol;Acc:HGNC:4651]
ENSG00000125255	SLC10A2_28350	SLC10A2	28350	SLC10A2_28350	SLC10A2	28350	6555	HGNC:10906	13	103043998	103066846	-1	protein_coding	solute carrier family 10 member 2 [Source:HGNC Symbol;Acc:HGNC:10906]
ENSG00000114013	CD86_28351	CD86	28351	CD86_28351	CD86	28351	942	HGNC:1705	3	122055366	122121139	1	protein_coding	CD86 molecule [Source:HGNC Symbol;Acc:HGNC:1705]
ENSG00000198523	PLN_28352	PLN	28352	PLN_28352	PLN	28352	5350	HGNC:9080	6	118548298	118560730	1	protein_coding	phospholamban [Source:HGNC Symbol;Acc:HGNC:9080]
ENSG00000151065	DCP1B_28353	DCP1B	28353	DCP1B_28353	DCP1B	28353	196513	HGNC:24451	12	1946054	2004535	-1	protein_coding	decapping mRNA 1B [Source:HGNC Symbol;Acc:HGNC:24451]
ENSG00000148773	MKI67_28355	MKI67	28355	MKI67_28355	MKI67	28355	4288	HGNC:7107	10	128096659	128126385	-1	protein_coding	marker of proliferation Ki-67 [Source:HGNC Symbol;Acc:HGNC:7107]
ENSG00000109943	CRTAM_28356	CRTAM	28356	CRTAM_28356	CRTAM	28356	56253	HGNC:24313	11	122838500	122872639	1	protein_coding	cytotoxic and regulatory T-cell molecule [Source:HGNC Symbol;Acc:HGNC:24313]
ENSG00000115604	IL18R1_28357	IL18R1	28357	IL18R1_28357	IL18R1	28357	8809	HGNC:5988	2	102311529	102398775	1	protein_coding	interleukin 18 receptor 1 [Source:HGNC Symbol;Acc:HGNC:5988]
ENSG00000248099	INSL3_28358	INSL3	28358	INSL3_28358	INSL3	28358	3640	HGNC:6086	19	17816512	17821574	-1	protein_coding	insulin like 3 [Source:HGNC Symbol;Acc:HGNC:6086]
ENSG00000086506	HBQ1_28359	HBQ1	28359	HBQ1_28359	HBQ1	28359	3049	HGNC:4833	16	180453	181181	1	protein_coding	hemoglobin subunit theta 1 [Source:HGNC Symbol;Acc:HGNC:4833]
ENSG00000003137	CYP26B1_28361	CYP26B1	28361	CYP26B1_28361	CYP26B1	28361	56603	HGNC:20581	2	72129238	72148038	-1	protein_coding	cytochrome P450 family 26 subfamily B member 1 [Source:HGNC Symbol;Acc:HGNC:20581]
ENSG00000165197	FIGF_28363	FIGF	28363	VEGFD_28363	VEGFD	28363	2277	HGNC:3708	X	15345591	15384376	-1	protein_coding	vascular endothelial growth factor D [Source:HGNC Symbol;Acc:HGNC:3708]
ENSG00000118260	CREB1_28364	CREB1	28364	CREB1_28364	CREB1	28364	1385	HGNC:2345	2	207529737	207603431	1	protein_coding	cAMP responsive element binding protein 1 [Source:HGNC Symbol;Acc:HGNC:2345]
ENSG00000164821	DEFA4_28365	DEFA4	28365	DEFA4_28365	DEFA4	28365	1669	HGNC:2763	8	6935822	6938338	-1	protein_coding	defensin alpha 4 [Source:HGNC Symbol;Acc:HGNC:2763]
ENSG00000197838	CYP2A13_28366	CYP2A13	28366	CYP2A13_28366	CYP2A13	28366	1553	HGNC:2608	19	41088472	41096195	1	protein_coding	cytochrome P450 family 2 subfamily A member 13 [Source:HGNC Symbol;Acc:HGNC:2608]
ENSG00000198788	MUC2_28367	MUC2	28367	MUC2_28367	MUC2	28367	4583	HGNC:7512	11	1074875	1110511	1	processed_transcript	mucin 2.oligomeric mucus/gel-forming [Source:HGNC Symbol;Acc:HGNC:7512]
ENSG00000154262	ABCA6_28368	ABCA6	28368	ABCA6_28368	ABCA6	28368	23460	HGNC:36	17	69078702	69141888	-1	protein_coding	ATP binding cassette subfamily A member 6 [Source:HGNC Symbol;Acc:HGNC:36]
ENSG00000068028	RASSF1_28369	RASSF1	28369	RASSF1_28369	RASSF1	28369	11186	HGNC:9882	3	50329782	50340980	-1	protein_coding	Ras association domain family member 1 [Source:HGNC Symbol;Acc:HGNC:9882]
ENSG00000183474	GTF2H2C_2837	GTF2H2C	2837	GTF2H2C_2837	GTF2H2C	2837	728340	HGNC:31394	5	69560208	69594723	1	protein_coding	GTF2H2 family member C [Source:HGNC Symbol;Acc:HGNC:31394]
ENSG00000197901	SLC22A6_28370	SLC22A6	28370	SLC22A6_28370	SLC22A6	28370	9356	HGNC:10970	11	62936385	62984983	-1	protein_coding	solute carrier family 22 member 6 [Source:HGNC Symbol;Acc:HGNC:10970]
ENSG00000109674	NEIL3_28372	NEIL3	28372	NEIL3_28372	NEIL3	28372	55247	HGNC:24573	4	177309836	177362943	1	protein_coding	nei like DNA glycosylase 3 [Source:HGNC Symbol;Acc:HGNC:24573]
[truncated: 2,124 more rows]
