# Supplementary material for: Transcriptional landscape of mitochondrial electron transport chain inhibition in renal cells
Source: Cell Biol Toxicol. 2023 Jun 23;39(6):3031–59. doi: 10.1007/s10565-023-09816-7 (PMC10693540; doi:10.1007/s10565-023-09816-7)
Supplement: Supplementary file 15 — Table S3. Class specific gene list of the 2907 genes used in the class comparison transcriptomic analysis in this study, genes symbols are relative to panel v2.2. (XLSX 33 kb) [file 10565_2023_9816_MOESM9_ESM.xlsx]

## Sheet: S_Table 3
A2M+T36A1:T50	APPBP2	C1orf112	CDK19	CSNK1D	DTX3L	FBXO32	GLOD4	HLA-DRB4	INA	LILRA6	MPEG1	NPRL2	PGM3	PRUNE2	RPL11	SLC16A7	STMN2	TPPP3	WFS1
AARS1	APTX	C1orf131	CDK2	CSNK1E	DUSP1	FBXO5	GLRX	HLA-DRB5	INHA	LIMS4	MPO	NPTX1	PGR	PSAP	RPL13A	SLC17A6	STOML2	TPR	WIPF2
AASDHPPT	AQP1	C1orf162	CDK4	CSNK2A2	DUSP11	FBXO7	GLUD1	HLA-E	INHBA	LINC00304	MPZL1	NPTX2	PGRMC1	PSAPL1	RPL17	SLC17A7	STRBP	TPRKB	WIPI1
AATF	AQP3	C1orf194	CDK5	CSRNP1	DUSP14	FCER1G	GLUL	HLA-F	INHBE	LINC00486	MRE11	NQO1	PHGDH	PSAT1	RPL22	SLC17A8	STUB1	TPSAB1	WNT4
ABCA1	AQP4	C1QA	CDK5R1	CST1	DUSP22	FCGR1A	GMFG	HLA-G	INPP1	LINC00520	MRPL12	NR1D1	PHKA1	PSCA	RPL24	SLC18A2	STX1A	TPSB2	WNT5A
ABCA6	AQP9	C1QB	CDK6	CST6	DUSP3	FCGR1B	GMNN	HMBS	INPP4B	LINC00621	MRPL13	NR1H2	PHLDA1	PSEN1	RPL27	SLC1A2	STX4	TPX2	WNT7B
ABCA8	AR	C1QC	CDKN1A	CSTA	DUSP4	FCGR1CP	GMPR2	HMG20B	INS	LINC00623	MRPL14	NR1H3	PHLDA2	PSEN2	RPL28	SLC1A3	STXBP1	TRAF1	WT1
ABCB1	AREG	C1R	CDKN1B	CT45A6	DUSP6	FCGR2B	GNA11	HMGA2	INSC	LINC00993	MRPL15	NR1H4	PHLDA3	PSENEN	RPL35	SLC1A4	STXBP2	TRAF3IP2	XAF1
ABCB10	ARFIP2	C1RL	CDKN2A	CTCF	DYNLL1	FCGR3A	GNA15	HMGCR	INSIG1	LINC01279	MRPL19	NR1I2	PHLDB2	PSIP1	RPL36	SLC22A6	SUCLA2	TRAF6	XBP1
ABCB6	ARHGAP1	C1S	CDKN3	CTH	DYNLT3	FCGR3B	GNAI1	HMGCS2	INSL3	LINC02806	MRPL3	NR2F1	PHOSPHO1	PSMA1	RPL36A	SLC22A8	SULF1	TRAK2	XCL1
ABCC1	ARHGAP15	C20orf85	CDT1	CTHRC1	DYRK3	FCHO1	GNAI2	HMMR	INSM1	LIPA	MRPL36	NR2F2	PHOX2A	PSMA4	RPL39L	SLC25A13	SULT1A1	TRAM1	XCL2
ABCC2	ARHGAP45	C2CD2	CEACAM6	CTNNAL1	E2F1	FCMR	GNAI3	HMOX1	INTS3	LIX1	MRPL37	NR2F6	PHOX2B	PSMA7	RPL4	SLC25A14	SULT1A2	TRAM2	XIAP
ABCC3	ARHGAP8	C2CD2L	CEBPA	CTNNB1	E2F2	FCRL3	GNAL	HNF1A	IPO13	LMNA	MRPL40	NR3C1	PI4KA	PSMB10	RPL6	SLC25A27	SULT1B1	TRAP1	XIST
ABCC4	ARHGEF12	C2CD5	CEBPB	CTNND1	E2F7	FDFT1	GNAO1	HNF4A	IPO5	LMNB1	MRPL53	NR4A2	PIFO	PSMB3	RPL7A	SLC25A4	SULT1C2	TRAPPC2B	XPC
ABCC5	ARHGEF2	C3	CEBPD	CTPS1	E2F8	FDPS	GNAQ	HNRNPF	IQGAP1	LMO1	MRPL58	NR4A3	PIGB	PSMB6	RPL7L1	SLC25A46	SULT2A1	TRAPPC3	XPNPEP1
ABCF1	ARHGEF9	C3AR1	CEBPZ	CTSB	EAPP	FEN1	GNAS	HNRNPM	IRAK2	LMO3	MRPS16	NR5A1	PIGF	PSMB8	RPL9	SLC25A6	SUMO1	TRAT1	XPO7
ABCF3	ARID4B	C3orf85	CEL	CTSD	EBF1	FERMT2	GNB1	HOMER1	IRF1	LMOD1	MRPS17	NRAS	PIGP	PSMB9	RPN1	SLC26A2	SUPV3L1	TRAV20	XRCC1
ABCG1	ARIH1	C5	CEMIP2	CTSG	EBF3	FEZ2	GNB3	HOMER2	IRF7	LOC100505501	MRPS2	NRCAM	PIGR	PSMC1	RPP38	SLC26A3	SUZ12	TRBC1	XRCC5
ABCG2	ARL1	C5AR1	CENPA	CTSL	EBNA1BP2	FGB	GNB5	HOXA1	IRF8	LOC102606465	MRPS23	NRF1	PIH1D1	PSMC3	RPP40	SLC27A1	SV2A	TRBC2	XRN2
ABHD4	ARL14	C5orf49	CENPF	CTSS	EBP	FGF17	GNGT1	HOXA10	IRS1	LOXL1	MRVI1	NRG1	PIK3AP1	PSMC6	RPS10-NUDT3	SLC27A2	SYK	TREM1	YIPF5
ABHD6	ARL4D	C6orf62	CENPH	CTTN	ECD	FGF18	GNMT	HOXA2	IRX5	LPAR2	MS4A1	NRG2	PIK3C2A	PSMD10	RPS2	SLC27A3	SYN1	TRGC1	YKT6
ABL1	ARNT	C9orf116	CENPK	CTTNBP2	ECH1	FGF2	GNPDA1	HOXA5	ISG15	LPCAT1	MS4A4A	NRIP1	PIK3C2B	PSMD12	RPS20	SLC2A1	SYNE2	TRGC2	YME1L1
AC007406.5	ARPP19	C9orf24	CENPU	CX3CL1	ECI1	FGF7	GNS	HOXB1	ISG20	LPGAT1	MS4A6A	NRP1	PIK3C3	PSMD14	RPS27A	SLC2A14	SYNGR3	TRIAP1	YTHDF1
AC010442.1	ARR3	CA2	CENPW	CXCL1	ECSCR	FGF7P3	GOLGA2	HOXB13	ISL1	LPIN3	MS4A7	NRXN1	PIK3CA	PSMD2	RPS27L	SLC2A2	SYP	TRIB1	YWHAB
AC132008.2	ARRDC4	CA7	CEP55	CXCL12	EDEM1	FGF7P6	GOLT1B	HOXB2	ISOC1	LRCH4	MSH2	NSA2	PIK3R1	PSMD3	RPS3	SLC2A3	SYPL1	TRIB3	YWHAZ
ACAA1	ARSG	CA9	CEP57	CXCL14	EDN1	FGF8	GOT1	HOXB3	ITFG1	LRP1	MSH6	NSDHL	PIK3R3	PSMD4	RPS4Y1	SLC2A5	SYT1	TRIM13	ZAP70
ACADL	ARSL	CAB39	CER1	CXCL2	EDN3	FGFR2	GPAT3	HOXC11	ITGA1	LRP10	MSI2	NSG1	PIK3R4	PSMD8	RPS5	SLC2A6	SYT4	TRIM16L	ZBTB21
ACADM	ASAH1	CACNA1A	CERK	CXCL5	EDNRB	FGG	GPATCH8	HOXD10	ITGA11	LRPAP1	MSL2	NT5DC2	PIN1	PSMD9	RPS6	SLC30A1	SYTL1	TRIM2	ZBTB41
ACADVL	ASB3	CACNA1B	CERT1	CXCL6	EEA1	FGL2	GPC1	HOXD4	ITGA4	LRRC34	MSMO1	NT5E	PINK1	PSME1	RPS6KA1	SLC30A3	SYTL2	TRIM22	ZDHHC16
ACAT1	ASCC3	CACNA2D4	CES1	CXCL8	EED	FHL2	GPER1	HOXD8	ITGA5	LRRC3B	MSRA	NTN4	PIP	PSME2	RPS7	SLC35A1	TACC3	TRIP13	ZDHHC6
ACAT2	ASCL1	CALCOCO1	CES2	CXCR4	EEF1A2	FIBIN	GPI	HP	ITGA6	LRRC41	MT1B	NTRK1	PIP4K2B	PSME3	RPSA	SLC35A3	TAF7	TRPC6	ZEB2
ACBD3	ASF1A	CALM1	CETN3	CXorf56	EEF1G	FIG4	GPR18	HPN	ITGAE	LRRFIP2	MT1E	NTRK3	PITPNA	PSMF1	RRAD	SLC35A5	TAF9	TRPV1	ZFAND1
ACD	ASF1B	CALM3	CFAP221	CYB561	EEF2	FKBP14	GPR183	HPR	ITGAL	LSM1	MT1F	NUCB2	PKIB	PSMG1	RRAGA	SLC35B1	TAGLN	TRUB2	ZFAND2A
ACE	ASGR1	CALR	CFB	CYBB	EEF2K	FKBP1A	GPR65	HS2ST1	ITGAV	LSM5	MT1H	NUDCD3	PLA2G15	PSRC1	RRM1	SLC35F2	TALDO1	TSC22D3	ZFP36
ACE2	ASNS	CALU	CFH	CYBRD1	EFCAB14	FKBP4	GPR87	HS6ST2	ITGB1	LSM6	MT1HL1	NUDT21	PLA2G2A	PTBP2	RRM2	SLC37A4	TAP1	TSEN2	ZIC3
ACHE	ASPM	CAMK2B	CFHR1	CYC1	EFNA1	FKBP5	GPR89A	HSD11B2	ITGB1BP1	LSR	MT1M	NUDT5	PLA2G2F	PTEN	RRM2B	SLC38A1	TAPBP	TSG101	ZMIZ1
ACLY	ASPN	CAMP	CFL2	CYCS	EGF	FLAD1	GPS1	HSD17B10	ITGB2	LSS	MT1X	NUDT9	PLA2G4A	PTGFR	RRP12	SLC39A10	TARBP1	TSKU	ZMYM2
ACOT9	ASS1	CAMSAP2	CFLAR	CYP11A1	EGFR	FLNA	GPX1	HSD17B11	ITGB3	LST1	MT2A	NUF2	PLA2G7	PTGS1	RRP1B	SLC39A4	TATDN2	TSLP	ZNF114
ACOX1	ASTN2	CANT1	CGA	CYP11B1	EGLN3	FLRT2	GPX2	HSD17B8	ITGB5	LTF	MT3	NUP107	PLAAT4	PTGS2	RRP8	SLC3A2	TBC1D10C	TSPAN1	ZNF131
ACP1	ATAD2	CANX	CGN	CYP11B2	EGR1	FLRT3	GPX4	HSD3B2	ITK	LUM	MTA1	NUP133	PLAGL1	PTK2	RRS1	SLC44A4	TBC1D30	TSPAN3	ZNF165
ACPP	ATAD5	CAPN1	CGRRF1	CYP17A1	EGR3	FLT1	GRB10	HSF1	ITPKC	LUZP6	MTAP	NUP37	PLAU	PTK2B	RSAD2	SLC51A	TBC1D31	TSPAN4	ZNF180
ACSF3	ATF1	CAPS	CHAC1	CYP19A1	EI24	FMO1	GRB14	HSF2	ITPR1	LYAR	MTERF3	NUP50	PLCB3	PTPN1	RSL24D1	SLC51B	TBC1D9B	TST	ZNF185
ACSL1	ATF3	CARD16	CHAC2	CYP1A1	EIF1	FMO3	GRB7	HSP90AA1	JADE2	LYNX1	MTF1	NUP62	PLEKHA7	PTPN12	RSPH1	SLC5A6	TBP	TSTA3	ZNF217
ACSL5	ATF4	CARD8	CHEK1	CYP1A2	EIF1AY	FMO5	GREB1	HSP90AA2P	JAG1	LYNX1-SLURP2	MTF2	NUP85	PLEKHJ1	PTPN6	RSU1	SLC6A19	TBPL1	TTC17	ZNF274
ACTA1	ATF5	CARD8-AS1	CHEK2	CYP1B1	EIF2B1	FN1	GRHL2	HSP90AB1	JAK1	LYPD2	MTFR1	NUP88	PLGLB2	PTPRC	RTKN	SLC6A3	TBX2	TTC4	ZNF318
ACTA2	ATF6	CARMIL1	CHERP	CYP24A1	EIF2S1	FNDC4	GRIA2	HSPA13	JAK2	LYPLA1	MTHFD1	NUP93	PLIN1	PTPRCAP	RTN4IP1	SLC6A8	TBX21	TTK	ZNF367
ACTG2	ATF6B	CARS1	CHIC2	CYP26A1	EIF2S2	FOLH1	GRIA3	HSPA1A	JAML	LYRM1	MTMR2	NUS1	PLIN2	PTPRK	RUFY3	SLC7A11	TCEA2	TTR	ZNF395
ACTL6A	ATG3	CASC3	CHKA	CYP26B1	EIF3A	FOLR1	GRIK4	HSPA1B	JKAMP	LYSMD3	MT-ND6	NUSAP1	PLK1	PTPRM	RUNX1	SLC7A5	TCEAL4	TUBA1A	ZNF420
ACTN1	ATG4C	CASK	CHMP2B	CYP2A13	EIF3C	FOS	GRIK5	HSPA1L	JMJD6	LYZ	MTND6P1	NVL	PLK3	PTTG1	RUVBL1	SLC8A1	TCEAL9	TUBA1B	ZNF451
ACTN2	ATIC	CASP1	CHMP4A	CYP2B6	EIF3D	FOSB	GRIN1	HSPA2	JPT2	MACF1	MTNR1A	OAS1	PLN	PTX3	RWDD4	SLCO1B1	TCERG1	TUBA1C	ZNF469
ADAM10	ATM	CASP10	CHMP4C	CYP2B7P	EIF3E	FOSL1	GRIN2A	HSPA4	JUNB	MAD2L1	MTNR1B	OAZ1	PLOD3	PUF60	RXYLT1	SLCO2B1	TCF19	TUBB2A	ZNF555
ADAM12	ATMIN	CASP2	CHMP6	CYP2C19	EIF4EBP1	FOXA1	GRIN2B	HSPA5	KARS1	MAFF	MTR	ODF3B	PLP2	PUS1	S100A10	SLFN12	TCF4	TUBB2B	ZNF586
ADAM8	ATP11B	CASP3	CHN1	CYP2C8	EIF4G1	FOXD3	GRIN2C	HSPA6	KAT2B	MAFG	MUC1	OGA	PLPPR4	PUS7	S100A12	SLIT2	TCFL5	TUBB3	ZNF587
ADAMTS5	ATP11C	CASP4	CHP1	CYP2C9	ELAC2	FOXE3	GRM4	HSPA8	KAT6A	MAGEA12	MUC2	OGN	PLRG1	PVR	S100A13	SLITRK1	TCTA	TUBB4B	ZNF682
ADAT1	ATP12A	CASP7	CHRNA4	CYP2D6	ELANE	FOXG1	GRN	HSPA9	KAT6B	MAGEA2	MUC3A	OIP5	PLS1	PWP1	S100A14	SLK	TENT4A	TUBB6	ZRANB2
ADCY1	ATP1A1	CASP8	CHRNB2	CYP2E1	ELAVL1	FOXJ1	GRWD1	HSPB8	KCNA1	MAGEA3	MVP	OLFML2A	PLSCR1	PXMP2	S100A16	SLPI	TENT5C	TUBG1	ZWILCH
ADCY4	ATP1A2	CASP9	CHST11	CYP39A1	ELAVL3	FOXJ3	GSC	HSPBAP1	KCNF1	MAGEA6	MX1	OLFML2B	PLSCR3	PXN	S100A2	SMA5	TERT	TUT7	ZWINT
ADGRE5	ATP1B1	CAST	CHST13	CYP3A5	ELF3	FOXM1	GSK3A	HSPD1	KCNG1	MAGI1	MXRA5	OLIG1	PLXDC2	PYCR1	S100A4	SMAD1	TES	TWF2
ADGRG1	ATP2C1	CAT	CHUK	CYP3A7	ELMOD1	FOXO3	GSK3B	HSPG2	KCNG3	MAL2	MYB	OLIG2	PMAIP1	PYGL	S100A9	SMAD3	TESK1	TWIST1
ADGRG3	ATP5F1B	CAV1	CIAO2A	CYP3A7-CYP3A51P	ELOC	FOXO4	GSN	HTATSF1	KCNJ15	MALAT1	MYBL1	OLR1	PMM2	QARS1	S100B	SMAD4	TEX10	TXLNA
ADGRL4	ATP5F1C	CAV2	CIAO2B	CYP4B1	ELOVL2	FPGS	GSR	HTR1B	KCNJ18	MALT1	MYBL2	ONECUT1	PNKP	RAB11FIP2	S100P	SMAD5	TF	TXLNGY
ADH1A	ATP5MD	CAVIN2	CIAO3	CYP4F2	ELOVL3	FPGT	GSTA2	HTR5A	KCNJ6	MAN2B1	MYC	OPHN1	PNMT	RAB21	SAA1	SMAP1	TFAM	TXNDC5
ADH1B	ATP5PF	CAVIN3	CIAPIN1	CYP4F3	ELOVL6	FPR1	GSTA3	HTR6	KCNJ8	MANF	MYCBP	OPN3	POC1B-GALNT4	RAB25	SAA2	SMARCA4	TFAP2A	TXNDC9
ADI1	ATP6AP1	CBLB	CIB1	CYP51A1	ELP1	FRS2	GSTA5	HTRA1	KCNK1	MAOA	MYH11	ORC1	PODXL	RAB27A	SACM1L	SMARCC1	TFAP2C	TXNIP
ADIPOQ	ATP6V0A4	CBR1	CIDEC	CYTH1	EMG1	FSD1	GSTM1	HYOU1	KCNK17	MAOB	MYL1	ORC4	POLB	RAB31	SAMD9L	SMARCD2	TFDP1	TXNL4B
ADIRF	ATP6V0B	CBR3	CIITA	CYTIP	EML3	FST	GSTM2	IARS2	KCNK4	MAP1B	MYL12A	ORC6	POLD4	RAB3B	SAMHD1	SMC1A	TFF1	TXNRD1
ADM	ATP6V0E1	CBWD1	CIRBP	DAAM1	EMP1	FSTL1	GSTM3	ICAM1	KCNK9	MAP1LC3A	MYL4	ORM1	POLE2	RAB4A	SASH3	SMC2	TGFB1	TXNRD2
ADO	ATP6V1B1	CBWD3	CISD1	DACH1	EMX1	FSTL3	GSTP1	ICAM3	KCNQ2	MAP1LC3B	MYL9	ORM2	POLE3	RAB6C	SATB1	SMC3	TGFB2	TYMS
ADORA2A	ATP6V1B2	CBWD5	CIT	DAD1	EMX2	FTH1	GSTZ1	ICE1	KCNQ3	MAP2	MYLK	ORMDL2	POLG2	RABGGTB	SBSPON	SMC4	TGFB3	TYR
ADRB2	ATP6V1D	CBWD6	CITED2	DAG1	EMX2OS	FTL	GTF2E2	ICMT	KCTD5	MAP2K4	MYO10	ORMDL3	POLR1C	RAC2	SCAND1	SMIM15	TGFBR2	TYROBP
ADSL	ATP6V1F	CBX4	CKS1B	DAPK1	ENC1	FURIN	GTF2H2	ID1	KCTD9	MAP2K5	MYO18A	OSCAR	POLR2E	RACGAP1	SCARA3	SMIM19	TGOLN2	UBA3
AEN	ATRAID	CCDC80	CKS2	DAXX	ENDOG	FUT1	GTF2H2C	ID2	KDELR2	MAP3K4	MZB1	OSGIN1	POLR2H	RAD21	SCARB1	SMIM22	TH	UBASH3A
AFP	ATRX	CCDC85B	CLDN1	DAZL	ENG	FUT4	GTF2IP1	IDE	KDM3A	MAP4K4	NAIP	OST4	POLR2I	RAD50	SCCPDH	SMNDC1	THAP11	UBE2A
AGL	AURKA	CCDC86	CLDN2	DBH	ENO2	FYB1	GTPBP8	IDH3A	KDM5A	MAP6	NAMPT	OTUD7B	POLR2K	RAD51AP1	SCGB1D2	SNAI2	THBD	UBE2G1
AGR2	AURKB	CCDC92	CLDN3	DBNDD2	ENOPH1	FYN	GUCY1A1	IDO1	KDM5D	MAP7	NANOG	OTX2	POLR3B	RAD51C	SCGB2A1	SNAP25	THBS1	UBE2K
AGR3	AXIN1	CCL11	CLEC4A	DCC	ENOSF1	FZD1	GUCY1B1	IER2	KDR	MAPK1	NAT1	OXA1L	POMZP3	RAD54L	SCGB2A2	SNCA	THEM4	UBE2L6
AHCY	AXL	CCL14	CLEC7A	DCK	EOMES	FZD10	GUSB	IER3	KEAP1	MAPK12	NAT2	OXCT1	POP4	RAD9A	SCN2A	SNHG14	THRB	UBE2Q2
AHR	B2M	CCL15	CLIC4	DCN	EP300	FZD2	GZMB	IFI27	KHDC4	MAPK13	NAV1	OXSR1	POP5	RAE1	SCN3A	SNHG8	THY1	UBE2T
AHRR	B3GALT6	CCL2	CLK1	DCP1B	EPB41L2	FZD5	H1-0	IFI30	KHDRBS3	MAPK14	NCAM1	P2RX3	POPDC3	RAI14	SCNN1B	SNRPA	TIAM1	UBE2V2
AHSA1	B3GAT1	CCL20	CLK2	DCTD	EPB42	G0S2	H1-2	IFI44	KIAA0100	MAPK1IP1L	NCAN	P2RY13	POR	RALA	SCNN1G	SNRPB	TIGAR	UBE3B
AHSP	B3GNT2	CCL24	CLPX	DCTN6	EPHA3	G3BP1	H1-4	IFI44L	KIAA0355	MAPK3	NCAPD2	P2RY14	POSTN	RALGDS	SCOC	SNRPD3	TIMELESS	UBE3C
AIF1	B4GALT1	CCL3	CLSTN1	DCUN1D4	EPHA4	G3BP2	H2AC11	IFI6	KIAA0753	MAPK9	NCAPG	P4HA2	POU5F1	RAN	SCP2	SNRPG	TIMM17B	UBQLN2
AIFM1	B4GALT5	CCL4	CLTB	DCX	EPHA7	G6PC	H2AC15	IFIT1	KIF11	MAPKAPK2	NCAPG2	P4HB	PPA1	RANBP2	SCRN1	SNURF	TIMM22	UBR7
AIFM2	B4GAT1	CCL5	CLTC	DDB2	EPHB2	G6PD	H2AC19	IFIT2	KIF13A	MAPKAPK3	NCAPH	P4HTM	PPARA	RAP1GAP	SCYL3	SNX13	TIMM23B	UCHL1
AK3	BAAT	CCL8	CLU	DDC	EPHB6	GAA	H2AC8	IFIT3	KIF14	MAPKAPK5	NCBP1	PACSIN3	PPARG	RAP2C	SDC1	SNX6	TIMM9	UEVLD
AKAP8	BABAM2-AS1	CCN1	CMPK2	DDIAS	EPHX1	GABARAPL1	H2AX	IFITM1	KIF15	MAPT	NCEH1	PADI4	PPARGC1A	RAPGEF2	SDC4	SNX7	TIMMDC1	UFM1
AKAP8L	BACE2	CCN2	CMSS1	DDIT3	EPHX2	GABBR1	H2AZ2	IFITM2	KIF18A	MARCKS	NCF2	PAF1	PPBP	RARA	SDHAP2	SOCS1	TIMP1	UGDH
AKR1B1	BAD	CCN4	CNDP2	DDIT4	EPN2	GABPB1	H2BC1	IFNA1	KIF18B	MASP2	NCF4	PAFAH1B1	PPCS	RASA1	SDHB	SOCS2	TIMP2	UGT1A1
AKR1B10	BAG3	CCNA2	CNKSR3	DDR1	EPN3	GABRA2	H2BC12	IFNAR1	KIF20A	MAST2	NCK1	PAFAH1B3	PPIA	RASSF1	SDK2	SOCS3	TIMP3	UGT1A10
AKR1C2	BAK1	CCNB1	CNN1	DDR2	EPRS1	GABRB3	H2BC14	IFNB1	KIF23	MBL2	NCK2	PAH	PPIC	RASSF5	SDS	SOD2	TINAGL1	UGT1A4
AKR1C3	BAMBI	CCNB2	CNN3	DDX10	EPS15	GAD1	H2BC15	IFNGR1	KIF2C	MBNL1	NCOA3	PAIP1	PPIE	RB1	SEC11A	SOD3	TIPARP	UGT1A5
AKR7A2	BANF1	CCNC	CNOT4	DDX3Y	EPS8L3	GAD2	H2BC21	IFRD1	KIF4A	MBNL2	NCR3LG1	PAK1	PPIL1	RBBP5	SEC23A	SORBS3	TJP1	UGT1A7
AKT1	BAX	CCND1	CNPY3	DDX42	EPSTI1	GADD45A	H2BC5	IFRD2	KIF5C	MBOAT7	NDC80	PAK4	PPM1B	RBFOX3	SEC62	SOS1	TK1	UGT1A8
ALAS1	BBC3	CCND2	CNTN1	DDX60	ERBB2	GADD45B	H2BC6	IGF1	KIF9	MBP	NDRG1	PAK6	PPM1D	RBKS	SEL1L	SOX1	TLCD3A	UGT1A9
ALAS2	BBOX1	CCND3	COASY	DEFA1B	ERBB3	GADD45G	H2BC8	IGF1R	KIFBP	MBTPS1	NDUFA1	PALMD	PPM1E	RBM15B	SELE	SOX10	TLE1	UGT2A3
ALB	BBS10	CCNE2	COG2	DEFA4	EREG	GAGE1	H2BC9	IGF2BP2	KIT	MCEMP1	NDUFA13	PAPOLA	PPM1L	RBM20	SELENOS	SOX2	TLR1	UGT2B15
ALDH1L1	BCAT1	CCNF	COG4	DEFA6	ERO1A	GAGE12C	H3C10	IGF2R	KITLG	MCIDAS	NDUFA4	PAPPA	PPOX	RBM34	SELENOW	SOX4	TLR4	UGT2B7
ALDH2	BCAT2	CCNG1	COL11A1	DEFB1	ERO1B	GAGE12F	H3C2	IGFBP1	KLF5	MCL1	NDUFV2	PAPSS1	PPP1CB	RBM47	SELL	SOX7	TLR7	UHRF1
ALDH3A2	BCL2	CCNG2	COL12A1	DEFB4A	ESPL1	GAGE12J	H3C3	IGFBP2	KLF6	MCM10	NDUFV3	PARP1	PPP1CC	RBM6	SEMA3A	SOX9	TLR8	UNC50
ALDH7A1	BCL2A1	CCP110	COL15A1	DEK	ESR1	GAGE2A	H3C4	IGFBP3	KLHDC2	MCM2	NEAT1	PARP14	PPP1R13B	RBP1	SEMA3C	SP110	TM2D2	UNKL
ALDH8A1	BCL2L1	CCR1	COL16A1	DENND2D	ESR2	GALE	HACD3	IGFBP4	KLHL21	MCM3	NEFH	PARP2	PPP1R15A	RBX1	SEMA4B	SPAG4	TM4SF1	UPK1B
ALDH9A1	BCL2L11	CCT5	COL1A1	DENND3	ESRG	GALNT3	HADH	IGFBP6	KLHL24	MCM4	NEFL	PAX3	PPP1R17	RCSD1	SEMA5A	SPAG5	TM4SF4	UQCRC1
ALDOA	BCL2L13	CCT7	COL1A2	DEPDC1	ESRP1	GAP43	HADHA	IGFBP7	KLHL9	MCM6	NEIL3	PAX6	PPP2CA	RECQL	SEMA6A	SPAG7	TM7SF3	UQCRFS1
ALDOC	BCL2L2	CD14	COL2A1	DEPDC1B	ESRP2	GAPDH	HAMP	IGHG2	KLK11	MCM7	NENF	PAX8	PPP2R1A	REEP5	SEMA6D	SPANXA2	TM9SF2	UQCRQ
ALG8	BCL3	CD163	COL3A1	DEPTOR	ETF1	GAS2	HAND2	IGHV1-3	KLK2	MCOLN1	NES	PAXIP1	PPP2R3C	REG1A	SEMG2	SPANXB1	TM9SF3	USH1C
ALPP	BCL7B	CD19	COL4A1	DERA	ETFA	GATA2	HAPLN1	IGHV3-23	KLRC1	MCUR1	NET1	PBK	PPP2R5A	REL	SENP6	SPC25	TMBIM6	USO1
AMDHD2	BDH1	CD2	COL4A2	DES	ETFB	GATA3	HAT1	IGHV3-48	KLRC2	MDH1	NEUROD1	PCBD1	PPP2R5E	RELB	SEPHS2	SPCS2	TMC5	USP1
AMER1	BDNF	CD320	COL5A1	DFFA	ETNK1	GATA6	HAUS1	IGHV4-59	KLRK1	MDH2	NEUROG2	PCCB	PRAC1	RELN	SEPTIN1	SPDEF	TMC7	USP14
AMH	BECN1	CD34	COL5A2	DFFB	ETS1	GBF1	HAVCR1	IGKC	KNL1	MDK	NFATC3	PCDH8	PRAF2	RET	SEPTIN10	SPEN	TMED10	USP18
AMHR2	BEX3	CD36	COL6A3	DHDDS	ETV1	GBP1	HBA1	IGKV1-5	KNSTRN	MDM2	NFATC4	PCDHA2	PRAM1	RETN	SEPTIN5	SPOPL	TMED7	USP22
AMIGO1	BHLHE40	CD37	COMT	DHRS2	EVI2B	GCHFR	HBB	IGKV1-8	KRT15	ME1	NFE2L2	PCDHA9	PRC1	RFC2	SERHL	SPP1	TMEM126A	USP32P2
AMIGO2	BID	CD3D	COPB2	DHRS7	EVL	GCLC	HBD	IGKV1-9	KRT17	ME2	NFIL3	PCDHAC2	PRCP	RFC3	SERHL2	SPR	TMEM128	USP54
AMPD3	BIN2	CD3E	COPS5	DHRS9	EXO1	GCLM	HBG2	IGKV3D-11	KRT18	MED1	NFKB1	PCK1	PRDM10	RFC4	SERPINA1	SPRED2	TMEM14B	USP6NL
AMY1A	BIRC2	CD4	COPS7A	DHX15	EXOSC4	GCNT3	HBQ1	IGKV4-1	KRT19	MED12	NFKB2	PCLAF	PRDX1	RFC5	SERPINA3	SPRR1B	TMEM14C	USP7
AMY2A	BIRC3	CD40	COPZ1	DHX29	EXOSC5	GDA	HCAR3	IGLL5	KRT23	MED21	NFKBIA	PCM1	PRELID3B	RFNG	SERPINA9	SPTAN1	TMEM185A	USP9Y
AMY2B	BIRC5	CD44	COQ5	DIPK1A	EXT1	GDF15	HCK	IGLV1-44	KRT6A	MED24	NFKBIE	PCMT1	PRG4	RFX5	SERPINB3	SPTLC1	TMEM45A	UTP14A
AMZ2	BIRC6	CD52	COQ8A	DLAT	EXTL1	GDF7	HCST	IGLV2-23	KRT7	MEF2C	NFKBIZ	PCNA	PRKAA1	RGCC	SERPINE1	SPTLC2	TMEM50A	VAMP2
ANGPTL2	BLMH	CD55	CORO1A	DLD	EZH2	GDF9	HDAC2	IGLV3-1	KTN1	MEFV	NGB	PCOLCE	PRKAB1	RGL4	SERPINE2	SPTSSB	TMEM65	VAMP7
ANGPTL4	BLNK	CD58	COX6B1	DLG4	F13A1	GDI2	HDAC9	IGLV9-49	KYAT3	MELK	NGFR	PDCD6IP	PRKACA	RGPD1	SERTAD1	SQOR	TMEM97	VAPB
ANKRD10	BLOC1S2	CD69	COX6C	DLGAP5	F2	GDNF	HDGFL3	IGSF6	L1CAM	MEST	NHLH1	PDE1A	PRKACB	RGPD3	SESN1	SQSTM1	TMPPE	VAT1
ANKRD20A17P	BLVRA	CD74	COX8A	DLL1	F2R	GDPD3	HEATR1	IKBIP	LAGE3	MET	NHP2	PDE4C	PRKAG1	RGS2	SESN2	SRD5A1	TMX1	VAV3
ANKRD26	BLVRB	CD86	CPA3	DLX5	F2RL2	GDPD5	HEBP1	IKBKB	LAMA2	METRN	NID2	PDGFA	PRKAG2	RHEB	SFN	SRGN	TNC	VBP1
ANKRD36B	BMF	CD8A	CPNE3	DMAC2L	F3	GEMIN5	HECTD2	IKBKE	LAMA3	METTL2A	NIPSNAP1	PDGFB	PRKAR1A	RHO	SFRP2	SRM	TNFAIP2	VCAM1
ANKRD36BP2	BMP15	CD9	CPOX	DMRTA1	F5	GEN1	HELLS	IKBKG	LAMB3	MEX3B	NIPSNAP3A	PDHA1	PRKCA	RHOA	SFTPA1	SRP72	TNFAIP3	VDAC2
ANLN	BMP4	CDA	CPS1	DMTF1	F9	GET1	HERC5	IKZF1	LAMC2	MFSD14A	NISCH	PDHB	PRKCB	RHOB	SFTPA2	SRPX	TNFAIP8	VDR
ANO10	BMP5	CDC16	CPSF4	DMTN	FABP1	GFAP	HERC6	IL10	LAMP1	MGC70870	NIT1	PDHX	PRKCD	RHOH	SGCB	SRSF10	TNFRSF10B	VEGFA
ANP32E	BMP6	CDC20	CR1L	DNA2	FABP4	GFOD1	HERPUD1	IL10RA	LAMP3	MIF	NKG7	PDIA5	PRKCH	RHOV	SGK1	SRSF2	TNFRSF12A	VEGFD
ANXA1	BNC2	CDC25A	CRABP2	DNAJA3	FAH	GFRA1	HES1	IL11	LAP3	MINDY1	NLGN1	PDIA6	PRKCQ	RIPK1	SGK2	SRSF7	TNFRSF17	VGLL1
ANXA2	BNIP3L	CDC25B	CREB1	DNAJB14	FAIM	GGCX	HES5	IL12RB1	LAPTM5	MITF	NLRC5	PDK4	PRKCZ	RIPK3	SGK3	SSB	TNFRSF1B	VGLL4
ANXA2P2	BPHL	CDC26	CREBBP	DNAJB2	FAM13A	GGH	HEXA	IL13RA1	LAT	MKI67	NLRX1	PDLIM1	PRKDC	RMI1	SGO2	SSR1	TNFRSF21	VIM
ANXA5	BPIFA2	CDC42	CREBRF	DNAJB4	FAM174A	GGT1	HEXB	IL13RA2	LBR	MKNK1	NME1	PDPN	PRKG1	RNASE1	SGPP1	SST	TNFRSF9	VKORC1
ANXA7	BRCA1	CDC45	CREG1	DNAJB6	FAM183A	GGT5	HGF	IL15	LCAL1	MLC1	NMRAL2P	PDS5A	PRKN	RNASE3	SH2D1A	ST3GAL1	TNFSF10	VPS28
ANXA8	BRD2	CDC6	CRELD2	DNAJB9	FAM20B	GHR	HHIP	IL18	LCE1E	MLEC	NMT1	PDXP	PRKX	RNASE4	SH3BP5	ST3GAL5	TNFSF12	VPS37B
ANXA8L1	BRD3	CDC7	CREM	DNAJC15	FAM229B	GIMAP1-GIMAP5	HIF1A	IL18R1	LCK	MLIP	NNMT	PECAM1	PRL	RNASE6	SH3GLB1	ST6GALNAC2	TNFSF13	VPS72
AOAH	BRIP1	CDCA3	CRIM1	DNM1	FAM72A	GIMAP4	HIKESHI	IL18RAP	LCP1	MLLT11	NNT	PECR	PRMT5	RNASEH2A	SHB	ST7	TNFSF13B	VRK1
AOPEP	BRMS1L	CDCA4	CRISP3	DNM1L	FAM72B	GIMAP5	HJURP	IL19	LDHA	MMADHC	NOC3L	PEG10	PRNP	RNF121	SHC1	STAMBP	TNIP1	VSIG4
AP1M2	BRPF3	CDCA5	CRK	DNMT1	FAM72C	GIMAP6	HK1	IL1A	LDLR	MMP1	NOD2	PEG3	PROC	RNF145	SHCBP1	STAP2	TOMM20	VSX1
AP2B1	BSCL2	CDCA7	CRNDE	DNMT3A	FAM83D	GIMAP7	HK3	IL1B	LEAP2	MMP2	NOL11	PEX11A	PROCR	RNF167	SIRT3	STAR	TOMM34	VTN
AP2M1	BTG2	CDCA8	CRTAM	DNTTIP2	FANCI	GIMAP8	HLA-A	IL1R1	LEF1	MMP3	NOL3	PEX3	PROS1	RNF19B	SIX1	STAT1	TOMM70	VWF
AP3M1	BTG3	CDH1	CRTAP	DOCK2	FAS	GIN1	HLA-B	IL1RN	LEFTY1	MMP9	NOLC1	PF4	PRPF4	RNH1	SIX3	STAT3	TOP2A	WARS1
APBA1	BTK	CDH10	CRY1	DPM2	FASLG	GINS1	HLA-C	IL20	LEFTY2	MNAT1	NOP58	PFAS	PRR11	RNMT	SKA1	STAT4	TOPBP1	WASF3
APBB2	BTN3A2	CDH11	CRYAB	DPP10	FASN	GINS3	HLA-DMA	IL23A	LEPROTL1	MND1	NOS1	PFKFB4	PRR15L	RNPC3	SKIV2L	STAT5B	TOPORS	WASHC4
APEX1	BTN3A3	CDH2	CRYZ	DPPA5	FASTKD5	GJA1	HLA-DMB	IL2RG	LGALS1	MNDA	NOS2	PFKL	PRR5	RNPS1	SKP1	STC1	TOR1A	WASHC5
APLN	BUB1	CDH3	CS	DPYS	FAT1	GJB1	HLA-DPA1	IL36B	LGALS8	MOB1A	NOS3	PFKP	PRR7	ROBO1	SLA	STC2	TP53	WDR12
APLP1	BUB1B	CDH5	CSF1	DRAP1	FBL	GJB2	HLA-DPB1	IL36G	LGMN	MOK	NOSIP	PFN1	PRSS2	ROCK1	SLBP	STEAP1	TP53BP1	WDR3
APOBEC3G	BZW1	CDH6	CSF1R	DRD2	FBN1	GJB6	HLA-DQA1	IL4R	LHB	MORF4L1	NOTCH2	PGA5	PRSS23	ROPN1L	SLC10A2	STEAP4	TP53BP2	WDR43
APOC1	BZW2	CDH7	CSF2RB	DSC3	FBXL12	GLI1	HLA-DQB1	IL6	LHCGR	MORF4L2	NOTCH3	PGAM1	PRSS3	RPA2	SLC10A4	STIL	TP53I3	WDR7
APOE	C15orf48	CDH8	CSF3	DSG2	FBXO11	GLI2	HLA-DRA	IL7R	LHX2	MORN2	NPC1	PGF	PRSS8	RPA3	SLC11A2	STIMATE	TPBG	WDR72
APOL3	C16orf72	CDK1	CSF3R	DSP	FBXO21	GLI3	HLA-DRB1	ILF2	LHX8	MPC2	NPDC1	PGK1	PRTN3	RPAP3	SLC13A5	STK10	TPD52L2	WDTC1
APP	C1D	CDK13	CSNK1A1	DTL	FBXO22	GLIS3	HLA-DRB3	ILK	LIG1	MPDZ	NPEPL1	PGM1	PRUNE1	RPIA	SLC15A3	STK25	TPM1	WFDC2
Article Title:
Transcriptional landscape of mitochondrial electron transport chain inhibition in renal cells
Journal Name:
Cell Biology and Toxicology
Authors Names:
Giada Carta, Wanda van der Stel, Emma W. J. Scuric, Liliana Capinha, Johannes Delp,
Susanne Hougaard Bennekou, Anna Forsby, Paul Walker, Marcel Leist, Bob van de Water and Paul Jennings
Corresponding Author:
Giada Carta
g.carta@vu.nl
Tel. +31611223039
Division of Molecular and Computational Toxicology,
Department of Chemistry and Pharmaceutical Sciences,
Vrije Universiteit Amsterdam,
De Boelelaan, 1108,
1081 HZ Amsterdam,
The Netherlands.
