# Supplementary material for: Transcriptional landscape of mitochondrial electron transport chain inhibition in renal cells
Source: Cell Biol Toxicol. 2023 Jun 23;39(6):3031–59. doi: 10.1007/s10565-023-09816-7 (PMC10693540; doi:10.1007/s10565-023-09816-7)
Supplement: Supplementary file 16 — Table S4. List of pathways included in the subset database used for pathway analysis with PathVisio and their source. Pathways with source “in house drawn” were assembled according to literature research and their list of genes. Pathways with source “wikipathways” refer to wikipathways-20200610-gpml-Homo sapiens. (XLSX 17 kb) [file 10565_2023_9816_MOESM10_ESM.xlsx]

## Sheet: S_Table 4
Pathway	Source	Gene list
Acute_Inflammatory_Response.gpml	in house drawn	ADAM8;ADCYAP1;ADORA1;ADORA2B;ADRA2A;AHCY;AHSG;ALOX5;ALOX5;ALOX5AP;ANO6;AOC3;ASH1L;B4GALT1;BDKRB2;BTK;C2CD4A;C2CD4B;C3;CAMP;CASP6;CCL5;CCL5;CCR5;CCR7;CD163;CD6;CEBPB;CNR1;CRP;CTNNBIP1;CX3CR1;CXCL1;CXCR2;CYP19A1;DNASE1;DNASE1L3;EDNRB;EIF2AK1;ELANE;ELANE;EPHB6;EPHB6;F12;F2;F3;F8;FCER1A;FCER1G;FCGR1A;FCGR2B;FCGR3A;FFAR2;FFAR3;FN1;FOXP3;FUT7;GJA1;GSTP1;HLA-E;HP;ICAM1;IDO1;IGHG1;IL10;IL1A;IL1B;IL1RN;IL…
Amino_Acid_Catabolism.gpml	in house drawn	AASS;ABAT;ACAD8;ACAT1;ACMSD;ADHFE1;AFMID;AGXT;AGXT2;AHCY;ALDH4A1;ALDH5A1;ALDH6A1;AMDHD1;AMT;ARG1;ARG2;ASRGL1;ATP2B4;AUH;BCAT1;BCAT2;BCKDHA;BCKDHB;BCKDK;BLMH;CDO1;CSAD;DAO;DDAH1;DDO;FAH;FTCD;GAD2;GCAT;GCSH;GLDC;GLDC;GLS;GLS2;GLUD1;GOT1;GOT2;GSTZ1;HAL;HDC;HGD;HIBADH;HIBCH;HMGCL;HMGCLL1;HOGA1;HPD;HPDL;IDO1;IDO2;IL4I1;IVD;KMO;KYNU;MAT1A;MCCC2;MTRR;NOS1;NOS2;NOS3;OAT;OTC;PAH;PCYOX1;PCYOX1L;PIPOX;PPAT;…
Aryl_Hydrocarbon_Receptor Pathway	in house drawn	AHR;AHRR;AIP;ARNT;CYP1A1;CYP1B1;DLX3;HSP90AA1;IDO1;PTGES3;SRC
Beta_Oxidation_FA.gpml	in house drawn	ABCB11;ABCD1;ABCD2;ABCD3;ACAA2;ACACB;ACAD11;ACADL;ACADM;ACADS;ACADVL;ACAT1;ACAT2;ACOX1;ACOX2;ACOX3;ACOXL;ACSBG2;ACSL5;ADIPOQ;AKT1;AKT2;AUH;BDH2;CNR1;CPT1A;CPT2;CRAT;CROT;DBI;DECR1;ECHDC1;ECHDC2;ECHS1;ECI1;ECI2;EHHADH;EHHADH;ETFA;ETFB;ETFBKMT;ETFDH;FABP1;GCDH;HADH;HADHA;HADHB;HSD17B4;IRS1;IRS2;IVD;LEP;LONP2;MFSD2A;MLYCD;MTOR;PEX2;PEX5;PEX7;PLIN5;SCP2;SESN2;SLC25A17;SLC27A2;TWIST1;TYSND1
Cellular_Response_to_Hypoxia.gpml	in house drawn	ACAA2;ADAM8;ADRB2;AJUBA;AK4;AKT1;AQP1;AQP3;BACH1;BAD;BCL2;BNIP3;BNIP3L;CBS;CD34;CHCHD2;CITED2;COMMD1;CPEB2;CPEB2;CR1L;CYBB;DDAH1;EGLN1;EGLN2;EGLN3;EGR1;EIF4EBP1;EPAS1;FABP1;FAM162A;FMN2;FNDC1;GATA6;GNB1;GNGT1;HIF1A;HIF1A;HIF1AN;HIGD1A;HP1BP3;HYOU1;HYOU1;KCND2;KCNK2;KCNK3;MAP2K1;MGARP;MIR214;MIR874;MTOR;MYC;NDNF;NFE2L2;NKX3-1;NOL3;NOP53;NOTCH1;NPEPPS;OGT;OPRD1;P4HB;PDK1;PDK3;PGK1;PINK1;PLK3;PPARD;…
Cellular_Response_to_Oxygen_Levels.gpml	in house drawn	ACAA2;ADAM8;ADRB2;AJUBA;AK4;AKT1;AQP1;AQP3;ATG7;ATP6AP1;ATP6V0A2;ATP6V0D1;ATP6V1A;ATP6V1G1;BACH1;BAD;BCL2;BNIP3;BNIP3L;CAV1;CBS;CCDC115;CD34;CHCHD2;CITED2;COMMD1;CPEB1;CPEB1;CPEB2;CPEB2;CPEB4;CR1L;CYBB;DDAH1;EGLN1;EGLN2;EGLN3;EGLN3;EGR1;EIF4EBP1;EPAS1;FABP1;FAM162A;FAS;FMN2;FNDC1;FOXO1;GATA6;GNB1;GNGT1;HIF1A;HIF1AN;HIGD1A;HP1BP3;HYOU1;HYOU1;IREB2;KCND2;KCNK2;KCNK3;MAP2K1;MGARP;MIR106A;MIR142;MIR1…
Cellular_Response_to_ROS.gpml	in house drawn	ABL1;ADPRHL2;AGAP3;AKR1C3;AKT1;ANKZF1;ANXA1;APEX1;APOA4;AQP1;ATG7;ATP7A;AXL;BCAR1;BNIP3;BTK;CAPN1;CCS;CD36;CDKN2A;CFL1;CFLAR;CHUK;CRK;CRYGD;CYP1B1;DHFR;ECT2;EGFR;ENDOG;EPOR;ERCC6L2;EZH2;FABP1;FANCC;FBLN5;FBXO7;FBXO7;FER;FOS;FOXO1;FOXO3;FOXP1;FXN;GCH1;GLRX;GPR37;GPR37L1;HDAC2;HDAC6;HGF;HK3;HNRNPD;HSF1;HSPH1;IL10;IL6;IMPACT;JUN;KCNC2;KDM6B;LCN2;LRRK2;MAP3K5;MAPK1;MAPK13;MAPK3;MAPK7;MAPK8;MAPK9;MET;…
Electron_Transport_Chain.gpml	in house drawn	AFG1L;BDNF;BID;CCNB1;CCNT1;CDK1;COQ7;COQ9;COX4I1;COX4I2;COX5A;COX5B;COX6A1;COX6A2;COX7C;CYC1;CYCS;DGUOK;DLD;DNAJC15;ISCU;MECP2;MT-CO1;MT-CO3;MT-CYB;MT-ND2;MT-ND4;MTCH2;NDUFA10;NDUFA10;NDUFA12;NDUFA7;NDUFA8;NDUFAF1;NDUFB6;NDUFB8;NDUFB9;NDUFB9;NDUFC2;NDUFS2;NDUFS6;NDUFS8;NDUFV1;NDUFV2;NDUFV3;PARK7;PINK1;SDHA;SDHAF1;SDHAF2;SDHAF3;SDHAF4;SDHB;SDHC;SDHD;SDHD;SNCA;TAZ;UQCC3;UQCR10;UQCRB;UQCRC1;UQCRFS1;…
ER-Mitochondria_Connection.gpml	in house drawn	ABCA1;AKT1;APAF1;ATF5;ATP2A1;ATP2A2;ATP2A3;BAK1;BAX;BBC3;BCAP31;BCL2;BCL2L11;BID;CANX;CASP2;CASP9;COX7A2L;DNM1L;ERO1A;FIS1;FUNDC1;ITPR1;ITPR3;MARCHF5;MCU;MFN2;PACS2;PDIA3;PDIA6;SCAF1;SIGMAR1;SIRT1;SLC35B1;SREBF1;SREBF2;TMBIM6;TMBIM6;TMX1;TOMM40;VDAC1;VDAC2;VDAC3
Glycolytic_Pathway.gpml	in house drawn	ACSS2;ADH1A;ADH1B;ADH1C;ADH4;ADH5;ADH6;ADH7;ADPGK;AKR1A1;ALDH1A3;ALDH1B1;ALDH2;ALDH3A1;ALDH3A2;ALDH3B1;ALDH3B2;ALDH7A1;ALDH9A1;ALDOA;ALDOB;ALDOC;BPGM;DLAT;DLD;ENO1;ENO2;ENO3;FBP1;FBP2;G6PC;G6PC2;GALM;GAPDH;GAPDHS;GCK;GPI;GPI;HK1;HK2;HK3;HKDC1;LDHA;LDHAL6A;LDHAL6B;LDHB;LDHC;PANK1;PCK1;PCK2;PDHA1;PDHA2;PDHB;PFKFB1;PFKFB2;PFKFB3;PFKFB4;PFKL;PFKM;PFKP;PGAM1;PGAM2;PGAM4;PGK1;PGK2;PGM1;PGM2;PKLR;PKM;SL…
Mitochondrial_genome.gpml	in house drawn	MT-ATP6;MT-ATP8;MT-CO1;MT-CO2;MT-CO3;MT-CYB;MT-ND1;MT-ND2;MT-ND3;MT-ND4;MT-ND4L;MT-ND5;MT-ND6;MT-RNR1;MT-RNR2;MT-TA;MT-TC;MT-TD;MT-TE;MT-TF;MT-TG;MT-TH;MT-TI;MT-TK;MT-TL1;MT-TL2;MT-TM;MT-TN;MT-TP;MT-TQ;MT-TR;MT-TS1;MT-TS2;MT-TT;MT-TV;MT-TW;MT-TY;MT-TY
Nrf2_Pathway.gpml	in house drawn	BACH1;BACH2;CUL3;FTH1;FTL;G6PD;GSR;GSTA1;GSTM1;GSTM2;GSTM3;GSTP1;GSX2;HMOX1;IDH1;MAFF;MAFG;MAFK;ME1;NFE2L2;PGD;RBX1;SLC7A11;SRXN1;TXN;TXNRD1
p53_Pathway.gpml	in house drawn	ATM;CHEK1;CHEK2;PRKDC;MDM2;MDM4;CDKN1A;GADD45A;BBC3;BAX;BAK1;FAS;PMAIP1;SCO2;TIGAR;TNFRSF10B;RPRM;TPP1;TP53;ATG10;TP53I3;SESN2;FOXO3;PPM1D;PMAIP1;CREBBP;BTG2;SIRT1;GLS2;GPX1;RRM2B;RRM2B;MGMT;TSC2;YWHAZ;DDB2;SESN1;SESN3;TP53AIP1;EP300;SERPINE1;PML;CDKN1A;COL4A1;EPHA2;THBS1;ADGRB1
TCA_Cycle.gpml	in house drawn	ACO2;CS;DLAT;DLD;DLST;FH;IDH2;IDH3A;IDH3B;IDH3G;MDH2;MPC1;MPC2;OGDH;OXCT1;PDHB;SDHA;SDHB;SDHC;SDHD;SUCLA2;SUCLG1;SUCLG2;
Unfolded_Protein_Responce_Pathway.gpml	in house drawn	AKT1S1;ASB7;ASNS;ATF3;ATF4;ATF6;BBC3;BCL2;BCL2L1;BCL2L11;BID;BTG2;CEBPB;CHAC1;COX7A2L;CREBRF;CXCL8;DDIT3;DDIT4;DEPTOR;DNAJB11;DNAJB9;DNAJC10;DNAJC3;EDEM1;EIF2A;EIF2AK3;EIF2S1;EIF4EBP1;ERN1;HERPUD1;HSP90B1;HSPA5;MAP2K7;MAP3K5;MAPK8;MAPKAP1;MAPKAP1;MBTPS1;MBTPS2;MCL1;MLST8;MTOR;NFE2L2;P4HB;PDIA4;PDIA6;PPP1R15A;RPTOR;SCAF1;SERP1;SERPINH1;SLC3A1;SLC7A1;TRAF2;TRIB3;VEGFA;WARS;XBP1
Hs_Alanine_and_aspartate_metabolism.gpml	wikipathways	available at https://www.wikipathways.org/index.php/WikiPathways
Hs_Amino_Acid_metabolism.gpml	wikipathways	available at https://www.wikipathways.org/index.php/WikiPathways
Hs_AMP-activated_Protein_Kinase_(AMPK)_Signaling.gpml	wikipathways	available at https://www.wikipathways.org/index.php/WikiPathways
Hs_Apoptosis.gpml	wikipathways	available at https://www.wikipathways.org/index.php/WikiPathways
Hs_Atyl_Hydrocarbon_Receptor_Pathway.gpml	wikipathways	available at https://www.wikipathways.org/index.php/WikiPathways
Hs_ATM_Signaling_Pathway.gpml	wikipathways	available at https://www.wikipathways.org/index.php/WikiPathways
Hs_Biochemical_Pathways_Part_I.gpml	wikipathways	available at https://www.wikipathways.org/index.php/WikiPathways
Hs_Biomarkers_for_pyrimidine_metabolism_disorders.gpml	wikipathways	available at https://www.wikipathways.org/index.php/WikiPathways
Hs_Calcium_Regulation_in_the_Cardiac_Cell.gpml	wikipathways	available at https://www.wikipathways.org/index.php/WikiPathways
Hs_Cell_Cycle.gpml	wikipathways	available at https://www.wikipathways.org/index.php/WikiPathways
Hs_Cell_Differentiation.gpml	wikipathways	available at https://www.wikipathways.org/index.php/WikiPathways
Hs_Chemokine_signaling_pathway.gpml	wikipathways	available at https://www.wikipathways.org/index.php/WikiPathways
Hs_Cholesterol_Biosynthesis_Pathway.gpml	wikipathways	available at https://www.wikipathways.org/index.php/WikiPathways
Hs_Cholesterol_metabolism.gpml	wikipathways	available at https://www.wikipathways.org/index.php/WikiPathways
Hs_Circadian_rhythm_related_genes_WP3594_106357.gpml	wikipathways	available at https://www.wikipathways.org/index.php/WikiPathways
Hs_Complement_Activation_WP545_106816.gpml	wikipathways	available at https://www.wikipathways.org/index.php/WikiPathways
Hs_Computational_Model_of_Aerobic_Glycolysis_WP4629_107177.gpml	wikipathways	available at https://www.wikipathways.org/index.php/WikiPathways
Hs_Cytokines_and_Inflammatory_Response_WP530_96982.gpml	wikipathways	available at https://www.wikipathways.org/index.php/WikiPathways
Hs_Cytoplasmic_Ribosomal_Proteins_WP477_106370.gpml	wikipathways	available at https://www.wikipathways.org/index.php/WikiPathways
Hs_Cytosolic_DNA-sensing_pathway_WP4655_105163.gpml	wikipathways	available at https://www.wikipathways.org/index.php/WikiPathways
Hs_Diclofenac_Metabolic_Pathway_WP2491_92287.gpml	wikipathways	available at https://www.wikipathways.org/index.php/WikiPathways
Hs_Disorders_of_the_Krebs_cycle_WP4236_107304.gpml	wikipathways	available at https://www.wikipathways.org/index.php/WikiPathways
Hs_DNA_Damage_Response_(only_ATM_dependent)_WP710_106372.gpml	wikipathways	available at https://www.wikipathways.org/index.php/WikiPathways
Hs_DNA_Damage_Response_WP707_107190.gpml	wikipathways	available at https://www.wikipathways.org/index.php/WikiPathways
Hs_DNA_Replication_WP466_107180.gpml	wikipathways	available at https://www.wikipathways.org/index.php/WikiPathways
Hs_Drug_Induction_of_Bile_Acid_Pathway_WP2289_106211.gpml	wikipathways	available at https://www.wikipathways.org/index.php/WikiPathways
Hs_Effects_of_Nitric_Oxide_WP1995_106705.gpml	wikipathways	available at https://www.wikipathways.org/index.php/WikiPathways
Hs_EGF-EGFR_Signaling_Pathway_WP437_106392.gpml	wikipathways	available at https://www.wikipathways.org/index.php/WikiPathways
Hs_Electron_Transport_Chain_(OXPHOS_system_in_mitochondria)_WP111_107324.gpml	wikipathways	available at https://www.wikipathways.org/index.php/WikiPathways
Hs_Energy_Metabolism_WP1541_106404.gpml	wikipathways	available at https://www.wikipathways.org/index.php/WikiPathways
Hs_ESC_Pluripotency_Pathways_WP3931_106768.gpml	wikipathways	available at https://www.wikipathways.org/index.php/WikiPathways
Hs_Extracellular_vesicle-mediated_signaling_in_recipient_cells_WP2870_106411.gpml	wikipathways	available at https://www.wikipathways.org/index.php/WikiPathways
Hs_Fas_Ligand_(FasL)_pathway_and_Stress_induction_of_Heat_Shock_Proteins_(HSP)_regulation_WP314_106414.gpml	wikipathways	available at https://www.wikipathways.org/index.php/WikiPathways
Hs_Fatty_Acid_Beta_Oxidation_WP143_107117.gpml	wikipathways	available at https://www.wikipathways.org/index.php/WikiPathways
Hs_Fatty_Acid_Biosynthesis_WP357_106416.gpml	wikipathways	available at https://www.wikipathways.org/index.php/WikiPathways
Hs_Fatty_Acid_Omega_Oxidation_WP206_106417.gpml	wikipathways	available at https://www.wikipathways.org/index.php/WikiPathways
Hs_G_Protein_Signaling_Pathways_WP35_106737.gpml	wikipathways	available at https://www.wikipathways.org/index.php/WikiPathways
Hs_G1_to_S_cell_cycle_control_WP45_106424.gpml	wikipathways	available at https://www.wikipathways.org/index.php/WikiPathways
Hs_Genotoxicity_pathway_WP4286_97441.gpml	wikipathways	available at https://www.wikipathways.org/index.php/WikiPathways
Hs_GHB_metabolic_pathway_WP4157_102675.gpml	wikipathways	available at https://www.wikipathways.org/index.php/WikiPathways
Hs_Glutathione_metabolism_WP100_107114.gpml	wikipathways	available at https://www.wikipathways.org/index.php/WikiPathways
Hs_Glycerophospholipid_Biosynthetic_Pathway_WP2533_107760.gpml	wikipathways	available at https://www.wikipathways.org/index.php/WikiPathways
Hs_Glycine_Metabolism_WP1495_106693.gpml	wikipathways	available at https://www.wikipathways.org/index.php/WikiPathways
Hs_Glycogen_Synthesis_and_Degradation_WP500_106813.gpml	wikipathways	available at https://www.wikipathways.org/index.php/WikiPathways
Hs_Glycolysis_and_Gluconeogenesis_WP534_107184.gpml	wikipathways	available at https://www.wikipathways.org/index.php/WikiPathways
Hs_Heme_Biosynthesis_WP561_107186.gpml	wikipathways	available at https://www.wikipathways.org/index.php/WikiPathways
Hs_Human_metabolism_overview_WP3602_107895.gpml	wikipathways	available at https://www.wikipathways.org/index.php/WikiPathways
Hs_Hypoxia-mediated_EMT_and_Stemness_WP2943_88661.gpml	wikipathways	available at https://www.wikipathways.org/index.php/WikiPathways
Hs_Inflammatory_Response_Pathway_WP453_106602.gpml	wikipathways	available at https://www.wikipathways.org/index.php/WikiPathways
Hs_Lipid_Metabolism_Pathway_WP3965_106630.gpml	wikipathways	available at https://www.wikipathways.org/index.php/WikiPathways
Hs_MAPK_Signaling_Pathway_WP382_107148.gpml	wikipathways	available at https://www.wikipathways.org/index.php/WikiPathways
Hs_Metabolic_pathway_of_LDL_including_diseases_WP4522_104036.gpml	wikipathways	available at https://www.wikipathways.org/index.php/WikiPathways
Hs_Mitochondrial_complex_I_assembly_model_OXPHOS_system_WP4324_98172.gpml	wikipathways	available at https://www.wikipathways.org/index.php/WikiPathways
Hs_Mitochondrial_Gene_Expression_WP391_106760.gpml	wikipathways	available at https://www.wikipathways.org/index.php/WikiPathways
Hs_Mitochondrial_LC-Fatty_Acid_Beta-Oxidation_WP368_107146.gpml	wikipathways	available at https://www.wikipathways.org/index.php/WikiPathways
Hs_NAD_Biosynthesis_II_(from_tryptophan)_WP2485_106715.gpml	wikipathways	available at https://www.wikipathways.org/index.php/WikiPathways
Hs_NAD_metabolism	wikipathways	available at https://www.wikipathways.org/index.php/WikiPathways
Hs_NAD+_biosynthetic_pathways_WP3645_106653.gpml	wikipathways	available at https://www.wikipathways.org/index.php/WikiPathways
Hs_NAD+_metabolism_WP3644_106748.gpml	wikipathways	available at https://www.wikipathways.org/index.php/WikiPathways
Hs_NRF2-ARE_regulation_WP4357_98705.gpml	wikipathways	available at https://www.wikipathways.org/index.php/WikiPathways
Hs_NRF2_pathway_WP2884_106658.gpml	wikipathways	available at https://www.wikipathways.org/index.php/WikiPathways
Hs_Nucleotide_Metabolism_WP404_107158.gpml	wikipathways	available at https://www.wikipathways.org/index.php/WikiPathways
Hs_Oxidation_by_Cytochrome_P450_WP43_107400.gpml	wikipathways	available at https://www.wikipathways.org/index.php/WikiPathways
Hs_Oxidative_Damage_WP3941_106568.gpml	wikipathways	available at https://www.wikipathways.org/index.php/WikiPathways
Hs_Oxidative_phosphorylation_WP623_107189.gpml	wikipathways	available at https://www.wikipathways.org/index.php/WikiPathways
Hs_Oxidative_Stress_WP408_106567.gpml	wikipathways	available at https://www.wikipathways.org/index.php/WikiPathways
Hs_Parkin-Ubiquitin_Proteasomal_System_pathway_WP2359_106548.gpml	wikipathways	available at https://www.wikipathways.org/index.php/WikiPathways
Hs_Parkinsons_Disease_Pathway_WP2371_107127.gpml	wikipathways	available at https://www.wikipathways.org/index.php/WikiPathways
Hs_Pathways_in_clear_cell_renal_cell_carcinoma_WP4018_106515.gpml	wikipathways	available at https://www.wikipathways.org/index.php/WikiPathways
Hs_Pathways_of_nucleic_acid_metabolism_and_innate_immune_sensing_WP4705_107300.gpml	wikipathways	available at https://www.wikipathways.org/index.php/WikiPathways
Hs_Pentose_Phosphate_Metabolism_WP134_106687.gpml	wikipathways	available at https://www.wikipathways.org/index.php/WikiPathways
Hs_Purine_metabolism_WP4224_107302.gpml	wikipathways	available at https://www.wikipathways.org/index.php/WikiPathways
Hs_Pyrimidine_metabolism_WP4022_106773.gpml	wikipathways	available at https://www.wikipathways.org/index.php/WikiPathways
Hs_Relationship_between_inflammation	wikipathways	available at https://www.wikipathways.org/index.php/WikiPathways
Hs_Synthesis_and_Degradation_of_Ketone_Bodies_WP311_104983.gpml	wikipathways	available at https://www.wikipathways.org/index.php/WikiPathways
Hs_Target_Of_Rapamycin_(TOR)_Signaling_WP1471_106444.gpml	wikipathways	available at https://www.wikipathways.org/index.php/WikiPathways
Hs_TCA_Cycle_(aka_Krebs_or_citric_acid_cycle)_WP78_106832.gpml	wikipathways	available at https://www.wikipathways.org/index.php/WikiPathways
Hs_Thermogenesis_WP4321_106178.gpml	wikipathways	available at https://www.wikipathways.org/index.php/WikiPathways
Hs_Triacylglyceride_Synthesis_WP325_107140.gpml	wikipathways	available at https://www.wikipathways.org/index.php/WikiPathways
Hs_Tryptophan_metabolism_WP465_106518.gpml	wikipathways	available at https://www.wikipathways.org/index.php/WikiPathways
Hs_Tyrosine_Metabolism_WP4506_106201.gpml	wikipathways	available at https://www.wikipathways.org/index.php/WikiPathways
Hs_Urea_cycle_and_associated_pathways_WP4595_104830.gpml	wikipathways	available at https://www.wikipathways.org/index.php/WikiPathways
Hs_Urea_cycle_and_metabolism_of_amino_groups_WP497_105850.gpml	wikipathways	available at https://www.wikipathways.org/index.php/WikiPathways
Hs_Valproic_acid_pathway_WP3871_106754.gpml	wikipathways	available at https://www.wikipathways.org/index.php/WikiPathways
Hs_VEGFA-VEGFR2_Signaling_Pathway_WP3888_106441.gpml	wikipathways	available at https://www.wikipathways.org/index.php/WikiPathways
Hs_Vitamin_A_and_Carotenoid_Metabolism_WP716_106146.gpml	wikipathways	available at https://www.wikipathways.org/index.php/WikiPathways
Hs_Vitamin_B12_Disorders_WP4271_104475.gpml	wikipathways	available at https://www.wikipathways.org/index.php/WikiPathways
Hs_Vitamin_B12_Metabolism_WP1533_107121.gpml	wikipathways	available at https://www.wikipathways.org/index.php/WikiPathways
Hs_Vitamin_B6-dependent_and_responsive_disorders_WP4228_104423.gpml	wikipathways	available at https://www.wikipathways.org/index.php/WikiPathways
Hs_Vitamin_D_in_inflammatory_diseases_WP4482_107171.gpml	wikipathways	available at https://www.wikipathways.org/index.php/WikiPathways
Hs_Vitamin_D_Metabolism_WP1531_107120.gpml	wikipathways	available at https://www.wikipathways.org/index.php/WikiPathways
Hs_Vitamin_D_Receptor_Pathway_WP2877_105854.gpml	wikipathways	available at https://www.wikipathways.org/index.php/WikiPathways
Hs_Vitamins_A_and_D_-_action_mechanisms_WP4342_106136.gpml	wikipathways	available at https://www.wikipathways.org/index.php/WikiPathways
Hs_Wnt_Signaling_in_Kidney_Disease_WP4150_106778.gpml	wikipathways	available at https://www.wikipathways.org/index.php/WikiPathways
Article Title:
Transcriptional landscape of mitochondrial electron transport chain inhibition in renal cells
Journal Name:
Cell Biology and Toxicology
Authors Names:
Giada Carta, Wanda van der Stel, Emma W. J. Scuric, Liliana Capinha, Johannes Delp,
Susanne Hougaard Bennekou, Anna Forsby, Paul Walker, Marcel Leist, Bob van de Water and Paul Jennings
Corresponding Author:
Giada Carta
g.carta@vu.nl
Tel. +31611223039
Division of Molecular and Computational Toxicology,
Department of Chemistry and Pharmaceutical Sciences,
Vrije Universiteit Amsterdam,
De Boelelaan, 1108,
1081 HZ Amsterdam,
The Netherlands.
