# Supplementary material for: Transcriptional landscape of mitochondrial electron transport chain inhibition in renal cells
Source: Cell Biol Toxicol. 2023 Jun 23;39(6):3031–59. doi: 10.1007/s10565-023-09816-7 (PMC10693540; doi:10.1007/s10565-023-09816-7)
Supplement: Supplementary file 17 — Table S5. Table of raw counts per gene per sample of experiments 1 and 2 as provided from BioClavis, with relative annotation files. (XLSX 7026 kb) [file 10565_2023_9816_MOESM11_ESM.xlsx]

## Sheet: Affiliation
Article Title:
Transcriptional landscape of mitochondrial electron transport chain inhibition in renal cells
Journal Name:
Cell Biology and Toxicology
Authors Names:
Giada Carta, Wanda van der Stel, Emma W. J. Scuric, Liliana Capinha, Johannes Delp,
Susanne Hougaard Bennekou, Anna Forsby, Paul Walker, Marcel Leist, Bob van de Water and Paul Jennings
Corresponding Author:
Giada Carta
g.carta@vu.nl
Tel. +31611223039
Division of Molecular and Computational Toxicology,
Department of Chemistry and Pharmaceutical Sciences,
Vrije Universiteit Amsterdam,
De Boelelaan, 1108,
1081 HZ Amsterdam,
The Netherlands.

## Sheet: Exp.1_Raw_counts
	S_10a_A	S_10b_A	S_10a_B	S_10b_B	S_10b_C	S_10c_A	S_10c_B	S_10a_C	S_10c_C	S_10d_A	S_10d_B	S_10d_C	S_10e_A	S_10e_B	S_10e_C	S_10f_A	S_10f_B	S_10f_C	S_10g_A	S_10g_B	S_10g_C	S_10h_A	S_10h_B	S_10h_C	S_11a_A	S_11b_A	S_11a_B	S_11b_B	S_11b_C	S_11c_A	S_11c_B	S_11a_C	S_11c_C	S_11d_A	S_11d_B	S_11d_C	S_11e_A	S_11e_B	S_11e_C	S_11f_A	S_11f_B	S_11f_C	S_11g_A	S_11g_B	S_11g_C	S_11h_A	S_11h_B	S_11h_C	S_12a_A
CSNK1D_1599	6	12	73	38	13	24	60	27	25	18	62	33	18	135	50	52	101	41	49	117	82	38	132	56	19	15	27	12	30	19	42	27	34	15	67	24	23	98	44	30	111	66	53	112	77	59	98	58	36
CTHRC1_1625	0	0	0	0	0	0	0	0	0	0	2	0	0	0	0	1	0	0	0	0	0	0	0	0	0	0	0	0	0	0	0	0	0	0	0	0	0	0	0	0	0	0	0	0	0	0	0	0	0
ELMOD1_2126	0	0	0	0	0	0	0	0	0	0	0	0	0	0	0	0	0	0	0	0	0	0	0	0	0	0	0	0	0	0	0	0	0	0	0	0	0	0	0	0	0	0	0	0	0	0	0	0	0
FOXG1_2475	0	0	0	0	0	0	0	0	0	0	0	0	0	0	0	0	0	0	0	0	0	0	0	0	0	0	0	0	0	0	0	0	0	0	0	0	0	0	0	0	0	0	0	0	0	0	0	0	0
FTH1_2507	1884	1512	7554	3702	2001	2108	7191	2309	2015	1789	6881	2284	165	7965	3307	1829	7294	1106	1725	6989	2605	1491	6147	2233	1751	619	4131	3484	2229	1383	5693	1837	2938	1767	6562	2049	2090	8259	2602	536	3115	2832	2312	4197	1426	1640	3633	1412	2682
GMIP_2685	0	0	13	7	2	1	3	2	1	1	4	0	0	7	3	1	2	0	0	6	1	2	11	4	2	3	2	7	0	1	1	1	1	0	6	1	1	8	1	3	8	1	0	13	5	1	1	0	1
GSK3A_2809	14	12	139	43	14	10	92	39	13	17	106	22	7	131	26	25	111	20	14	77	27	31	105	26	52	18	45	22	18	10	49	15	21	13	71	30	30	117	46	18	97	45	30	75	24	46	121	32	48
GSTO1_2825	177	106	589	344	134	155	469	199	150	119	482	158	51	348	187	149	437	132	167	437	197	212	490	186	269	102	264	184	170	149	322	207	191	155	349	211	146	305	239	128	304	243	223	245	183	212	394	155	308
ITGB1_3438	94	82	465	233	146	90	311	210	154	85	337	138	37	561	293	152	466	131	125	441	209	179	408	231	131	53	211	169	144	75	245	218	199	99	279	171	122	406	217	69	334	210	110	310	165	154	264	154	197
MALAT1_3940	1726	2316	6290	2392	2408	2780	4823	4809	1630	9724	16230	7512	28275	21671	10118	15037	14654	14524	5961	11223	6337	8110	13725	4817	18803	17236	2316	1495	2369	7160	2462	2572	1647	5948	3869	1807	7980	15912	12154	11917	22449	6780	6386	11456	5903	5775	8176	4820	4870
NCBP1_4487	16	11	66	27	9	10	37	17	10	8	36	7	6	63	15	25	61	14	17	65	44	33	99	32	24	8	37	19	5	11	28	5	9	8	32	15	13	55	8	24	89	33	34	75	32	23	68	23	30
NFIL3_4565	33	24	94	33	28	26	43	47	27	62	99	77	429	413	158	82	314	106	53	172	49	63	157	51	138	120	29	25	27	78	38	38	26	50	49	46	102	189	98	140	139	54	70	118	64	72	98	47	106
OLIG2_4807	0	0	0	0	0	0	0	0	0	0	0	0	0	0	0	0	0	0	0	0	0	0	0	0	0	0	0	0	0	0	0	0	0	0	0	0	0	0	0	0	0	0	0	0	0	0	0	0	0
OTX2_4868	0	0	0	0	0	0	0	0	0	0	0	0	0	0	0	0	0	0	0	0	0	0	0	0	0	0	0	0	0	0	0	0	0	0	0	0	0	0	0	0	0	0	0	0	0	0	0	0	0
PGF_5091	2	0	3	0	2	0	5	0	1	0	0	0	0	0	1	0	0	0	0	1	0	0	0	0	1	1	1	0	0	0	0	0	0	0	0	0	0	0	0	0	0	0	0	0	0	0	0	0	4
PHLDA2_5123	0	1	2	0	0	1	2	1	2	0	0	1	0	0	0	0	2	0	0	3	2	0	4	0	0	0	0	1	0	1	1	1	2	0	3	0	2	1	2	0	1	1	0	0	0	0	0	0	0
PRR11_5468	6	6	116	53	17	4	52	24	22	11	45	15	1	49	8	9	21	6	1	33	18	16	71	29	24	8	26	33	26	6	19	32	15	4	29	17	17	81	16	6	83	16	18	71	40	50	154	90	28
RARRES3_5736	245	110	1292	416	188	188	732	392	282	149	797	323	96	773	429	371	919	287	335	979	607	611	1582	785	1068	126	430	260	250	212	401	350	347	225	423	319	278	551	329	246	426	402	495	500	404	531	900	392	834
RUNX1_6059	0	0	0	0	0	0	0	0	0	0	0	0	0	0	0	0	1	0	0	0	1	0	0	0	1	0	0	0	0	0	0	0	0	0	0	1	0	1	0	0	0	1	0	0	0	0	1	0	0
SLIT2_6545	0	0	0	0	0	0	0	0	0	0	1	0	0	1	0	0	0	0	0	0	0	0	0	0	0	0	0	0	0	0	0	0	0	0	0	0	0	0	0	0	0	0	0	1	0	0	0	0	0
STMN2_10543	0	0	0	0	0	0	0	0	0	0	0	0	0	0	0	0	0	0	0	0	0	0	0	0	0	0	0	0	0	0	0	0	0	0	0	0	0	0	0	0	0	0	0	0	0	0	0	0	0
BRD3_10545	12	6	59	29	7	5	26	10	7	9	46	9	24	151	42	57	117	40	34	157	57	63	184	55	18	19	16	14	11	11	41	14	11	13	35	12	11	119	26	36	140	74	49	161	35	69	155	64	22
PHOX2B_10580	0	0	0	0	0	0	0	0	0	0	0	0	0	0	0	0	0	0	0	0	0	0	0	0	0	0	0	0	0	0	0	0	0	0	0	0	0	0	0	0	0	0	0	0	0	0	0	0	0
SEMA6A_10899	4	3	9	5	4	5	20	5	6	3	10	2	3	17	4	10	11	3	5	32	11	8	22	10	4	0	2	4	2	2	21	0	2	7	10	1	2	8	2	6	28	9	11	41	5	6	27	8	8
CRABP2_10904	0	0	1	0	1	0	1	1	3	0	2	1	0	1	0	0	3	1	0	1	0	0	0	0	1	0	0	1	0	0	1	0	0	0	2	1	0	1	1	0	0	1	0	1	0	2	2	0	4
HES5_10979	0	0	0	0	0	0	3	0	0	0	0	0	0	0	0	0	0	0	0	0	0	0	0	0	0	0	0	0	0	0	0	0	0	0	0	0	0	0	0	0	0	0	0	0	0	0	0	0	0
F2RL2_11064	1	0	1	2	1	1	0	0	0	1	4	0	1	1	4	3	11	1	0	6	0	1	8	0	0	0	1	2	0	0	0	0	1	1	2	0	0	2	0	4	16	2	1	12	0	1	1	1	0
OLIG2_11096	0	0	0	0	0	0	0	0	0	0	0	0	0	0	0	0	0	0	0	0	0	0	0	0	0	0	0	0	0	0	0	0	0	0	1	0	0	0	0	0	0	0	0	0	0	0	0	0	0
PRUNE2_11113	26	25	121	54	23	28	132	56	38	22	108	41	12	141	59	61	163	64	55	158	70	64	162	86	20	23	50	59	31	41	103	34	49	26	97	33	32	145	50	32	163	94	78	237	59	51	139	63	36
SCGB1A1_11141	0	0	0	0	0	0	0	0	0	0	0	0	0	0	0	0	0	0	0	0	0	0	0	0	0	0	0	0	0	0	0	0	0	0	0	0	0	0	0	0	0	0	0	0	0	0	0	0	0
SYP_11176	0	0	0	0	0	0	0	0	0	0	0	0	0	0	0	0	1	0	0	0	0	0	0	0	0	0	1	0	0	0	0	0	0	0	0	0	0	0	0	0	0	0	0	0	0	0	0	0	0
FZD2_11193	0	0	2	0	0	0	3	0	0	0	3	0	1	4	1	4	6	0	3	5	0	1	2	3	0	1	1	2	0	0	3	0	0	1	1	0	0	3	4	1	3	1	3	4	5	1	5	0	1
P2RX3_11227	0	0	0	0	0	0	0	0	0	0	0	0	0	0	0	0	0	0	0	0	0	0	0	0	0	0	0	0	0	0	0	0	0	0	0	0	0	0	0	0	0	0	0	0	0	0	0	0	0
SCNN1B_11243	0	0	0	0	0	0	0	0	0	0	0	0	0	0	0	0	0	0	0	0	0	0	0	0	0	0	0	0	0	0	0	0	0	0	0	0	0	0	0	0	0	0	0	0	0	0	0	0	0
EDNRB_11280	0	0	0	0	0	0	0	0	0	0	0	0	0	0	0	0	0	0	0	0	0	0	0	0	0	0	0	0	0	0	0	0	0	0	0	0	0	0	0	0	0	0	0	0	0	0	0	0	0
RASSF5_11333	0	0	1	6	0	0	1	0	1	0	1	0	0	2	1	0	2	0	0	1	0	0	2	0	1	0	0	1	0	0	2	1	2	0	0	1	0	4	1	0	0	0	0	0	0	0	0	1	0
ASCL1_11345	0	0	0	0	0	0	5	0	0	0	0	0	0	0	0	0	0	0	0	0	0	0	0	0	0	0	2	1	0	0	0	0	0	0	0	0	0	0	0	0	0	0	0	0	0	0	0	0	0
GAD2_11406	0	0	0	0	0	0	0	0	0	0	0	0	0	0	0	0	0	0	0	0	0	0	0	0	0	0	0	0	0	0	0	0	0	0	0	0	0	0	0	0	0	0	0	0	0	0	0	0	0
TSPAN1_11441	323	249	1190	632	233	291	837	354	247	371	1168	316	39	527	280	261	773	179	267	1038	361	172	1084	250	461	147	511	383	337	315	634	294	397	422	764	380	304	659	413	151	551	395	355	659	372	199	526	276	702
NTN4_11596	11	12	45	40	13	8	55	10	7	6	44	13	1	182	31	34	85	10	13	64	26	23	104	38	21	14	33	28	11	13	28	19	18	18	37	13	14	108	29	9	64	57	66	103	40	48	92	54	33
LHX2_11628	0	0	0	0	0	0	0	0	0	0	0	0	0	0	0	0	0	0	0	0	0	0	0	0	0	1	0	0	0	0	0	0	0	0	0	0	1	0	0	0	0	1	0	0	0	0	0	0	0
KIF9_11747	0	0	0	2	0	0	1	0	0	0	0	0	0	0	0	0	1	0	0	0	0	0	0	0	0	0	0	0	0	0	0	0	0	0	0	0	0	0	0	0	0	0	0	0	0	0	0	0	0
ITGA5_11750	1	0	1	0	2	0	7	0	2	0	2	1	0	1	2	0	0	1	0	1	1	0	1	0	0	1	2	2	0	0	2	0	0	0	0	0	0	0	0	0	0	0	3	0	0	0	1	1	0
ISL1_11752	0	0	0	0	0	0	0	0	0	0	0	0	0	0	0	0	0	0	0	0	0	0	0	0	0	0	0	0	0	0	0	0	0	0	0	0	0	0	0	0	0	0	0	0	0	0	0	0	0
KCNA1_11815	0	0	0	0	0	0	0	0	0	0	0	0	0	0	0	0	0	0	0	0	0	0	0	0	0	0	0	1	0	0	1	0	0	0	0	0	0	0	0	0	0	0	0	0	0	0	0	0	0
ELAVL4_11864	0	0	0	0	0	0	6	0	0	0	0	0	0	0	0	0	0	0	0	0	0	0	0	0	0	0	0	0	0	0	0	0	0	0	0	0	0	0	0	0	0	0	0	0	0	0	0	0	0
CYP26A1_11892	0	0	0	0	0	0	0	0	0	0	0	0	0	1	0	0	0	0	0	0	0	0	0	0	0	0	0	0	0	0	0	0	0	0	0	0	0	0	0	0	0	0	0	0	0	0	1	0	0
SALL3_11967	0	0	0	0	0	0	0	0	0	0	0	0	0	0	0	0	0	0	0	0	0	0	0	0	0	0	0	0	0	0	0	2	0	0	0	0	0	0	0	0	0	0	0	0	1	0	0	0	0
ZNF185_12083	0	2	15	15	5	3	10	11	2	2	7	0	2	25	6	2	20	4	3	10	4	2	10	1	7	0	6	1	3	0	9	4	4	2	15	1	1	22	2	3	19	1	1	12	4	3	11	0	8
NRXN1_12116	0	0	0	0	0	0	0	0	0	0	0	0	0	0	0	0	0	0	0	0	0	0	0	0	0	0	0	0	0	0	0	0	0	0	0	0	0	0	0	0	0	0	0	0	0	0	0	0	0
TYR_12159	0	0	0	0	0	0	0	0	0	0	0	1	0	0	0	0	0	0	0	0	0	0	0	0	0	0	0	0	0	0	0	0	0	0	2	0	0	0	0	0	0	0	0	0	0	0	0	0	0
CIT_12219	1	0	21	12	2	1	16	4	2	1	6	0	0	6	0	0	7	1	0	9	3	0	13	9	13	3	7	13	4	1	4	9	2	3	18	8	0	15	3	2	17	2	2	37	9	12	65	19	6
CD9_12310	466	354	2590	1487	417	439	2020	583	434	329	1989	412	43	1326	360	351	1547	271	287	1517	451	459	1573	479	469	247	1262	1009	420	377	1354	526	529	514	1442	547	475	1376	476	243	701	610	613	953	492	503	1195	448	651
TPPP3_12338	0	0	0	2	0	0	0	0	0	0	0	0	0	0	0	0	0	0	0	0	0	1	0	0	0	0	0	0	0	0	0	2	0	0	0	0	0	1	0	0	0	0	0	0	0	0	0	0	0
TUBA1A_12436	0	0	1	2	1	0	0	0	0	1	0	0	0	0	1	2	1	1	0	4	1	1	3	0	0	0	0	1	0	0	0	1	0	1	1	0	0	0	1	1	3	1	1	5	1	0	0	2	0
MAP1B_12472	4	3	34	15	5	2	11	13	12	6	23	2	18	96	20	9	55	9	10	14	5	3	28	12	17	0	8	8	11	5	5	6	15	8	24	7	14	48	20	5	30	9	7	14	5	5	19	6	17
SCN3A_12485	3	1	1	1	0	2	0	1	1	1	6	1	1	4	3	0	4	0	2	4	1	0	2	0	2	1	1	0	0	0	0	0	0	0	4	1	0	2	1	0	4	0	0	4	0	0	1	1	2
SH3BGRL3_12496	169	123	829	478	214	161	763	255	190	163	988	196	32	597	192	118	485	89	121	549	156	104	597	135	175	96	360	320	220	163	515	287	241	268	736	233	129	573	223	105	393	201	150	460	186	141	315	123	278
KITLG_12641	33	29	116	77	21	25	55	20	17	10	71	13	3	13	17	50	55	31	49	203	55	47	219	51	31	10	56	65	19	11	83	32	18	19	72	25	7	30	11	48	150	37	70	211	75	68	228	52	47
HOXA3_12644	0	0	0	0	0	0	0	0	0	0	0	0	0	0	0	0	0	0	0	0	0	0	0	0	0	0	0	1	0	0	0	0	0	0	0	0	0	0	0	0	0	0	0	1	0	1	0	0	0
FOXJ1_12696	0	0	0	0	0	0	0	0	0	0	0	0	0	0	0	0	0	0	0	1	1	0	1	0	0	0	0	0	0	0	0	0	0	0	0	0	0	0	0	0	0	0	1	0	0	0	0	0	0
PHLDA1_12880	70	68	354	215	45	94	341	67	65	65	335	74	232	393	229	418	609	243	357	954	286	447	1271	354	230	85	233	175	71	102	335	76	94	110	282	66	55	247	78	373	1230	344	348	925	369	410	880	283	230
TPR_12910	48	40	264	154	53	53	250	88	57	48	228	70	53	344	136	138	294	91	95	303	139	139	381	135	137	64	105	95	64	59	176	98	79	56	194	100	87	278	108	88	298	157	97	263	146	158	348	177	151
PIP_12975	0	0	0	0	0	0	0	0	0	0	0	0	0	0	0	0	0	0	0	0	0	0	0	0	0	0	0	1	0	0	0	0	0	0	0	0	0	0	0	0	0	0	0	0	0	0	0	0	0
SLPI_13018	211	142	484	169	181	208	333	178	277	205	266	296	142	1041	557	270	1093	221	245	511	269	344	552	447	443	160	269	159	169	480	193	133	158	293	201	198	490	937	508	240	299	342	395	262	290	435	434	310	326
ZNF41_13131	1	0	1	0	0	1	6	0	0	0	0	1	0	3	0	0	2	1	1	3	3	1	2	0	0	0	0	0	0	0	2	2	1	0	1	0	1	2	1	0	1	1	1	6	3	0	4	2	0
CXCL17_13156	0	0	0	1	0	1	0	0	0	0	0	0	1	0	0	0	0	0	0	0	0	0	0	0	0	0	0	0	0	1	0	0	0	0	0	0	1	0	0	0	0	0	0	0	0	0	0	0	1
CACNA2D4_13177	0	0	0	0	0	0	0	0	0	0	0	0	0	0	0	0	0	0	0	1	0	0	0	0	0	1	0	0	0	0	0	0	0	0	0	0	0	0	0	0	0	0	0	0	0	0	0	0	0
CDK13_13258	0	0	0	5	2	1	0	0	0	0	0	0	0	7	0	2	1	0	3	2	3	5	1	3	0	0	0	0	0	0	0	0	0	0	0	1	0	2	1	0	6	0	2	0	1	1	2	2	0
STC2_13264	0	0	0	0	0	0	3	0	0	0	0	0	0	7	2	1	0	0	0	0	0	0	0	0	0	0	0	0	0	0	0	0	0	0	0	0	1	0	0	0	0	0	0	0	0	1	0	0	0
SOX17_13302	0	0	0	0	0	0	0	0	0	0	0	0	4	0	0	0	0	3	0	0	0	0	2	1	0	0	0	0	0	0	0	0	0	0	1	0	0	3	0	0	1	1	0	3	0	0	0	0	0
COL5A3_13335	0	0	0	0	0	0	0	0	0	0	0	0	0	0	0	0	0	0	0	0	0	0	0	0	0	0	0	0	0	0	0	0	0	0	0	0	0	0	0	0	0	0	0	0	0	0	0	0	0
KCNJ15_13362	64	47	269	154	57	64	407	63	71	36	245	41	49	190	123	194	710	152	170	701	212	154	635	143	63	43	142	144	69	50	214	63	97	69	236	57	42	202	58	164	474	384	101	416	94	80	233	92	82
CACNA1A_13444	0	0	0	0	0	0	0	0	0	0	0	0	0	0	0	0	0	0	0	0	0	0	0	0	0	0	0	0	0	0	0	0	0	0	0	0	0	0	0	0	0	0	0	0	0	0	0	0	0
MT1B_13496	0	0	0	0	0	0	0	0	0	0	0	0	0	0	0	0	0	0	0	1	0	0	0	0	0	0	0	0	0	0	0	1	0	0	0	0	0	0	0	0	0	0	0	0	0	0	0	0	0
BPIFA2_13545	0	0	0	0	0	0	0	0	0	0	0	0	0	0	0	0	0	0	0	0	0	0	0	0	0	0	0	0	0	0	0	0	0	0	0	0	0	0	0	0	0	0	0	0	0	0	0	0	0
HAND2_13573	0	0	2	0	0	0	0	0	0	0	0	0	0	0	0	0	0	0	0	0	0	0	0	0	0	0	0	0	1	0	0	0	0	0	0	0	0	0	0	0	0	0	0	0	0	0	0	0	0
PTPRM_13744	41	36	303	162	54	34	283	48	33	39	251	50	14	383	93	98	411	70	46	394	104	73	355	86	69	49	113	111	55	40	146	58	59	59	192	50	36	312	65	60	253	94	109	252	100	75	255	85	51
SCN2A_13807	0	0	0	0	0	0	0	0	0	0	0	0	0	0	0	0	0	0	0	0	0	0	0	0	0	0	0	0	0	0	0	0	0	0	0	0	0	0	0	0	0	0	0	0	0	0	0	0	0
BSCL2_13859	0	0	0	0	0	0	0	0	0	0	0	0	1	0	0	0	0	0	0	0	0	0	0	0	0	0	0	0	0	0	0	0	0	0	0	0	0	0	0	0	0	0	1	0	0	0	0	0	0
WDR72_13887	12	4	6	4	6	2	16	4	3	5	19	3	0	1	1	9	2	1	2	13	6	6	18	5	2	4	4	5	11	4	11	1	15	3	20	3	2	8	3	4	8	4	10	23	14	7	15	10	11
ACHE_13991	0	0	0	0	0	0	0	0	0	0	2	2	0	3	0	0	1	1	0	1	0	1	0	0	0	0	0	0	0	1	0	0	0	0	2	0	0	1	0	1	0	0	0	0	1	0	1	0	0
AIFM2_14009	19	20	123	64	24	26	119	23	39	30	139	49	36	250	104	67	184	44	62	136	53	53	136	36	46	11	37	49	19	26	64	31	36	22	99	39	47	202	67	34	160	39	51	84	35	41	75	31	56
TMC5_14015	2	1	20	4	6	3	5	0	2	0	7	1	0	6	1	5	3	2	1	7	2	1	9	2	1	0	12	4	7	1	9	4	4	3	2	1	0	7	4	1	1	2	2	8	7	1	13	6	3
ATRX_14146	14	8	24	19	10	7	18	19	11	7	37	11	6	69	23	38	50	26	16	51	21	37	71	22	16	7	12	14	9	6	22	11	23	6	25	8	4	37	10	43	63	27	25	67	29	34	53	37	29
SLC2A1_14159	56	76	482	218	84	55	311	127	80	149	382	166	23	368	127	72	323	56	71	278	86	62	242	69	147	64	170	163	118	97	229	85	122	135	262	107	128	428	171	46	210	76	69	176	63	65	176	45	131
MBP_14178	0	0	0	0	0	0	0	0	0	0	0	0	0	0	0	0	0	0	0	0	0	0	0	0	0	0	0	0	0	0	0	0	0	0	0	0	0	0	0	0	0	0	0	0	0	0	0	0	0
SCGB3A1_14232	0	0	0	0	0	0	0	0	0	0	0	0	0	0	0	0	0	0	0	0	0	0	0	0	0	0	0	0	0	0	0	0	0	0	0	0	0	0	0	0	0	0	0	0	0	0	0	0	0
LMO1_14295	0	0	0	0	0	0	0	0	0	0	0	0	0	0	0	0	0	0	0	0	0	0	0	0	0	0	0	0	0	0	0	0	0	0	0	0	0	0	0	0	0	0	0	0	0	0	0	0	0
OTX2_14359	0	0	0	0	0	0	0	0	0	0	0	0	0	0	0	0	0	0	0	0	0	0	0	0	0	0	0	0	0	0	0	0	0	0	0	0	0	0	0	0	0	0	0	0	0	0	0	0	0
LMO3_14482	1	0	0	0	0	0	0	0	2	0	0	0	0	0	0	0	0	0	0	0	0	0	0	0	0	0	0	0	0	0	0	0	0	0	0	0	0	1	0	0	0	0	0	0	0	0	0	0	0
HDAC9_14516	0	0	0	0	0	0	0	0	0	1	0	0	0	1	0	0	1	0	0	2	0	1	1	0	1	0	0	1	0	0	1	0	0	0	0	0	0	1	0	1	2	0	1	4	0	0	2	1	0
PLPPR4_14532	0	0	0	0	0	0	0	0	0	0	0	0	0	0	0	0	0	0	0	0	0	0	0	0	0	0	0	0	0	0	0	0	0	0	0	0	0	0	0	0	0	0	0	0	0	0	0	0	0
SST_14586	0	0	1	0	4	2	0	4	0	0	1	0	0	0	3	2	2	0	0	2	0	0	2	0	0	0	0	1	3	0	3	0	2	0	3	0	0	0	0	1	4	1	0	1	1	0	2	0	2
EFNA1_14597	76	77	544	498	69	73	897	158	127	74	419	35	164	244	101	221	311	142	136	486	126	153	676	91	439	332	364	286	80	158	292	138	103	127	302	91	82	276	93	201	394	267	513	771	269	385	774	269	275
INSC_14616	0	0	0	0	0	0	0	0	0	0	0	0	0	0	0	0	0	0	0	0	0	0	0	0	0	0	0	0	0	0	0	0	0	0	1	0	0	0	0	0	0	0	0	0	0	0	0	0	0
PLAT_14643	0	0	0	0	0	0	0	0	0	0	0	0	0	0	0	0	0	0	0	0	0	0	0	0	0	0	0	0	0	0	0	0	0	0	0	0	0	0	0	0	0	0	0	0	0	0	0	0	0
ELMOD1_14644	0	0	0	0	0	0	0	0	0	0	0	0	0	0	0	0	0	0	0	0	0	0	0	0	0	0	0	0	0	0	0	0	0	0	0	0	0	0	0	0	0	0	0	0	0	0	0	0	0
UPK1B_14681	8	11	50	8	10	8	24	14	8	5	24	9	2	9	6	17	8	4	7	27	15	17	29	12	16	1	14	14	10	7	17	15	11	7	18	7	10	21	11	3	13	11	10	16	12	17	31	11	21
SLC38A1_14804	201	166	646	312	205	195	544	264	206	203	611	263	150	1450	623	432	1255	320	352	1094	409	383	882	426	268	146	268	268	229	172	391	261	258	243	506	278	252	732	368	283	964	411	319	763	369	355	519	331	371
DMRTA1_14819	10	4	29	19	10	6	16	9	11	17	33	22	11	40	4	20	19	12	8	21	7	16	26	6	24	7	16	8	6	9	16	11	8	10	9	10	11	27	14	26	34	8	8	29	6	7	20	7	13
TINAGL1_14822	33	44	257	163	44	47	305	46	35	55	296	66	18	268	75	72	364	45	45	324	73	62	348	66	47	30	113	144	50	42	174	67	82	58	273	55	50	333	83	46	244	86	53	283	55	44	212	60	86
GALNT3_14859	310	263	1187	681	291	349	834	346	280	370	1066	297	549	1519	493	580	1111	492	380	915	416	446	1055	441	542	575	392	314	324	526	536	359	310	500	524	399	426	857	507	741	960	402	532	682	522	431	671	442	625
SCN10A_14912	0	0	0	0	0	0	0	0	0	0	0	0	0	0	0	0	0	0	0	0	0	0	0	0	0	0	0	0	0	0	0	0	0	0	0	0	0	0	0	0	0	0	0	0	0	0	0	0	0
TNC_14940	82	80	1158	615	114	84	1109	174	168	75	430	132	36	1470	264	119	1199	118	98	511	245	249	603	246	130	102	591	463	139	94	400	207	123	136	471	159	152	1162	242	101	334	323	251	498	182	338	489	205	198
LGALS1_14971	12	13	89	69	16	6	117	13	19	8	68	19	4	29	16	5	52	12	4	73	10	4	59	8	10	5	29	47	19	1	57	16	20	11	50	27	10	67	17	6	24	18	10	42	21	7	64	15	14
ITGB3_15012	41	39	197	131	60	38	164	100	27	41	92	45	29	335	161	137	473	90	65	412	105	103	398	122	67	72	111	91	67	32	153	100	65	35	138	50	43	244	115	44	335	135	79	345	123	87	257	106	101
HSPB8_15039	110	58	337	115	91	109	226	140	92	79	209	77	22	140	52	75	170	77	83	170	127	119	310	123	227	79	162	96	101	116	138	125	116	110	169	101	61	159	69	39	114	200	254	254	166	273	335	174	272
LRRC34_15131	0	1	2	2	0	2	2	1	0	1	3	1	0	0	0	0	1	0	0	1	0	0	6	0	0	0	0	2	0	0	0	3	0	0	2	4	0	2	0	3	2	1	1	2	0	1	5	0	0
CYP4B1_15139	1	0	0	0	0	0	0	0	0	0	1	0	0	0	1	0	2	0	0	2	1	0	0	0	0	0	0	0	0	1	0	0	0	0	2	0	1	7	0	1	1	0	2	2	0	2	1	0	0
CYP2F1_15149	0	0	0	0	0	0	0	0	0	0	0	0	0	0	0	0	0	0	0	0	0	0	0	0	0	0	0	0	0	0	0	0	0	0	0	0	0	0	0	0	0	0	0	0	0	0	0	0	0
TF_15172	0	0	0	0	0	1	0	0	0	0	0	0	0	0	0	0	0	0	0	0	0	0	0	0	0	0	0	0	0	0	0	0	0	0	0	0	0	0	0	0	0	0	0	0	0	0	0	0	0
ABCA8_15229	0	0	0	0	0	0	0	0	0	0	0	0	0	0	0	0	0	0	0	2	0	0	0	0	0	0	0	0	0	0	0	0	0	0	0	0	0	0	0	0	0	0	0	0	0	0	0	0	0
MSX1_15282	0	0	0	0	0	0	0	0	0	0	0	0	0	0	0	0	0	0	0	0	0	0	0	0	0	0	0	0	0	0	0	0	0	0	0	0	0	0	0	0	0	0	0	0	0	0	0	0	0
DHRS2_15289	0	0	0	0	0	0	2	0	0	0	0	0	0	0	0	0	0	0	0	0	0	0	2	0	0	0	0	0	0	0	0	0	0	0	0	0	0	1	0	0	0	0	0	0	0	0	0	0	0
CLDN1_15316	99	98	525	398	93	96	599	140	89	109	424	176	14	488	128	70	409	61	63	288	99	73	313	88	129	51	323	267	110	69	276	152	148	99	355	117	135	540	194	43	163	152	75	217	97	57	176	76	136
OLFML2A_15337	0	0	0	0	2	0	0	0	0	2	0	0	0	1	0	0	1	0	0	0	0	0	0	2	0	0	0	1	1	0	0	0	0	0	2	0	0	4	0	0	1	1	0	1	2	1	2	0	1
S100A16_15424	12	11	43	30	10	8	28	14	5	1	27	8	0	26	10	8	26	2	4	20	10	5	27	10	11	3	29	12	13	5	36	11	14	7	46	15	16	28	9	1	16	13	5	16	5	6	22	7	16
SEMA3A_15425	6	6	52	60	8	9	51	12	13	7	41	11	2	20	5	7	39	7	4	32	10	10	45	14	12	5	31	31	15	8	64	13	19	8	42	13	6	40	15	5	48	10	11	39	9	16	36	4	17
HOXB1_15430	0	0	0	0	0	0	0	0	0	0	0	0	0	0	0	0	0	0	0	0	0	0	0	0	0	0	0	0	0	0	0	0	0	0	0	0	0	0	0	0	0	0	0	0	0	0	0	0	0
HOXB3_15432	10	21	79	86	10	20	66	22	13	14	36	8	49	93	34	113	181	84	47	246	42	79	172	37	21	27	39	62	15	17	58	17	26	29	59	16	9	104	14	225	309	91	81	347	72	59	169	56	18
C5orf49_15445	0	0	0	0	0	0	0	0	0	0	0	0	0	0	0	0	0	0	0	0	0	0	0	0	0	0	0	0	0	0	0	0	0	0	0	0	0	0	0	0	0	0	0	0	0	0	0	0	0
PSCA_15536	0	0	0	0	0	0	0	0	0	0	3	0	0	0	0	0	0	0	0	0	0	0	0	0	0	0	0	0	0	0	0	0	0	0	1	0	0	0	0	0	2	0	0	0	0	0	0	0	0
PRKCDBP_15553	2	2	22	9	0	7	4	7	9	3	17	1	0	6	7	8	17	5	9	21	7	5	24	9	8	1	9	3	4	5	4	5	2	8	17	6	6	12	4	2	14	7	10	20	5	9	24	9	17
CDH10_15582	0	0	0	0	0	0	0	0	0	0	0	0	0	0	0	0	0	0	0	0	0	0	0	0	0	0	0	0	0	0	0	0	0	0	0	0	0	0	0	0	0	0	0	1	0	0	0	0	0
GSC_15588	0	0	0	0	0	0	0	0	0	0	0	0	0	0	0	0	0	0	0	0	0	0	0	0	0	0	0	0	0	0	0	0	0	0	0	0	0	0	0	0	0	0	0	0	0	0	0	0	0
WNT4_15630	0	0	2	0	0	0	0	0	0	0	0	0	0	0	0	0	0	0	0	0	0	0	2	0	0	0	0	0	0	0	1	0	0	0	0	0	0	0	0	0	0	1	0	0	0	0	1	0	0
APBA1_15724	0	1	0	0	0	0	0	0	0	1	0	0	0	2	1	1	2	0	0	1	0	0	2	0	0	1	0	1	0	0	2	0	0	0	1	0	0	1	3	0	0	0	1	1	0	1	2	1	0
SEPHS2_15835	24	16	112	46	14	20	67	26	17	23	57	14	34	204	111	66	169	54	62	121	72	61	149	41	47	17	30	23	15	22	65	27	29	26	62	32	34	109	62	41	100	107	84	83	83	75	82	62	48
SYT4_15874	0	0	0	0	0	0	0	0	0	0	0	0	1	0	0	0	0	0	0	0	0	0	0	0	0	0	0	0	0	0	0	0	0	0	0	0	0	0	0	0	0	0	0	0	0	0	0	0	0
ALDH3A1_15891	0	0	0	0	0	0	0	0	0	0	0	0	0	0	0	0	0	0	0	0	0	0	0	0	0	0	0	0	0	0	0	0	0	0	0	0	0	0	0	0	0	0	0	0	0	0	0	0	0
DLL1_16019	0	0	0	0	0	0	0	0	0	0	0	0	0	0	0	0	0	0	0	0	0	0	0	0	0	0	0	0	1	0	0	1	0	0	0	0	0	0	0	0	0	0	0	0	0	0	0	0	0
VMO1_16032	0	0	0	0	0	0	0	0	0	0	0	0	0	0	0	0	0	1	0	0	0	0	1	0	0	0	0	0	0	0	0	0	0	0	0	0	0	0	0	0	0	0	0	0	0	0	0	0	0
ADIRF_16033	0	0	0	0	0	0	0	0	0	0	0	0	0	0	0	0	0	0	0	0	0	0	0	0	0	2	0	0	0	0	0	1	0	0	0	0	0	0	0	0	0	0	0	0	0	0	0	0	0
LHX8_16034	0	0	0	0	0	0	0	0	0	0	0	0	0	0	0	0	0	0	0	0	0	0	0	0	0	1	0	0	0	0	0	0	0	0	0	0	0	0	0	0	0	0	0	0	0	0	0	0	0
RBFOX3_16067	0	0	0	0	0	0	0	0	0	0	0	0	0	0	0	0	0	0	0	0	0	0	0	0	0	0	0	0	0	0	0	0	0	0	0	0	0	0	0	0	0	0	0	0	0	0	0	0	0
EPHA4_16068	1	1	9	1	0	0	4	0	0	0	4	1	0	0	0	1	0	3	1	6	6	8	10	5	2	2	0	0	1	0	1	0	1	1	1	0	0	2	1	0	6	3	3	8	9	4	10	5	1
BPIFB1_16071	0	0	0	0	0	0	0	0	0	0	0	0	0	0	0	0	0	0	0	0	0	0	0	0	0	0	0	0	0	0	0	0	0	0	0	0	0	0	0	0	0	0	0	0	0	0	0	0	0
MDK_16100	2	1	7	0	0	0	0	0	0	0	1	0	0	1	1	0	0	0	2	2	0	1	0	0	2	0	0	1	0	0	1	1	0	0	3	0	3	1	1	0	1	0	0	0	1	0	1	1	0
NTRK3_16217	0	0	0	0	0	0	0	0	0	0	0	0	0	0	0	0	0	0	0	0	0	0	0	0	0	0	0	0	0	0	0	0	0	0	0	0	0	0	0	0	0	0	0	0	0	0	0	0	0
SYN1_16318	0	0	0	0	0	0	0	0	0	0	0	0	0	0	0	0	0	0	0	0	0	0	0	0	0	0	0	0	0	0	0	0	0	0	0	0	0	0	0	0	0	0	0	0	0	0	0	0	0
TRIM16L_16350	9	3	83	36	3	12	61	15	9	7	54	18	1	39	12	17	33	5	5	40	20	10	44	11	11	5	21	26	8	6	40	7	10	6	43	17	6	64	7	12	33	20	11	53	15	10	32	9	25
CER1_16431	0	0	0	0	0	0	0	0	0	0	0	0	0	0	0	0	0	0	0	0	0	0	0	0	0	0	0	0	0	0	0	0	0	0	0	0	0	0	0	0	0	0	0	0	0	0	0	0	0
MCIDAS_16452	0	0	5	8	3	0	2	0	2	1	1	0	3	3	5	12	3	4	6	6	8	7	14	5	3	3	1	2	2	2	6	2	1	3	2	0	3	4	2	5	9	6	6	9	5	5	13	6	3
C9orf24_16461	0	0	0	0	0	0	0	0	0	1	0	0	0	0	0	0	1	0	0	0	0	0	0	1	0	0	0	0	0	0	0	0	0	1	0	0	0	0	0	0	0	0	0	0	0	1	0	0	0
CACNA1B_16590	0	0	0	0	0	0	0	0	0	0	0	0	0	0	0	0	0	0	0	0	0	0	0	0	0	0	0	0	0	0	0	0	0	0	0	0	0	0	0	0	0	0	0	0	0	0	0	0	0
NEUROG1_16603	0	0	0	0	0	0	0	0	0	0	0	0	0	0	0	0	0	0	0	0	0	0	0	0	0	0	0	0	0	0	0	0	1	0	0	0	0	0	0	0	0	0	0	0	0	0	0	0	0
SLC8A1_16683	29	24	70	36	23	39	66	30	14	29	78	21	2	35	16	39	56	28	32	111	30	30	80	25	34	12	40	24	37	20	48	28	26	25	46	40	27	43	39	14	78	42	35	58	46	26	76	24	72
GJB6_16717	0	0	0	0	0	0	0	0	0	0	0	0	0	0	0	0	2	0	0	0	0	0	0	0	0	0	0	0	0	0	0	0	0	0	0	0	0	0	0	0	0	0	0	0	0	0	0	0	0
FZD5_16718	2	0	3	4	0	1	1	0	1	0	13	0	0	8	0	5	12	4	2	10	2	7	15	2	1	1	4	4	1	1	1	0	1	1	4	0	1	9	4	9	15	5	1	24	2	4	13	2	3
PRNP_16868	9	5	91	31	12	6	34	21	8	12	41	10	6	74	23	13	70	16	5	45	24	23	78	20	74	7	23	24	13	14	32	13	6	8	39	12	13	82	13	20	43	29	12	38	12	22	47	12	32
NPTX2_16969	0	0	0	0	0	0	0	0	0	0	0	0	0	0	0	0	0	0	0	0	0	0	0	0	0	0	0	0	0	0	0	0	0	0	0	0	0	0	0	0	0	0	0	0	0	0	0	0	0
CTH_17043	3	6	26	6	4	4	8	8	2	9	12	7	6	128	46	11	73	6	5	20	9	8	9	13	8	8	11	7	5	5	12	3	10	7	28	9	29	94	30	8	25	4	6	6	3	2	11	5	8
PRKCB_17133	0	0	0	0	0	0	0	0	0	0	0	0	0	0	0	0	0	0	0	0	0	0	1	0	1	1	0	0	0	0	1	0	0	0	0	0	0	0	0	0	0	0	0	0	1	0	0	0	0
TNFRSF12A_17257	64	53	149	109	33	49	137	43	40	83	297	94	11	213	96	44	212	47	41	150	62	36	160	49	37	26	93	78	50	58	131	41	50	79	145	68	101	324	120	27	91	47	37	107	49	30	89	42	44
NFE2L3_17297	9	18	95	89	19	16	107	20	17	35	71	37	8	77	12	37	83	35	37	143	43	46	123	35	35	39	34	46	15	24	68	31	22	36	48	20	30	138	30	39	94	58	34	85	34	37	56	24	34
LYPD2_17338	0	0	0	0	0	0	0	0	0	0	0	0	0	0	0	0	0	0	0	0	0	0	0	0	0	0	1	0	1	0	0	0	0	0	0	0	0	0	0	0	0	0	0	0	0	0	0	0	0
NGFR_17440	1	0	0	1	0	0	2	0	0	1	0	0	0	2	0	0	0	0	0	0	0	0	1	0	0	1	0	0	1	0	0	2	0	1	0	1	0	4	0	0	0	0	1	0	0	0	1	1	0
TMEM45A_17458	1	0	0	2	2	0	3	1	0	0	4	0	0	0	0	0	1	0	0	0	0	0	0	1	1	1	0	1	0	4	0	2	0	0	0	3	0	0	0	1	0	0	1	0	2	1	2	2	2
HAPLN1_17510	0	0	0	0	0	0	0	0	0	0	0	0	0	0	0	0	0	0	0	0	0	0	0	0	0	0	0	0	0	0	0	0	0	0	0	0	0	0	0	0	0	0	0	0	0	0	0	0	0
EPHA7_17524	0	0	0	0	0	0	0	0	0	0	0	0	0	0	0	0	0	0	0	0	0	0	0	0	0	0	0	0	0	0	0	0	0	0	0	0	0	0	0	0	0	0	0	0	0	0	0	0	0
UNKL_17570	0	0	0	0	0	0	0	0	0	0	0	0	0	0	0	0	1	0	0	0	0	0	0	0	0	0	0	0	0	0	0	0	0	0	0	0	0	0	0	0	0	0	0	0	0	0	0	0	0
SCN9A_17603	0	0	3	0	0	0	0	1	0	0	0	0	0	0	1	0	1	0	0	0	1	2	2	1	0	0	0	0	0	1	1	0	0	1	3	0	2	0	0	0	1	0	2	5	3	0	5	3	1
PIGR_17712	0	0	23	3	4	3	8	3	1	0	4	4	0	15	1	1	7	0	0	3	3	4	3	4	2	1	1	5	0	1	2	7	4	2	4	3	0	15	4	0	1	4	3	5	3	1	7	0	5
ALDH8A1_17733	1	0	1	0	0	0	3	0	0	0	0	0	0	0	0	1	0	0	1	2	1	3	12	4	0	0	5	0	0	0	1	0	0	0	0	1	0	2	0	3	4	5	7	10	4	7	28	6	0
PAPPA_17761	0	3	10	9	1	0	11	4	2	0	12	0	1	4	3	1	9	7	0	9	0	2	3	1	0	0	4	2	2	1	7	0	4	1	3	1	0	4	2	7	7	3	2	5	1	1	2	1	2
AMIGO1_17797	0	0	0	1	0	2	0	0	0	0	1	1	0	2	0	0	1	1	0	1	2	1	2	1	1	0	3	0	5	1	2	1	0	0	0	0	0	2	0	0	2	1	0	3	3	0	3	1	0
FDPS_17959	1	0	0	1	0	0	0	0	0	1	0	0	0	0	1	0	0	0	0	0	0	0	1	0	0	0	0	0	0	0	0	1	0	0	0	0	0	0	0	0	0	0	0	0	0	0	0	0	0
PPM1E_17984	1	0	6	2	4	1	0	2	0	2	9	6	0	32	0	0	1	0	1	1	0	0	0	0	5	0	4	2	6	1	2	2	0	1	1	2	12	23	13	0	1	0	1	0	0	0	0	0	2
TPBG_18104	36	52	175	155	42	50	186	69	33	44	151	22	54	282	78	163	316	140	151	490	132	139	528	100	84	109	92	69	39	103	128	47	60	76	117	41	46	149	57	178	374	195	214	550	212	129	345	165	72
PLA2G7_18120	0	0	2	1	0	0	4	0	1	0	0	0	0	2	1	0	0	1	0	1	0	0	0	0	0	1	1	0	0	0	0	0	0	0	0	3	0	0	0	0	0	0	0	0	1	0	0	0	0
CST6_18240	0	0	0	0	0	0	0	0	0	0	0	0	0	0	0	0	0	0	0	0	0	0	0	0	0	0	0	0	0	0	0	0	0	0	0	0	0	0	0	0	0	0	0	0	0	0	0	0	0
HSPA9_18245	8	5	32	19	5	6	25	11	3	5	28	8	1	58	27	6	58	5	5	19	5	6	15	9	3	1	9	4	8	4	25	11	12	6	27	12	9	39	10	4	9	12	11	22	5	0	7	8	7
FTL_18281	90	102	917	486	139	129	668	175	93	134	959	159	42	984	377	192	1042	112	99	670	162	118	610	81	265	81	339	318	129	105	598	129	185	159	891	149	150	1105	209	124	570	217	132	510	103	86	392	61	190
RBP1_18364	0	0	0	0	0	0	0	0	0	0	0	0	0	0	0	0	0	0	0	0	0	0	0	0	0	0	0	0	0	0	0	0	0	0	0	0	0	0	0	0	0	0	0	0	0	0	0	0	0
SV2A_18419	0	0	0	0	0	0	0	0	0	0	0	0	0	0	0	0	0	0	0	0	0	0	0	0	0	0	0	0	0	0	0	0	0	0	0	0	0	0	0	0	0	0	0	0	0	0	0	0	0
ATP12A_18495	0	0	0	0	0	0	0	0	0	0	0	0	0	0	0	0	0	0	0	0	0	0	0	0	0	0	0	0	0	0	0	0	0	0	0	0	0	0	0	0	0	0	0	0	0	0	0	0	0
CNTN1_18508	0	0	0	0	0	0	0	0	0	0	0	0	0	0	0	0	0	0	0	0	0	0	0	0	0	0	0	0	0	0	0	0	0	0	0	0	0	0	0	0	0	0	0	0	0	0	0	0	0
COL2A1_18509	0	0	0	0	0	0	0	0	0	0	0	0	0	0	0	0	0	0	0	0	0	0	0	0	0	0	0	0	0	0	0	0	1	0	0	0	0	0	0	0	0	0	0	0	0	0	0	0	0
PPP1R17_18621	0	0	0	0	0	0	0	0	0	0	0	0	0	0	0	0	0	0	0	0	0	0	0	0	0	0	0	0	0	0	0	0	0	0	0	0	0	0	0	0	0	0	0	0	0	0	0	0	0
LRRC3B_18698	0	0	0	0	0	0	0	0	0	0	0	0	0	0	0	0	0	0	0	0	0	0	0	0	0	0	0	0	0	0	0	0	0	0	0	0	0	0	0	0	0	0	0	0	0	0	0	0	0
NPTX1_18716	0	0	0	0	0	0	0	0	1	0	0	0	0	1	0	0	0	0	0	0	0	0	0	0	0	0	0	0	0	0	0	0	0	0	1	0	0	0	0	0	1	0	0	0	0	0	0	1	0
APLP1_18784	0	1	7	8	2	0	9	0	1	1	9	3	0	9	4	1	8	1	2	14	3	1	7	2	1	3	12	9	3	1	10	2	1	0	4	0	2	4	0	2	10	5	3	9	4	5	15	4	4
BMP5_18805	0	0	0	0	0	0	3	0	0	0	0	0	0	0	0	0	0	0	0	0	0	0	0	0	0	0	0	0	0	0	0	0	0	0	0	0	0	0	0	0	0	0	0	0	0	0	0	0	0
GLI3_18854	0	0	0	0	0	0	0	0	0	0	0	0	1	2	0	1	1	1	0	0	0	0	2	0	1	0	0	0	0	0	0	0	0	0	0	0	0	0	0	1	0	0	0	0	0	0	3	0	0
SLC17A7_18868	0	0	0	0	0	0	0	0	0	0	0	0	0	0	0	0	0	0	0	0	0	0	0	0	0	0	0	0	0	0	0	0	0	0	0	0	0	0	0	0	0	0	0	0	0	0	0	0	0
RNASE7_18937	0	0	0	0	0	0	0	0	0	0	0	0	0	0	2	0	0	0	0	0	0	0	0	0	0	1	0	0	0	0	0	0	0	0	0	0	0	0	0	0	0	0	0	0	0	0	0	0	0
CDH8_19001	0	0	0	0	0	0	0	0	0	0	0	0	0	0	0	0	0	0	0	0	0	0	0	0	0	0	0	0	0	0	0	0	0	0	0	0	0	0	0	0	0	0	0	0	0	0	0	0	0
UCP1_19059	0	0	0	0	0	0	0	0	0	0	0	0	0	0	0	0	0	0	0	1	0	0	0	0	0	0	1	0	0	0	0	0	0	0	0	0	0	0	0	0	1	0	0	0	0	0	0	0	0
C1orf194_19119	0	0	0	0	0	0	0	0	0	0	0	0	0	0	0	0	0	0	0	0	0	0	0	0	0	1	0	0	0	0	0	0	0	0	0	0	0	0	0	0	0	0	0	2	0	0	0	0	0
INA_19198	3	0	15	7	1	2	10	3	0	2	5	4	1	13	3	1	10	3	3	3	6	4	10	4	5	0	3	3	0	2	4	0	0	0	12	1	2	10	5	0	14	6	5	12	5	7	17	2	0
OGN_19206	0	0	0	0	0	0	0	0	0	0	0	0	0	0	0	0	0	0	0	0	0	0	0	0	0	0	0	0	0	0	0	0	0	0	0	0	0	1	0	0	0	0	0	0	0	0	0	0	0
KRT23_19208	0	0	0	1	0	0	0	0	0	0	2	0	0	1	0	0	1	0	0	0	0	0	0	0	0	1	0	3	0	0	0	0	0	0	0	0	0	0	0	0	0	0	1	0	1	0	1	0	0
GBP1_19263	59	49	353	206	71	56	217	128	60	39	291	60	3	149	9	18	42	15	20	76	37	46	124	59	125	49	151	128	75	58	139	118	79	70	133	85	37	116	37	14	68	31	48	85	53	45	119	68	182
DLG4_19264	2	7	39	24	10	6	24	8	5	6	50	13	2	35	23	8	45	12	3	30	10	4	18	7	3	13	5	8	6	11	27	9	13	8	29	8	9	39	14	8	36	10	8	27	6	3	12	8	8
SLC17A8_19336	0	0	0	0	0	0	0	0	0	0	0	0	0	0	0	1	0	0	0	0	0	0	0	0	0	0	0	0	0	0	0	0	0	0	0	0	0	0	0	0	0	0	0	0	0	1	0	0	0
CREBRF_19339	43	42	200	137	36	31	231	89	52	135	340	155	28	588	91	45	234	35	24	158	47	45	126	37	45	48	99	89	69	39	143	48	59	69	209	62	104	539	196	29	135	73	62	116	38	40	67	42	80
FGF18_19383	0	0	0	0	2	0	0	0	0	0	1	0	0	1	2	5	9	2	2	9	5	6	14	1	1	0	0	1	0	2	1	0	0	1	0	0	0	3	2	1	5	5	5	6	2	1	5	0	0
GFAP_19392	1	0	0	0	0	0	0	0	0	0	0	0	0	0	0	0	0	0	0	0	0	0	0	0	0	0	0	0	0	0	1	0	0	0	0	0	0	0	0	0	0	0	0	0	0	0	0	0	0
PDPN_19437	0	0	0	0	0	0	0	0	2	0	1	1	0	0	0	0	0	0	0	0	0	0	0	0	0	0	2	0	0	0	0	0	0	0	0	1	0	0	0	0	0	0	0	0	0	0	0	1	0
HOXA2_19523	0	1	14	8	5	1	13	6	3	2	7	3	32	2	4	41	15	45	17	44	12	28	47	16	4	14	2	8	2	7	5	3	4	4	4	3	2	11	3	41	69	28	24	88	30	15	75	23	7
USP54_19541	6	1	38	21	4	7	26	10	9	1	21	5	1	45	23	7	46	9	8	51	12	7	35	13	6	3	16	16	5	4	24	10	10	5	20	7	3	30	15	16	37	20	18	39	11	13	32	11	8
IL13RA2_19594	6	3	39	55	8	5	63	9	17	5	60	11	7	79	13	1	27	6	3	17	5	2	16	3	8	10	25	15	3	2	29	34	8	10	33	14	21	57	22	5	8	8	6	11	5	8	14	1	9
GLI1_19678	0	0	0	0	0	0	0	0	0	0	0	0	0	0	0	0	0	0	0	0	0	0	0	0	0	0	0	0	0	0	0	0	0	0	0	0	0	0	0	0	0	0	0	0	0	0	0	0	0
GSN_19706	285	261	1039	858	298	318	894	347	232	400	809	329	94	635	199	486	621	312	422	1019	417	298	1025	286	343	236	499	455	352	292	865	313	340	355	792	315	345	894	500	217	852	454	571	1085	500	389	741	324	498
EGLN3_19762	0	0	2	0	0	1	0	3	0	0	3	1	0	3	0	0	5	0	0	7	0	1	0	1	0	0	0	0	1	0	3	3	0	0	2	1	0	2	0	0	1	2	2	5	0	1	5	1	1
ROPN1L_19784	0	0	0	0	1	2	0	0	0	0	1	2	0	0	0	1	0	0	0	3	0	0	1	0	1	0	0	0	0	1	1	0	1	0	0	1	0	0	0	0	1	0	1	0	2	5	4	0	2
HOXA1_19858	0	0	5	2	1	0	0	0	0	0	3	0	0	10	4	4	8	2	3	7	6	3	9	2	0	0	3	1	3	3	0	1	3	0	2	0	0	11	3	3	8	6	3	11	3	3	8	2	0
AQP4_19885	0	1	2	0	1	0	6	0	1	0	1	2	0	0	0	0	0	0	0	1	0	0	0	1	1	1	2	1	0	0	0	0	0	1	2	1	1	2	0	0	0	0	1	1	0	0	0	1	1
EPHB6_20063	0	0	1	0	0	0	0	0	0	1	0	1	0	0	0	0	1	0	0	0	2	2	1	0	0	0	0	0	1	0	0	0	0	0	0	0	0	0	0	0	2	1	1	1	1	2	1	2	0
RUNX1_20078	1	0	11	9	2	0	11	4	2	1	10	2	1	31	8	8	31	4	8	24	7	6	19	6	1	2	1	5	2	3	5	6	1	3	7	5	1	7	0	1	14	2	6	14	5	2	7	8	0
KNL1_20242	3	2	29	15	2	1	23	2	9	1	8	4	0	4	2	5	9	4	1	12	5	5	13	17	2	2	11	7	6	1	6	8	9	0	11	5	1	17	2	2	19	4	6	48	30	14	42	44	4
RSPH1_20312	0	0	0	0	0	0	9	0	0	0	0	0	0	0	0	1	1	0	0	2	1	1	5	0	1	0	0	0	0	1	2	0	0	0	2	0	0	0	0	0	0	0	0	1	0	0	2	1	0
POU4F2_20365	0	0	0	0	0	0	0	0	0	0	0	0	0	0	0	0	0	0	0	0	0	0	0	0	0	0	0	0	0	0	0	0	0	0	0	0	0	0	0	0	0	0	0	0	0	0	0	0	0
PAX3_20405	0	0	0	0	0	0	0	0	0	0	0	0	0	0	0	0	0	0	0	0	0	0	0	0	0	0	0	0	0	0	0	0	0	0	0	0	0	0	0	0	0	0	0	0	0	0	0	0	0
CDH7_20540	0	0	0	0	0	0	0	0	0	0	0	0	0	0	0	0	0	0	0	0	0	0	0	0	0	0	0	0	0	0	0	0	0	0	0	0	0	0	0	0	0	0	0	0	0	0	0	0	0
GRIK5_20583	0	0	0	0	0	0	0	0	0	0	0	0	0	0	0	0	0	0	0	0	0	0	0	0	0	0	0	0	0	0	0	0	0	0	0	0	0	0	0	0	0	0	0	0	0	0	0	0	0
NCAN_20628	0	0	0	0	0	0	0	0	0	0	0	0	0	0	0	0	0	0	0	0	0	0	0	0	0	0	0	0	0	0	0	0	0	0	0	0	0	0	0	1	0	0	0	0	0	0	0	0	0
ADAMTS5_20704	1	0	0	0	0	0	0	2	2	0	0	0	0	0	1	0	0	0	0	1	0	0	0	0	1	0	3	0	2	0	0	0	1	0	0	0	0	0	0	0	0	0	0	0	0	1	1	0	1
SLITRK1_20803	0	0	0	0	0	0	0	0	0	0	0	0	0	0	0	0	0	0	0	0	0	0	0	0	0	0	0	0	0	0	0	0	0	0	0	0	0	0	0	0	0	0	0	0	0	0	0	0	0
EBF3_20814	0	0	0	2	0	0	2	0	0	0	0	0	0	0	0	0	1	0	0	3	2	0	2	1	0	1	0	0	0	0	1	0	0	0	2	0	0	1	0	0	2	0	0	1	1	0	2	0	1
PDHA1_20863	103	71	345	247	82	94	316	117	86	98	344	89	20	236	103	121	282	65	101	385	158	86	441	139	101	51	149	156	105	70	229	144	143	98	307	151	49	257	95	42	316	163	136	377	138	93	290	116	172
POSTN_20868	0	0	0	0	0	0	0	0	0	0	0	0	0	0	0	0	0	0	0	0	0	0	0	0	0	0	0	0	0	0	0	0	0	0	0	0	0	0	0	0	0	0	0	0	0	0	0	0	0
TWIST1_20872	0	0	0	0	0	0	0	0	0	0	0	0	0	0	0	0	0	0	0	0	0	0	0	0	0	0	0	0	0	0	0	0	0	0	0	0	0	0	0	0	0	0	0	0	0	0	0	0	0
EBF1_21019	0	0	0	0	0	1	0	0	0	0	0	0	0	0	0	0	0	0	0	0	0	0	0	0	0	0	0	0	0	0	0	0	0	0	0	0	0	0	0	0	0	0	0	0	0	0	0	0	0
ALDH1L1_21082	0	0	0	0	0	0	0	0	0	0	0	0	0	0	0	0	0	0	0	0	0	0	0	0	0	0	0	0	0	0	0	0	0	0	0	0	1	0	0	0	0	0	0	0	0	0	0	0	0
FAM229B_21084	3	1	3	4	4	2	1	2	2	3	0	4	0	0	2	3	4	2	2	3	2	2	4	4	2	1	2	3	5	2	4	2	4	2	4	2	2	0	5	1	1	0	2	2	7	2	5	1	6
IGFBP2_21122	0	0	0	0	0	0	0	0	0	0	0	1	0	0	0	1	0	0	0	0	1	0	1	0	0	0	0	0	0	0	0	0	1	0	1	0	0	1	0	1	0	1	0	0	0	0	0	0	1
RPRM_21153	0	0	0	0	0	0	0	0	0	0	0	0	0	0	0	0	0	0	0	0	0	0	0	0	0	0	0	0	0	0	0	0	0	0	0	0	0	0	0	0	0	0	0	0	0	0	0	0	0
GRIA2_21157	0	0	0	0	0	0	3	1	0	0	0	0	0	0	0	0	0	0	0	0	0	0	0	0	0	0	0	0	0	0	0	0	0	0	0	0	0	1	0	1	0	0	0	0	0	0	0	0	0
PSPC1_21176	0	0	0	0	0	0	0	0	0	0	0	0	0	0	0	0	0	0	0	0	0	0	0	0	0	0	0	0	0	0	0	0	0	0	0	0	0	0	0	1	0	0	1	0	0	0	0	0	0
GLIS3_21178	1	0	3	2	1	2	3	0	1	1	2	4	0	4	1	1	4	1	2	5	2	1	0	1	1	0	0	0	0	0	0	0	0	1	3	0	2	3	0	0	2	2	1	1	1	0	2	4	0
SMIM22_21196	5	3	11	8	4	3	6	4	5	2	8	3	0	3	2	6	7	1	1	7	4	6	9	2	12	3	8	5	7	1	6	6	4	2	3	3	4	8	1	1	7	1	2	12	4	1	5	2	11
NAV1_21218	3	0	4	7	2	0	5	1	2	1	6	0	0	4	2	3	5	2	5	12	2	4	16	5	2	3	8	2	1	0	3	1	4	3	3	2	2	2	1	0	7	2	5	10	4	2	7	1	2
NHLH1_21249	0	0	0	0	0	0	0	0	0	0	0	0	0	0	0	0	0	0	0	0	0	0	0	0	0	0	0	0	0	0	0	0	0	0	0	0	0	0	0	0	0	0	0	0	0	0	0	0	0
INSM1_21254	0	0	0	0	0	0	0	0	0	0	0	0	0	0	0	0	0	1	0	0	0	0	0	0	0	0	0	2	0	0	0	0	0	1	0	0	0	0	0	0	0	0	0	0	0	0	0	0	0
DACH1_21321	0	0	0	0	0	0	0	0	0	0	0	0	0	0	0	0	0	0	0	0	0	0	0	0	0	0	0	0	0	0	0	0	0	0	0	0	0	0	0	0	0	0	0	0	0	0	0	0	0
SIX3_21349	0	0	0	0	0	0	3	0	0	0	0	0	0	0	0	0	0	0	0	1	0	0	0	0	0	0	0	0	0	0	0	0	0	0	0	0	0	0	0	0	0	0	0	0	0	0	0	0	0
PDE1A_21361	0	0	1	0	0	0	0	0	0	0	0	0	0	0	0	0	0	0	1	0	0	0	0	0	0	0	0	0	0	0	0	0	0	0	0	0	0	0	0	0	0	0	0	0	0	0	0	0	0
RELN_21362	0	0	0	0	0	0	0	0	1	0	1	0	0	0	0	0	0	0	0	0	0	0	0	0	0	0	0	0	0	0	0	0	0	0	0	0	0	0	0	0	0	1	0	0	0	0	1	0	0
POPDC3_21392	0	0	0	0	0	0	0	0	0	0	0	0	0	0	0	0	0	0	0	0	0	0	0	0	0	0	0	0	0	0	0	0	0	0	0	0	0	0	0	0	0	0	0	0	0	0	0	0	0
GINS2_21394	3	2	43	21	6	1	25	2	8	0	7	6	1	8	6	1	15	5	7	19	5	10	89	39	3	4	20	9	4	2	11	8	5	2	15	3	5	28	5	3	45	11	12	83	33	21	106	47	14
BLVRB_21488	23	12	76	63	20	15	67	15	14	15	76	20	5	47	28	17	69	8	20	73	25	15	85	12	14	12	24	41	11	16	54	7	23	18	93	24	15	76	14	7	27	20	21	54	13	10	36	16	18
B3GAT1_21638	0	0	0	0	0	0	0	0	0	0	0	0	0	0	0	0	0	0	0	0	0	1	0	0	0	0	0	0	0	0	0	0	0	0	0	0	0	0	0	0	0	0	0	0	0	0	0	0	0
TFAP2C_21692	0	0	0	0	0	0	0	0	0	0	0	0	0	0	0	0	0	0	0	0	0	0	0	0	0	0	0	0	0	0	0	0	0	0	0	0	0	0	0	0	0	0	0	0	0	0	0	0	1
TFAP2B_21694	1	0	2	0	1	1	1	0	0	0	1	0	0	0	0	3	1	0	1	8	4	1	7	2	1	0	0	4	3	2	0	1	1	1	2	2	0	1	0	1	5	2	2	15	1	2	5	5	1
LIX1_21698	74	61	180	100	53	59	129	96	44	64	174	41	6	12	16	72	57	36	70	121	52	45	208	73	108	35	48	69	90	51	140	86	72	73	160	86	44	63	58	27	119	33	99	162	153	95	157	105	209
ITGAV_21805	510	464	1855	1391	505	482	1749	750	416	601	1361	477	235	2650	753	701	2122	584	668	1969	910	650	2155	812	650	661	934	766	469	574	1249	704	595	639	1149	570	617	1568	898	546	1414	1159	951	1514	1074	875	1169	951	813
SEMA6D_21884	1	5	0	9	2	1	1	4	1	11	6	3	60	8	24	44	47	24	22	43	12	13	33	4	6	15	0	3	5	4	7	1	3	5	19	2	4	11	14	34	58	12	20	34	19	14	17	9	4
LRP1_21937	5	16	31	40	11	10	34	16	3	7	13	5	6	17	9	16	25	17	12	50	20	17	48	8	14	18	17	12	9	10	48	3	12	6	38	5	3	16	5	14	53	17	11	67	24	9	50	14	17
CXCL14_22017	15	10	7	20	3	6	11	6	3	2	12	7	0	1	0	1	0	2	2	4	2	1	4	1	10	5	6	8	7	6	11	7	4	14	9	10	1	4	1	1	2	0	10	6	10	13	8	5	27
NRG1_22037	2	6	9	5	3	2	6	3	1	5	8	6	0	17	7	2	14	1	2	10	4	1	8	12	3	1	4	10	3	2	2	6	2	5	13	4	12	17	6	1	8	5	2	22	3	2	7	6	5
NRF1_22045	9	9	64	19	17	6	31	23	25	20	31	37	6	120	20	35	57	26	20	60	30	27	55	21	12	13	26	17	13	20	22	30	27	12	26	12	14	55	24	15	72	30	16	82	30	20	34	42	18
SOX9_22075	13	5	32	24	5	5	21	7	3	8	14	7	15	64	10	11	48	12	13	59	16	13	69	13	15	13	10	9	6	17	7	12	14	1	30	7	10	43	19	9	60	31	15	74	20	8	42	31	20
SYT8_22083	0	0	0	4	0	0	1	1	0	0	0	0	0	0	0	0	1	1	0	0	0	0	0	0	0	1	0	0	0	0	0	0	0	0	0	0	0	0	0	0	0	0	0	0	0	0	0	0	2
ITGA11_22107	0	0	0	0	0	0	0	0	0	0	0	0	0	0	1	0	0	0	0	0	0	0	0	0	0	0	0	0	0	0	0	0	0	0	0	0	0	0	0	0	0	0	0	0	0	0	0	0	0
HOMER1_22238	30	38	112	89	25	32	89	41	30	42	108	60	18	372	162	73	371	60	82	405	108	77	291	86	38	41	48	56	31	34	63	38	35	41	89	50	54	192	132	50	246	117	89	209	104	75	117	74	46
NRG2_22301	2	0	0	3	1	0	3	2	0	0	1	1	0	0	1	4	1	0	0	4	0	1	5	3	0	0	0	0	1	1	1	2	0	0	0	0	0	2	0	0	2	1	2	3	1	1	3	0	1
ODF3B_22365	0	0	0	0	0	0	0	0	0	0	0	0	0	0	0	0	0	0	0	0	0	0	0	0	0	0	0	0	0	0	0	0	0	0	0	0	0	0	0	0	0	0	0	0	0	0	0	0	0
S100A14_22505	314	249	723	625	281	350	765	408	238	300	938	223	107	510	418	309	974	143	234	735	230	183	423	134	307	122	427	292	329	195	632	442	406	254	743	365	263	690	375	117	418	173	170	254	173	87	155	112	463
EPHA8_22578	0	0	0	0	0	0	0	0	0	0	0	0	0	1	0	0	0	0	0	0	0	0	0	0	0	0	0	0	0	0	0	0	0	0	0	0	0	0	0	0	0	0	0	0	0	0	0	0	0
ADAM12_22778	1	1	4	0	1	0	10	0	1	1	5	1	0	14	1	1	6	0	1	2	0	1	3	0	2	0	6	1	1	1	3	0	2	2	0	1	1	6	1	0	0	4	0	3	1	2	4	4	1
MORN2_22809	27	19	179	56	20	35	92	63	18	23	111	24	17	22	27	37	48	42	27	59	48	52	102	39	221	41	68	31	31	44	60	36	41	32	40	40	32	33	28	27	39	43	59	50	39	86	71	26	122
RAB3B_22830	0	0	4	0	0	2	0	0	0	3	2	0	0	4	0	0	0	0	0	0	0	0	1	0	0	0	2	0	0	0	1	0	0	0	2	0	0	3	0	0	0	0	0	0	2	0	0	0	0
DAZL_22856	0	0	0	0	0	0	0	0	0	0	0	0	0	1	0	1	0	0	0	0	0	0	0	0	0	0	0	0	0	1	0	0	0	0	0	0	0	0	0	0	0	0	0	0	0	0	0	0	1
SDK2_22858	0	0	0	0	0	0	0	0	0	0	0	0	0	0	0	0	0	0	0	0	0	0	0	0	0	0	0	0	0	0	0	0	0	0	0	0	0	0	0	0	0	0	0	0	0	0	0	0	0
RUFY3_22908	37	28	102	70	34	38	109	48	26	38	98	41	21	172	51	59	126	34	27	88	35	54	107	41	49	15	45	30	31	16	67	43	36	30	60	33	50	140	51	52	116	36	32	129	34	36	83	54	60
SERPINB4_22958	0	0	1	0	0	0	0	0	0	0	0	0	0	0	0	0	0	0	0	0	0	0	0	0	0	0	0	0	0	0	0	0	0	0	0	0	0	1	0	0	0	0	0	0	0	0	1	0	0
RHOB_22994	1	2	5	5	0	1	5	2	0	2	0	1	4	8	4	2	20	6	2	10	3	1	20	2	0	0	0	5	0	0	11	1	3	2	3	2	1	6	1	1	9	0	5	20	3	4	13	3	2
ITGA6_23002	2	0	15	4	1	3	4	4	1	2	4	1	2	10	4	1	11	1	3	6	4	5	8	6	6	1	10	10	2	1	17	3	2	2	9	5	4	11	4	3	5	5	1	5	4	5	13	3	5
ZNF469_23091	0	0	0	0	0	0	0	0	0	0	1	0	0	0	0	0	0	0	0	0	0	0	0	0	0	0	0	0	0	0	0	0	0	0	0	0	0	0	0	0	0	0	0	0	0	0	0	0	0
MTAP_23096	11	8	53	22	7	8	32	16	12	2	24	9	2	28	7	14	21	9	7	52	10	8	38	6	9	3	19	29	8	7	33	9	16	10	30	9	4	33	11	10	29	17	11	39	16	16	29	14	14
RTKN_23170	34	51	167	249	35	36	281	66	43	55	259	42	15	279	81	95	274	57	74	352	103	66	297	75	29	35	103	149	53	42	249	47	63	57	255	45	48	240	48	39	244	111	85	295	79	53	169	63	42
CTSB_23180	696	554	2411	1034	621	629	1784	695	554	465	1343	467	164	2234	1166	902	3285	823	1026	3095	1341	833	3155	1306	650	365	1139	730	626	653	1339	728	670	717	1265	700	545	1577	804	456	1588	1484	1332	1857	1265	1204	1743	1346	940
WFDC2_23187	813	668	3928	2489	893	902	4146	1059	1077	482	3472	758	28	1295	407	575	1593	370	563	1966	816	472	2214	608	629	466	1897	1903	930	915	2062	860	1090	1042	2518	1075	699	2143	671	278	940	1051	1249	1969	854	902	1610	825	992
UCHL1_23226	1100	762	3296	1801	773	926	2621	1507	966	965	3316	1152	2484	2814	2258	2627	4950	1818	1636	3836	1909	1605	3908	1350	2586	1492	1446	995	1064	847	1814	1110	1180	1099	2147	1256	1183	2355	1569	1567	3076	1944	2476	2498	2140	1861	2404	1532	2798
DHRS9_23249	0	0	0	0	0	0	0	0	0	0	0	0	0	0	0	0	0	0	0	0	0	0	0	0	0	0	0	0	0	0	0	0	0	0	0	0	0	0	0	0	0	0	0	0	0	0	0	0	0
CDH11_23329	0	0	0	0	0	0	0	0	0	0	0	0	0	0	0	0	0	0	0	0	0	0	0	0	0	0	0	0	0	0	0	0	0	0	0	0	0	0	0	0	0	0	0	0	0	0	0	0	0
ZIC3_23359	0	0	0	0	0	0	0	0	0	0	0	0	0	0	0	0	0	0	0	0	0	0	0	0	0	0	0	0	0	0	0	0	0	0	0	0	0	0	0	0	0	1	0	0	0	0	0	0	0
C20orf85_23378	0	0	0	0	0	0	0	0	0	0	0	0	0	0	0	0	0	0	0	0	0	0	0	0	0	0	0	0	0	0	0	0	0	0	0	0	0	0	0	0	0	0	0	0	0	0	0	0	0
TRPM8_23426	0	0	0	0	0	0	0	0	0	0	0	0	0	0	0	0	0	0	0	0	0	0	0	0	0	0	0	0	0	0	0	0	0	0	0	0	0	0	0	0	0	0	0	0	0	0	0	0	0
EMX1_23446	2	2	7	6	2	1	1	3	6	0	2	3	2	1	3	0	1	1	0	0	1	0	2	0	1	0	1	2	4	1	5	5	6	0	3	3	2	2	0	0	0	0	0	0	0	0	1	1	5
KCNJ6_23474	0	0	0	0	0	0	0	0	0	0	0	0	0	3	0	0	2	0	0	1	0	0	0	0	0	0	0	0	0	0	0	0	0	0	0	0	0	0	0	0	1	0	0	0	0	0	0	0	0
PPM1L_23546	0	0	0	2	0	0	2	0	0	0	0	0	0	5	1	0	2	0	0	1	1	0	1	0	0	0	0	0	0	0	3	0	0	2	4	0	0	1	2	1	1	0	1	0	0	0	3	1	0
ITGA4_23567	0	0	0	0	0	0	1	0	0	0	0	0	0	0	0	0	0	0	0	2	0	0	0	0	0	0	0	0	0	0	0	0	0	0	0	0	0	0	0	0	0	0	0	0	0	0	0	0	0
MAP6_23670	2	1	17	7	5	0	9	6	5	0	7	5	1	6	2	2	5	3	2	13	3	2	16	4	3	1	7	5	5	0	4	6	8	1	8	4	4	7	3	0	3	6	9	12	4	6	8	8	2
SOX10_23743	0	0	0	0	0	0	0	0	0	0	1	0	0	0	0	0	0	0	0	0	0	0	0	0	0	0	0	0	0	0	0	0	0	0	0	0	0	0	0	0	0	0	0	0	0	0	0	0	0
RBM20_23827	0	0	0	0	0	0	0	0	0	0	0	0	0	0	0	0	0	0	0	0	0	0	0	0	0	0	0	0	0	0	0	0	0	0	0	0	0	0	0	0	0	0	0	0	0	0	0	0	0
NCAM1_23834	0	0	0	0	0	0	0	0	0	0	0	0	0	0	0	0	0	0	0	0	0	0	0	0	0	0	0	0	0	0	0	0	0	0	1	0	1	0	1	0	0	0	0	0	0	0	0	0	0
BMP15_23873	0	1	0	0	0	0	0	0	0	0	0	0	0	0	0	0	0	0	0	0	0	0	0	0	0	0	0	0	0	0	0	0	0	0	0	0	0	0	0	0	0	0	0	0	0	0	0	0	0
BUB1_23980	8	11	73	32	7	10	37	18	20	3	38	24	1	27	2	5	15	4	4	18	16	7	50	32	8	9	30	18	26	11	36	27	24	10	26	20	7	40	13	3	26	6	12	54	43	41	91	80	18
TMEM190_24004	0	0	0	0	0	0	0	0	0	0	3	0	0	0	0	0	0	0	0	0	0	0	0	0	0	0	0	0	0	0	0	0	0	0	0	0	0	0	0	1	0	0	0	0	0	0	0	0	0
NEUROG2_24006	0	0	0	0	0	0	0	0	0	0	2	1	0	0	0	0	1	0	0	1	0	0	0	0	0	0	0	0	0	0	0	0	0	0	0	0	0	0	0	0	0	0	0	0	0	0	1	0	0
ANXA1_24071	14401	9885	49900	32461	12106	13280	47168	17196	11598	13973	61162	13147	4637	35177	12426	9442	36145	8074	8286	42162	12696	7496	39172	8994	15256	8405	21368	15948	12748	10306	26810	15177	13873	14968	36830	15534	14149	33219	19055	8832	27948	13880	12686	26829	14711	7875	19901	9514	24403
ARL14_24085	4	0	14	3	3	1	6	6	5	2	9	3	1	0	2	1	7	6	3	19	7	3	22	5	2	1	6	3	0	1	4	3	2	0	6	1	1	9	2	4	11	9	2	15	5	3	7	5	1
RNASE1_24184	0	0	2	1	0	0	1	1	0	0	0	0	0	0	1	0	0	0	0	0	0	0	0	0	0	0	0	2	0	0	0	0	0	0	1	0	0	0	0	0	0	0	0	0	0	0	1	1	0
PHOX2A_24210	0	0	0	0	0	0	0	0	0	0	0	0	0	0	0	0	0	0	0	0	0	0	0	0	0	1	0	0	0	0	0	0	0	0	0	0	0	0	0	0	0	0	0	0	0	0	0	0	0
EN1_24235	0	0	0	0	0	0	0	0	0	0	0	0	0	0	0	0	0	0	0	0	0	0	0	0	0	0	0	0	0	0	0	0	0	0	0	0	0	0	0	0	0	0	0	0	0	0	0	0	0
PRPH_24321	0	0	0	0	0	0	0	0	0	0	0	0	0	0	0	0	0	0	0	0	0	0	0	0	0	0	0	0	0	0	0	0	0	0	0	0	0	0	0	0	0	0	0	0	0	0	0	0	0
S100A10_24605	17	15	58	80	21	13	55	20	22	23	95	17	0	34	11	13	40	3	3	58	24	14	63	21	12	4	56	52	12	9	69	29	17	22	49	19	14	79	20	5	17	19	10	45	15	11	40	24	25
HNRNPM_24700	106	78	300	144	71	69	238	125	135	94	235	138	96	184	104	181	247	221	156	374	243	181	573	287	219	177	158	105	119	180	145	138	140	148	122	121	76	146	120	242	360	269	322	463	430	340	504	361	236
CLDN20_24726	0	0	0	0	0	0	1	0	0	0	0	0	0	0	0	0	0	0	0	0	0	0	0	0	0	0	0	0	0	0	0	0	0	0	0	0	0	0	0	0	0	0	0	0	0	0	0	0	0
S100P_24732	1	0	2	0	0	0	0	0	0	0	0	0	2	9	4	1	11	0	0	0	0	0	0	0	1	1	1	5	0	0	0	0	0	0	0	1	0	6	1	0	0	0	0	0	0	0	0	0	0
SIX1_24733	0	0	3	3	6	0	7	2	0	0	1	0	1	2	3	1	9	0	0	7	3	2	10	2	1	0	0	4	1	0	7	1	0	1	5	2	0	3	4	0	5	7	1	16	2	4	8	4	0
MLC1_24842	0	0	0	0	0	0	0	0	0	0	0	0	0	0	0	0	0	0	0	0	0	0	0	0	0	0	0	0	0	0	0	0	0	0	0	0	0	0	0	0	0	0	0	0	0	0	0	0	0
ARL4D_24864	1	1	9	2	1	3	4	2	3	0	1	3	9	15	8	3	16	4	3	12	4	3	16	5	4	2	4	1	0	3	3	1	1	2	7	3	4	12	4	2	17	8	2	12	3	4	9	2	5
FLT1_24929	0	0	0	0	0	0	0	0	0	0	0	0	0	0	0	0	0	0	0	0	0	0	0	0	0	0	0	0	0	0	0	0	0	0	0	0	0	0	0	0	0	0	0	0	0	0	0	0	0
SYT1_25014	0	0	0	0	1	0	0	0	0	0	0	1	1	8	2	0	0	0	0	0	0	0	0	0	0	1	0	0	0	0	1	0	0	0	0	0	2	3	0	0	3	0	0	0	0	0	0	0	0
PNMT_25047	0	0	0	0	0	0	0	0	0	0	0	0	0	0	0	0	0	0	0	0	0	0	0	0	0	0	0	0	0	0	0	0	0	0	0	0	0	0	0	0	0	0	0	0	0	0	0	0	1
NLGN1_25053	0	0	0	0	0	0	0	0	0	0	0	0	0	0	0	0	0	0	0	1	0	0	1	0	0	1	0	0	0	2	0	0	0	1	1	0	0	0	0	0	0	0	0	1	0	0	0	0	0
FAM46C_25075	0	0	0	0	1	0	0	0	0	0	0	0	0	0	0	0	0	2	0	0	0	0	0	1	0	0	0	0	0	0	0	0	0	0	0	0	0	0	0	0	0	0	0	0	0	0	2	0	0
TUBB4B_25085	1	8	24	23	3	4	34	2	4	1	29	7	0	16	5	6	14	0	6	38	10	2	25	10	2	0	9	16	4	2	32	2	7	5	24	4	1	30	2	8	20	6	1	39	5	10	36	14	2
DCX_25114	0	0	1	0	0	0	0	0	0	0	0	0	0	0	1	0	0	0	0	0	0	0	0	0	0	0	0	0	0	0	0	2	0	0	0	0	0	0	0	0	0	0	0	0	0	0	0	0	0
PIFO_25153	1	0	1	1	0	0	3	0	0	0	0	0	0	1	0	0	0	0	0	0	1	0	2	0	0	0	1	2	0	0	0	0	0	1	0	0	0	1	0	0	0	0	0	2	0	0	2	1	0
FOLR1_25183	3	6	40	20	8	7	13	9	2	4	32	5	1	15	8	12	41	4	5	32	8	8	42	13	3	0	8	8	9	2	28	5	5	8	45	8	4	35	7	3	21	7	13	19	9	3	21	4	6
PRKCZ_25185	0	0	1	3	0	2	0	0	0	0	1	1	0	1	3	0	7	2	0	3	2	2	5	1	0	0	0	1	0	1	2	0	1	1	0	0	2	6	0	0	2	2	1	2	2	0	4	3	0
ACPP_25186	1	0	0	5	1	3	1	1	0	0	4	0	0	0	2	2	2	1	2	2	3	0	2	1	3	0	0	2	0	1	1	2	0	0	1	5	0	2	0	0	1	0	1	2	0	3	3	1	3
EDNRA_25237	0	0	0	0	0	0	0	0	0	0	0	0	0	0	0	0	0	0	0	0	0	1	0	0	0	0	0	0	0	0	0	0	0	0	0	0	0	0	0	0	0	0	0	0	0	0	1	0	2
CSTA_25241	0	0	0	0	0	0	0	0	0	0	0	0	0	0	0	0	0	0	0	0	0	0	0	0	0	0	0	0	0	0	0	0	0	0	0	0	0	0	0	0	0	0	0	0	0	0	0	0	0
DCC_25243	0	0	0	0	0	0	0	0	0	0	0	0	0	0	0	0	0	0	0	0	0	0	0	0	0	0	0	0	0	0	0	0	0	0	0	0	0	0	0	0	0	0	0	0	0	0	0	0	0
DEFB1_25246	9	4	44	10	3	7	36	7	12	1	21	2	0	3	1	4	2	1	4	1	7	10	18	10	30	11	27	15	5	13	3	7	6	19	11	5	8	10	3	1	1	7	14	14	6	21	34	9	11
EEF1A2_25294	0	0	0	1	0	1	0	0	0	0	0	0	0	2	0	0	1	0	1	2	0	0	0	0	1	0	2	0	1	0	2	0	1	1	0	1	0	0	1	0	0	0	0	0	0	0	0	0	1
FOXD3_25320	0	0	0	0	0	0	0	0	0	0	0	0	0	0	0	0	0	0	0	0	0	0	0	0	0	0	0	0	0	0	0	0	0	0	0	0	0	0	0	0	2	0	0	0	0	0	0	0	0
GNAO1_25419	0	0	0	0	0	0	0	0	0	0	0	0	0	0	0	0	0	0	0	0	0	0	0	0	0	0	0	0	0	0	0	0	0	0	0	0	0	0	0	0	0	0	0	0	0	0	0	0	0
SPTSSB_25421	0	0	0	0	0	0	0	0	0	0	0	0	0	0	0	0	0	0	0	0	0	0	0	0	0	0	0	0	0	0	0	0	0	0	0	0	0	0	0	0	0	0	0	0	0	0	0	0	0
NCR3LG1_25497	3	0	2	0	0	0	4	2	1	1	4	0	1	6	3	2	1	0	4	4	2	2	7	2	2	1	2	3	0	0	4	1	0	0	1	3	0	7	2	1	4	2	1	4	0	0	2	1	0
POU4F1_25509	0	0	0	0	0	0	0	0	0	0	0	0	0	0	0	0	0	0	0	0	0	0	0	0	0	0	0	0	0	0	0	0	0	0	0	0	0	0	0	0	0	0	0	0	0	0	0	0	0
NES_25519	0	0	0	0	0	0	0	0	0	0	0	0	0	0	0	0	0	0	0	0	0	0	0	0	0	0	0	0	0	0	0	0	0	0	0	0	0	0	0	0	0	0	0	0	0	0	0	0	0
FOXG1_25525	0	0	0	0	0	0	0	0	0	0	0	0	0	0	0	0	0	0	0	0	0	0	0	0	0	0	0	0	0	0	0	0	1	0	0	0	0	0	0	0	0	0	0	0	0	0	0	0	0
MYOCD_25539	0	0	0	0	0	0	0	0	0	0	0	0	0	0	0	0	0	0	0	0	0	0	0	0	0	0	0	0	0	0	0	0	1	0	0	0	0	0	0	0	0	0	0	0	0	0	0	0	0
TGFB2_25683	3	3	44	12	4	8	17	7	5	5	16	8	0	33	4	3	16	2	1	11	2	3	14	1	12	5	12	8	1	2	8	11	10	5	13	2	3	24	5	2	14	3	6	12	7	8	15	4	14
ELAVL3_25701	0	0	0	0	0	0	0	0	0	0	0	0	0	0	0	0	0	0	0	0	0	0	0	0	0	0	0	0	0	0	0	0	0	0	0	0	0	0	0	0	0	0	0	0	0	0	0	0	0
ROBO1_25828	0	0	0	0	0	0	0	0	0	0	0	0	0	0	0	0	0	0	0	0	0	0	0	0	0	0	0	0	0	0	0	0	0	0	0	0	0	0	0	0	0	0	0	0	0	0	1	0	0
PHLDA2_25873	0	0	5	1	0	0	0	0	0	0	0	0	0	0	0	1	0	0	0	0	0	0	0	0	20	0	0	0	0	0	0	1	0	0	0	1	0	1	0	0	0	0	0	1	0	0	0	0	2
SLC10A4_26086	0	0	0	0	0	0	0	0	0	0	0	0	0	0	0	0	0	0	0	0	0	0	0	0	0	0	0	0	0	0	0	0	0	0	0	0	0	0	0	0	0	0	0	0	0	0	0	0	0
SP8_26128	0	0	0	0	0	0	0	0	0	0	0	0	0	0	0	0	0	0	0	0	0	0	0	0	0	0	0	0	0	0	0	0	0	0	0	0	0	0	0	0	0	0	0	0	0	0	0	0	0
CAPS_26136	0	0	2	3	1	0	0	0	0	0	2	0	1	0	0	0	2	0	0	0	1	3	3	0	3	0	0	0	0	0	1	2	0	0	1	0	0	3	0	2	1	0	1	0	0	2	1	3	2
CEACAM6_26148	3	0	60	17	10	3	29	3	4	2	21	5	3	15	5	1	13	4	5	15	8	9	22	11	19	1	19	5	4	4	8	2	7	2	16	2	3	16	0	2	12	7	5	22	5	11	41	3	5
CDH6_26200	51	56	291	96	67	40	148	89	41	29	159	36	0	10	0	22	26	18	34	121	57	68	174	70	72	23	122	86	63	42	101	104	75	53	84	61	13	73	27	10	81	76	89	173	105	113	191	117	118
LYNX1_26245	0	0	0	0	0	0	0	0	0	0	0	0	0	0	0	0	0	0	0	0	0	0	0	0	0	0	0	0	0	0	0	0	0	0	0	0	0	0	0	0	0	0	0	0	0	0	0	0	0
AGR2_26258	64	41	522	122	55	71	133	80	39	42	238	42	3	29	21	34	87	24	28	124	53	69	240	75	471	32	119	64	59	37	137	69	58	70	133	70	43	80	42	32	83	48	73	117	74	137	240	63	297
GFRA1_26360	0	0	0	0	0	0	0	0	0	0	0	0	0	0	0	0	0	0	0	0	0	0	0	0	0	0	0	0	0	0	0	0	0	0	0	0	0	0	0	0	0	0	0	0	0	0	0	0	0
CD24_26390	352	278	2056	947	352	331	1258	531	325	241	1468	373	27	623	229	322	836	269	284	1779	573	300	2205	490	679	177	596	530	469	322	939	542	594	391	1088	494	238	762	389	158	882	563	641	1540	733	525	1457	607	1053
LEFTY2_26404	0	0	0	0	0	0	0	0	0	0	0	0	0	0	0	0	0	0	0	0	0	0	0	0	0	0	0	0	0	0	0	0	0	0	0	0	0	0	0	0	0	0	0	0	0	0	0	1	0
CYBRD1_26452	6	5	40	21	3	5	35	13	8	6	34	11	1	38	12	8	30	6	7	30	13	6	14	9	7	2	14	18	11	5	13	11	9	5	33	12	6	25	12	11	28	15	5	21	9	7	22	11	13
LEFTY1_26486	0	0	0	0	0	0	0	0	0	0	0	0	0	0	0	0	0	0	0	0	0	0	0	0	0	0	0	0	0	0	0	0	0	0	0	0	0	0	0	0	0	0	0	0	0	0	0	0	0
KCNG3_26522	2	2	3	1	2	0	1	3	0	4	0	1	0	8	0	0	0	1	0	1	0	1	0	0	5	1	1	2	0	0	2	0	1	0	2	1	3	9	6	0	8	2	1	1	1	0	1	0	4
DEPTOR_26568	34	26	152	80	31	40	188	52	24	36	216	51	14	154	65	77	243	45	28	325	57	60	253	35	49	18	84	95	38	29	161	29	73	46	218	27	35	267	56	76	327	101	39	235	40	30	136	28	75
JAG1_26573	1	0	0	3	0	0	3	0	0	0	0	0	0	4	0	0	2	0	1	0	0	0	1	0	0	0	2	0	1	0	0	0	0	0	1	0	0	0	1	0	2	0	0	1	0	0	0	0	0
PRG4_26658	0	0	0	0	0	0	0	0	0	0	0	0	0	0	0	0	0	0	0	0	0	0	0	0	0	0	0	0	0	0	0	0	0	0	0	0	0	0	0	0	0	0	0	0	0	0	0	0	0
BSCL2_26904	21	14	114	63	17	22	76	32	13	23	106	12	17	74	39	77	136	39	40	171	35	68	152	28	64	20	46	29	26	17	61	20	29	31	74	22	20	82	39	63	169	43	31	174	40	40	132	30	64
C9orf24_26946	0	0	0	0	0	0	0	0	0	0	0	0	0	0	0	0	0	0	0	0	0	0	0	0	0	0	0	0	0	0	0	0	0	0	0	0	0	0	0	0	0	0	0	0	0	0	0	0	0
C9orf24_26947	0	0	0	0	0	0	0	0	0	0	0	0	0	0	0	0	0	0	0	0	0	0	0	0	0	0	0	0	0	0	0	0	0	0	0	0	0	0	0	0	0	0	0	0	0	0	0	0	0
C9orf24_26948	0	0	0	0	0	0	0	0	0	0	0	0	0	0	0	0	0	0	0	0	0	0	0	0	0	0	0	0	0	0	0	0	0	0	0	0	0	0	0	0	0	0	0	0	0	0	0	0	0
CNTN1_27043	0	0	0	0	0	0	0	0	0	0	0	0	0	0	0	0	0	0	0	0	0	0	0	0	0	0	0	0	0	0	0	0	0	0	0	0	0	0	0	0	0	0	0	0	0	0	0	0	0
CYBRD1_27086	0	0	3	1	2	0	0	3	1	0	3	2	0	0	0	0	4	0	0	0	0	0	5	0	1	1	0	1	3	1	0	2	1	1	2	0	0	2	1	0	2	0	1	1	1	2	4	3	1
DAZL_27093	0	0	0	0	0	0	0	0	0	0	0	0	0	0	0	0	0	0	0	0	0	0	0	0	0	0	0	0	0	0	0	0	0	0	0	0	0	0	0	0	0	0	0	0	0	0	0	0	0
EDN3_27153	0	0	0	0	0	0	0	0	0	0	0	0	0	0	0	0	0	0	0	0	0	0	0	0	0	0	0	0	0	0	0	0	0	0	0	0	0	0	0	0	0	0	0	0	0	0	0	0	0
EDN3_27154	0	0	0	0	0	0	0	0	0	0	0	0	0	0	0	0	0	0	0	0	0	0	0	0	0	0	0	0	0	0	0	0	0	0	0	0	0	0	0	0	0	0	0	0	0	0	0	0	0
EDN3_27155	0	0	0	0	0	0	0	0	0	0	0	0	0	0	0	0	0	0	0	0	0	0	0	0	0	0	0	0	0	0	0	0	0	0	0	0	0	0	0	0	0	0	0	0	0	0	0	0	0
EDNRA_27156	0	0	0	0	0	0	0	0	0	0	1	0	1	0	1	0	0	0	0	1	0	0	0	1	0	0	1	0	0	0	0	0	0	0	2	1	1	0	0	0	0	0	0	0	1	1	0	0	0
EPHB6_27172	0	0	1	0	0	0	0	0	0	0	0	0	0	0	1	0	0	0	0	0	0	0	0	0	0	0	0	0	0	0	0	0	0	0	0	0	0	1	0	0	0	0	0	0	0	1	0	0	0
FDPS_27221	23	23	105	73	24	23	61	31	36	20	87	29	5	75	33	53	133	42	49	112	71	104	219	90	38	23	63	35	26	46	72	25	34	34	75	26	26	96	37	54	114	82	82	153	70	83	178	71	46
GRIA3_27291	0	0	0	0	0	0	0	0	0	0	0	0	0	0	0	0	0	0	0	0	0	0	0	0	0	0	0	0	0	0	1	0	0	0	0	0	0	0	0	0	0	0	0	0	0	0	0	0	0
GRIA3_27292	0	0	0	0	0	0	0	0	0	0	0	0	0	0	0	0	0	0	0	0	0	0	0	0	0	0	0	0	0	0	0	0	0	0	0	0	0	0	0	0	0	0	0	0	0	0	0	0	0
HDAC9_27304	4	1	15	16	1	2	14	3	2	7	16	8	2	51	7	4	15	6	1	25	5	3	18	5	7	1	9	11	4	3	12	6	14	4	21	11	9	23	6	1	12	10	10	13	5	5	9	5	7
HDAC9_27305	4	1	37	20	5	3	40	14	12	4	23	9	7	57	6	4	25	9	5	34	13	9	29	15	5	10	20	4	11	10	15	6	8	6	19	18	13	55	19	5	14	11	10	21	15	6	16	16	10
HOMER1_27325	0	0	0	0	0	0	0	0	0	0	0	0	0	0	0	0	0	0	0	3	0	1	2	0	4	0	0	3	0	0	0	0	0	0	0	0	0	0	0	1	1	0	0	1	0	0	0	0	0
LMO3_27442	0	0	0	0	0	0	0	0	0	0	0	0	0	0	0	0	0	0	0	0	0	0	0	0	0	0	0	0	0	0	0	0	0	0	0	0	0	0	0	0	0	0	0	0	0	0	0	0	0
LYNX1_27472	0	0	0	0	0	0	0	0	0	0	0	0	0	0	0	0	0	0	0	0	0	0	0	0	0	0	0	0	0	0	0	0	0	0	0	0	0	0	0	0	0	0	0	0	0	0	0	0	0
MED12_27498	939	725	4643	2266	953	972	3926	1528	1093	981	5064	1353	115	2883	1238	795	3816	633	831	4409	1424	893	4439	1228	1012	422	1645	1280	1070	836	1974	1248	1300	1175	2641	1302	1136	3092	1523	325	1769	1763	1615	2611	1487	1225	2340	1261	1682
MSMB_27535	0	0	0	0	0	0	0	0	0	0	0	0	0	0	0	0	0	0	0	0	0	0	0	0	0	0	0	0	0	0	0	0	0	0	0	0	0	0	0	0	0	0	0	0	0	0	0	0	0
MSMB_27536	0	0	0	0	0	0	0	0	0	0	0	0	0	0	0	0	0	0	0	0	0	0	0	0	0	0	0	0	0	0	0	0	0	0	0	0	0	0	0	0	0	0	0	0	0	0	0	0	0
NRG1_27598	9	2	31	14	5	8	29	17	9	18	51	12	19	51	4	13	9	3	7	12	3	8	15	5	19	14	6	4	3	17	15	10	12	25	26	9	18	40	23	12	27	5	7	19	3	5	6	6	14
NRG1_27599	0	0	0	1	0	1	3	0	0	1	7	6	0	1	0	0	0	0	0	0	0	0	0	0	0	0	0	0	2	2	0	1	0	4	1	0	2	13	7	0	0	0	0	1	0	0	0	0	4
NRG1_27600	0	0	0	0	0	0	0	0	0	0	0	0	0	0	0	0	0	0	0	0	0	0	0	0	0	0	0	0	0	0	0	0	0	0	0	0	0	0	0	0	0	0	0	0	0	0	0	0	0
NRG1_27601	20	22	86	51	16	27	71	29	21	46	68	29	12	127	24	22	34	12	10	49	10	14	36	13	30	17	40	25	39	26	65	25	16	29	80	32	45	130	57	9	42	9	9	44	15	10	28	7	48
NRG1_27602	4	11	45	21	15	12	37	13	11	28	58	24	27	59	18	13	33	12	1	25	5	10	21	7	25	25	4	3	9	18	13	8	15	19	15	25	24	39	20	18	37	4	5	30	9	4	12	5	39
PDE1A_27659	0	0	2	0	1	1	1	4	0	1	1	0	1	1	1	0	3	0	2	1	0	3	8	0	4	1	0	0	4	0	1	3	2	0	1	1	0	0	0	3	1	3	3	6	1	2	2	2	2
PHLDB2_27678	9	10	83	42	12	5	87	18	8	13	71	19	45	882	72	34	171	15	27	149	38	48	164	33	22	9	52	23	17	16	57	16	18	18	70	15	37	226	53	41	158	36	43	187	30	47	126	33	19
POU5F2_27702	0	0	0	0	0	0	0	0	0	0	0	0	0	2	0	0	0	0	0	0	0	0	0	0	0	0	0	0	0	0	0	0	0	0	0	0	0	0	0	0	1	0	0	1	0	0	0	0	1
RUNX1_27815	4	10	57	9	7	3	16	10	11	11	16	6	41	59	24	37	47	41	19	33	14	51	49	19	43	22	20	7	4	13	12	8	8	11	11	3	12	19	16	40	79	24	20	45	13	28	26	10	49
SEMA6D_27835	7	3	4	10	3	3	3	1	0	6	1	1	10	11	23	45	36	11	27	69	19	43	60	18	7	2	1	3	5	2	5	3	3	1	2	0	3	12	2	14	98	22	36	77	17	24	50	11	7
SERPINB3_27840	0	0	2	0	0	0	1	0	0	0	0	0	0	1	0	0	0	0	1	0	0	0	0	0	0	0	3	0	0	1	0	0	0	0	0	0	0	0	0	0	0	0	0	0	0	1	2	0	0
SOX1_27894	0	0	0	0	0	0	0	0	0	0	0	0	0	0	0	0	0	0	0	0	0	0	0	0	0	0	0	0	0	0	0	0	0	0	0	0	0	0	0	0	0	0	0	0	0	0	0	0	0
TRPV1_28014	1	1	3	2	1	0	3	1	0	0	0	0	13	4	4	11	6	7	4	8	6	4	8	4	1	2	0	3	0	0	2	0	0	1	0	0	1	3	2	13	25	4	3	12	3	6	13	5	1
TXNIP_28030	1	3	0	1	1	2	4	0	4	1	1	2	0	18	0	0	2	0	0	3	3	1	6	0	9	0	1	4	2	1	0	1	1	1	1	0	1	3	2	1	0	1	10	12	8	7	14	10	1
UNKL_28040	0	0	0	0	0	0	0	0	0	0	0	0	1	4	1	1	0	0	1	0	0	2	2	0	0	0	0	0	0	0	0	0	0	1	0	0	0	1	0	0	0	1	1	0	1	1	0	0	0
TBC1D30_28455	1	0	1	2	0	0	0	0	0	0	0	0	1	2	1	0	1	0	0	1	1	0	2	0	0	0	0	0	0	0	0	0	0	0	2	0	2	2	1	0	1	0	2	2	0	0	1	2	1
FBXO32_28461	0	0	3	0	1	1	1	1	0	1	1	1	0	2	0	0	1	0	0	2	0	2	2	1	0	1	3	0	0	1	0	0	0	2	2	0	1	1	1	0	0	0	0	0	0	0	0	0	1
C9orf116_28465	2	1	1	2	0	0	0	1	1	0	6	1	0	0	0	0	2	0	1	1	0	0	5	0	1	2	4	3	0	1	0	4	2	0	3	1	2	0	0	0	1	1	1	2	1	1	1	0	1
FAM183A_28497	0	0	0	0	0	0	0	0	0	0	0	0	0	0	0	1	0	0	0	1	1	1	0	0	0	0	0	0	0	0	0	0	1	0	0	0	0	0	0	1	2	1	0	1	0	0	2	0	0
RARRES1_28518	0	0	3	0	0	0	0	0	0	0	0	0	0	0	0	0	0	0	0	0	0	0	1	0	0	0	0	0	0	0	0	0	0	0	0	0	0	0	0	0	0	0	0	0	0	0	0	0	0
HES3_28542	0	0	0	0	0	0	0	0	0	0	0	0	0	0	0	0	0	0	0	0	0	0	0	0	0	0	0	0	0	0	0	0	0	0	0	0	0	0	0	0	0	0	0	0	0	0	0	0	0
BPIFA1_28577	0	0	0	0	0	0	0	0	0	0	0	0	0	0	0	0	0	0	0	0	0	0	0	0	0	0	0	0	0	0	0	0	0	0	0	0	0	0	0	0	0	0	0	0	0	0	0	0	0
GCHFR_28586	5	2	20	10	1	0	5	4	4	1	15	1	0	1	2	1	6	3	7	16	4	5	25	4	6	2	10	4	1	4	11	3	4	3	9	0	3	10	4	3	2	5	2	7	4	4	9	10	5
GSTA1_28763	0	0	0	0	0	0	0	1	0	0	0	0	0	0	0	0	0	0	0	0	1	0	0	0	0	0	1	0	0	0	0	0	0	0	0	0	0	0	0	0	0	0	0	0	0	1	0	0	0
PDK4_28868	8	7	31	6	7	9	31	10	5	6	21	2	0	7	4	21	35	32	13	53	27	14	43	22	10	4	9	12	16	5	34	16	20	10	20	13	4	17	2	33	82	15	14	37	6	6	31	15	22
TTYH1_28888	0	0	0	0	0	0	0	0	0	0	0	0	0	0	0	0	0	0	0	0	0	0	0	0	0	0	0	0	0	0	0	0	0	0	0	0	0	0	0	0	0	0	0	0	0	0	0	0	0
EGFL6_28902	5	3	2	4	4	4	1	1	1	0	6	1	0	1	2	1	4	0	2	1	0	0	3	1	9	1	1	0	0	2	1	2	0	1	7	3	1	4	0	1	3	0	3	1	3	3	5	1	12
PLCXD2_28998	0	0	0	2	0	0	0	0	1	0	0	0	0	0	2	0	0	0	0	1	0	0	2	0	0	0	0	0	0	0	0	0	0	0	1	0	0	0	0	0	0	0	0	0	0	0	0	0	0
OLIG1_33686	0	0	0	0	0	0	0	0	0	0	0	0	0	0	0	0	0	0	0	0	0	0	0	0	0	0	0	0	0	0	0	0	0	0	0	0	0	0	0	0	0	0	0	0	0	0	0	0	0
SHH_33714	0	0	0	0	0	0	0	0	0	0	0	0	0	0	0	0	0	1	0	0	0	0	1	0	0	0	0	0	0	0	0	0	0	0	0	0	0	0	0	0	0	0	0	1	0	0	0	0	0
CYP3A7_33787	1	1	1	1	0	0	1	0	0	0	0	1	0	0	1	0	0	0	0	0	0	0	0	0	0	0	0	0	0	2	0	0	0	0	0	0	2	0	0	0	0	0	0	0	0	0	0	0	0
SAA2_33831	474	270	3160	868	517	483	1993	544	709	281	1805	712	217	1746	567	528	1553	547	420	1198	906	773	2212	1000	1050	518	1493	839	513	683	655	504	556	704	716	582	644	1642	641	481	602	993	1113	1023	653	1276	1940	997	790
ESRG_81319	0	0	0	0	0	0	0	0	0	0	0	0	0	0	0	0	0	0	0	0	0	0	0	0	0	0	0	0	0	0	0	0	0	0	0	0	0	0	0	0	0	0	0	0	0	0	0	0	0
ESRG_81320	0	0	0	0	0	0	0	0	0	0	0	0	0	0	0	0	0	0	0	0	0	0	0	0	0	0	0	0	0	0	0	0	0	0	0	0	0	0	0	0	0	0	0	0	0	0	0	0	0
LCAL1_81321	0	0	0	0	0	0	0	0	0	0	0	0	0	0	0	1	3	0	0	0	0	0	2	0	0	0	0	0	0	0	0	0	0	0	0	0	0	0	0	0	1	1	0	0	1	0	1	0	0
LCAL1_81322	0	0	0	0	0	0	0	0	0	0	0	0	0	1	0	0	0	3	0	0	1	0	0	0	0	0	0	0	0	1	0	0	0	0	0	0	0	0	0	0	0	1	0	3	0	0	0	1	0
LINC00304_81323	0	0	0	0	0	0	0	0	0	0	0	0	1	0	0	0	0	0	1	0	0	1	0	0	0	0	0	0	0	0	0	0	0	0	0	0	0	0	0	0	0	0	0	0	0	0	0	0	0
LINC00304_81324	0	0	0	0	0	0	0	0	0	0	0	0	0	0	0	0	0	0	0	0	0	0	0	0	0	0	0	0	0	0	0	0	0	0	0	0	0	0	0	0	0	0	0	0	0	0	0	0	0
LINC00304_81325	0	0	0	0	0	0	0	0	0	0	0	0	0	0	0	0	0	0	0	0	0	0	0	0	0	0	0	0	0	0	0	0	0	0	0	0	0	0	0	0	0	0	0	0	0	0	0	0	0
LINC00520_81326	1	0	5	8	3	3	9	3	5	2	8	3	54	105	58	10	100	6	3	25	10	7	19	6	3	3	6	3	0	5	8	1	3	1	7	4	11	40	12	11	34	6	1	1	0	2	7	0	3
LINC00520_81327	0	1	4	0	1	0	5	1	0	1	3	0	4	65	23	2	28	2	1	12	4	6	0	1	0	0	4	1	0	0	3	1	1	0	2	0	2	9	9	4	16	3	1	0	0	0	1	1	0
LINC00520_81328	0	0	0	0	0	0	0	0	0	0	0	0	1	9	1	0	1	0	0	0	0	0	0	0	0	0	0	0	0	0	2	0	0	0	0	0	0	3	3	1	3	0	0	1	0	0	0	0	0
LOC284561_81329	0	0	0	0	0	0	0	0	0	0	0	0	0	0	0	0	0	0	0	0	0	0	0	0	0	0	0	0	0	0	0	0	0	0	0	0	0	0	0	0	0	0	0	0	0	0	0	0	0
LOC284561_81330	0	0	0	0	0	0	0	0	0	0	0	0	0	0	0	0	0	0	0	0	0	0	0	0	0	0	0	0	0	0	0	0	0	0	0	0	0	0	0	0	0	0	0	0	0	0	0	0	0
MTND6P1_81331	0	0	1	0	0	0	0	0	0	0	0	0	0	0	0	0	0	0	0	0	0	0	0	0	0	1	0	0	0	0	0	0	0	0	0	0	0	0	0	0	0	0	0	0	0	0	0	0	0
MTND6P1_81332	0	0	0	0	0	0	0	0	0	0	0	0	0	0	0	0	0	0	0	0	0	0	0	0	0	0	0	0	0	0	0	0	0	0	0	0	0	0	0	0	0	0	0	0	0	0	0	0	0
NEAT1_81333	44	143	81	50	130	125	107	136	22	222	66	25	231	1019	109	520	156	663	89	180	62	469	144	74	252	467	97	65	90	340	68	48	44	251	39	40	52	127	46	705	762	57	43	379	55	56	93	52	45
NEAT1_81334	35	218	141	96	134	216	175	174	18	312	127	32	331	1935	231	663	480	835	129	527	159	480	436	89	195	655	84	101	98	405	155	64	56	381	80	22	87	285	73	883	1441	162	127	990	108	72	235	109	73
NEAT1_81335	10	21	55	14	17	17	22	51	8	34	21	10	35	199	34	82	42	51	19	71	28	74	72	33	84	70	20	16	25	53	15	27	13	27	9	9	9	23	11	32	214	22	20	116	19	22	64	31	24
NMRAL2P_81336	3	0	0	2	0	1	1	0	1	0	0	1	36	52	15	19	32	19	4	10	1	3	3	2	1	0	0	0	0	0	2	2	1	0	0	0	4	17	6	45	17	2	0	5	1	3	5	1	0
NMRAL2P_81337	0	0	1	0	0	0	0	0	0	0	0	0	0	6	0	1	1	1	0	2	0	1	0	0	0	0	0	0	0	0	0	2	0	0	0	0	1	0	2	0	3	0	2	0	0	0	1	0	2
NMRAL2P_81338	0	0	0	0	0	0	0	0	0	0	0	0	0	0	0	0	0	1	0	0	0	1	0	0	0	0	0	0	0	0	0	0	0	0	0	0	0	0	0	0	0	0	0	0	0	0	0	0	0
PRKN_81339	1	0	0	0	0	1	2	0	0	2	1	0	1	2	1	0	0	0	0	1	2	1	1	0	0	0	0	0	0	0	0	0	0	1	1	1	0	2	0	0	1	1	0	1	0	0	0	0	0
PRKN_81340	7	5	12	7	4	5	7	6	3	1	11	4	3	6	3	10	9	7	2	4	5	6	9	5	10	9	2	2	4	2	9	10	2	8	1	6	2	1	2	4	16	4	7	10	4	1	10	2	8
PRKN_81341	0	0	0	0	0	0	0	0	0	0	0	0	0	0	0	0	0	0	0	0	0	0	1	0	0	0	0	1	0	0	0	0	0	0	0	0	0	0	0	0	0	0	0	1	0	0	1	0	0
ABCC5_26	35	43	153	107	37	51	164	55	32	17	88	19	248	178	99	279	454	272	143	622	199	193	584	124	126	174	66	63	41	62	112	36	60	72	89	31	31	132	51	316	770	207	283	575	224	128	371	163	92
ABCG1_37	0	0	0	0	0	0	1	0	0	0	1	0	1	0	0	0	1	0	0	2	0	0	0	0	0	0	0	0	0	0	0	0	0	0	0	1	0	1	0	0	0	0	0	0	0	0	0	0	0
ADAT1_113	4	3	19	12	5	2	9	7	2	4	21	5	6	12	7	11	26	15	4	19	6	7	31	13	2	0	7	7	3	5	6	4	3	4	6	3	2	9	4	9	15	15	9	22	10	4	16	4	0
APOE_358	9	12	59	35	2	11	34	10	1	6	33	7	2	10	12	6	25	4	7	32	15	7	38	6	11	9	36	22	8	10	38	11	6	16	26	15	9	13	6	11	19	21	22	23	12	3	16	10	21
ARNT2_448	0	0	2	0	0	1	4	1	0	1	1	0	0	2	3	7	3	3	1	5	1	2	7	0	0	0	0	0	0	1	0	0	0	0	2	0	1	2	2	0	12	8	2	15	3	3	3	4	2
ATF3_499	9	2	34	9	7	6	21	10	11	23	20	16	1	69	6	1	12	0	0	1	0	2	1	3	10	3	9	2	7	8	10	15	7	6	13	16	16	48	27	0	1	0	1	0	0	2	0	0	9
ATG3_504	81	75	314	208	101	97	372	128	100	109	385	133	38	629	187	102	518	95	96	472	144	98	408	170	70	41	141	139	95	79	305	110	153	93	321	121	126	403	191	89	258	174	111	288	150	90	225	160	98
BCL2L2_665	5	9	18	18	7	4	29	9	3	4	24	6	12	79	18	15	66	12	8	42	8	7	48	13	7	10	12	10	7	4	14	14	7	6	21	5	2	33	8	10	39	16	23	58	6	14	37	12	12
C3_886	31	9	1000	126	71	28	580	33	155	3	243	140	10	1032	146	197	887	157	102	180	270	352	478	341	99	125	483	252	52	181	89	63	58	88	88	69	152	604	87	114	95	372	490	286	164	709	722	317	46
CD4_1128	0	0	1	0	0	0	0	0	2	0	0	0	0	1	0	0	0	0	0	0	0	0	0	0	1	0	1	0	0	0	0	0	1	0	0	1	1	0	0	0	0	0	0	0	0	0	0	0	0
CDK4_1203	529	341	1813	1011	322	457	1491	448	386	330	1156	354	1450	2147	953	1240	2633	975	976	2394	888	694	2133	639	795	732	726	587	413	489	829	436	405	489	804	460	538	1391	685	1074	1856	1022	1033	1315	714	699	1164	604	877
CHAC1_1279	0	1	11	9	0	6	16	6	0	1	18	2	18	179	68	25	298	28	10	123	16	16	27	11	1	4	5	5	2	3	9	2	4	2	15	1	14	77	13	11	65	8	7	20	2	10	17	8	0
CHIC2_1295	38	31	142	79	42	49	137	88	42	64	207	62	65	184	62	58	130	56	43	162	46	64	177	37	107	54	62	32	44	55	63	63	45	42	79	46	63	110	83	96	142	54	69	113	60	59	69	45	81
CLSTN1_1400	111	119	446	340	131	131	500	176	82	143	296	138	184	1193	411	565	1376	452	456	1486	519	472	1527	494	152	291	272	280	106	182	385	166	193	192	398	142	190	745	307	454	1605	713	634	1685	638	473	1096	581	167
ECH1_2022	90	63	386	209	54	80	297	103	49	69	369	88	2	78	65	42	145	45	52	191	86	40	169	54	58	40	146	117	80	61	223	98	133	98	249	119	56	140	79	43	91	83	73	99	77	32	109	63	89
EIF5_2112	0	0	0	3	0	0	0	0	0	0	0	0	1	1	0	1	1	0	0	0	0	0	0	0	0	0	0	0	0	0	0	0	0	0	0	1	0	1	0	0	0	0	0	0	0	1	0	0	0
ELAC2_2114	2	5	22	9	2	3	14	3	2	3	8	4	0	17	7	13	30	11	13	27	11	9	28	17	4	3	5	9	3	3	15	5	9	4	4	2	0	9	15	10	25	20	12	24	11	6	15	16	4
ERBB3_2206	11	14	37	33	33	20	55	25	15	22	70	48	1	89	29	23	67	28	18	84	43	33	73	41	16	16	22	20	28	12	38	23	47	29	33	26	23	62	62	16	54	38	35	113	32	34	64	30	18
FBXO7_2377	434	311	1534	706	387	418	1334	550	399	533	1893	560	662	2956	873	938	2267	646	656	2152	844	592	2222	601	765	516	562	497	442	423	807	438	476	558	1108	596	593	1756	760	587	2044	848	972	1822	831	639	1421	722	1033
FDFT1_2382	53	39	122	69	38	54	112	59	96	54	112	91	7	92	51	162	248	124	165	317	191	167	535	217	76	37	46	38	91	91	43	61	92	88	63	75	63	127	77	115	246	249	235	312	209	133	297	151	133
FOS_2461	2	1	9	1	5	1	0	4	0	0	0	0	0	1	0	0	3	2	0	4	1	0	5	0	3	0	6	4	0	3	5	6	1	2	1	0	0	0	1	0	10	0	1	7	4	1	5	3	3
GLRX_2674	526	471	1081	750	463	724	1063	584	612	413	1384	444	397	703	515	472	968	432	564	1005	530	322	948	363	573	372	501	380	519	587	950	500	698	600	661	706	429	386	510	480	579	528	570	392	476	363	398	302	963
GNS_2725	200	144	631	308	202	182	494	247	168	154	545	199	61	630	322	264	754	207	220	780	298	259	718	228	215	75	208	188	189	127	317	225	231	155	440	184	150	479	229	201	544	325	282	506	235	224	477	180	312
GTF2E2_2835	39	43	194	127	60	39	154	72	42	42	199	64	13	392	127	66	354	77	56	356	115	64	305	81	27	22	97	86	69	28	149	47	56	44	179	75	55	233	92	50	251	111	62	221	86	40	165	96	60
HMGCS1_3030	1	0	6	5	3	0	11	2	4	0	0	2	0	4	0	7	2	7	1	2	1	5	1	0	1	1	0	2	0	0	5	2	2	1	8	0	1	1	0	4	16	0	1	9	3	1	0	2	2
HSPA1A_3135	37	21	202	17	38	18	39	84	22	9	58	5	3	16	13	16	46	18	21	20	23	20	42	27	232	77	122	24	13	69	18	120	17	28	9	6	5	19	9	15	48	31	19	45	27	22	31	18	98
IER3_3214	18	15	202	114	30	9	308	32	72	15	167	39	62	274	185	95	528	96	83	411	125	103	380	154	78	43	97	46	13	47	59	53	41	27	52	39	58	188	58	82	232	160	138	253	124	136	277	134	27
IGFBP4_3271	8	6	57	23	9	8	32	15	8	5	47	12	1	29	23	10	60	20	21	61	27	13	84	23	6	7	24	28	10	4	33	20	14	11	30	11	6	49	18	2	63	23	18	60	24	14	52	38	6
KCNQ2_3525	0	0	0	0	0	0	0	0	0	0	0	0	0	0	0	0	0	0	0	0	0	0	0	0	0	0	0	0	0	0	0	0	0	0	0	0	0	0	0	0	0	0	0	0	0	0	0	0	0
AARS_3	98	108	777	493	138	148	745	166	163	319	948	395	1247	6083	1631	899	4626	593	399	1940	407	433	1003	315	193	214	285	300	181	209	542	160	221	284	798	292	640	2787	899	573	2340	461	338	833	242	262	541	269	249
ABCF3_36	12	11	124	44	14	12	58	25	13	12	60	17	24	136	51	62	155	34	26	154	45	51	162	54	37	27	27	37	7	15	46	11	16	17	51	16	25	124	37	43	129	49	38	131	36	48	112	33	46
ABHD4_42	0	0	3	4	1	0	2	1	1	0	13	0	0	3	2	1	2	0	1	4	1	3	2	0	1	0	3	0	0	1	4	1	1	2	4	3	1	1	0	3	1	0	0	2	2	0	2	1	0
ABL1_46	0	1	3	0	0	0	0	0	0	1	0	0	0	6	0	4	10	0	2	7	0	1	5	3	2	1	1	2	0	3	3	1	1	0	2	0	1	9	0	0	7	2	1	8	1	2	7	1	0
ACAA1_48	54	33	156	72	46	49	92	82	40	52	151	68	21	77	54	70	149	70	67	164	89	81	206	86	80	44	64	45	69	75	74	74	60	67	85	50	59	96	67	92	135	86	87	155	83	86	131	89	96
ACD_60	4	1	6	13	4	3	4	7	6	3	9	5	5	27	5	7	14	6	10	11	6	9	11	9	4	2	9	4	10	7	5	7	7	5	0	4	1	11	13	6	8	4	1	19	3	10	8	6	6
KRT5_3696	0	0	0	1	0	0	0	0	0	0	0	0	0	0	0	0	0	0	0	1	0	0	0	0	1	0	0	1	0	0	1	0	0	0	0	0	0	0	0	0	0	0	0	0	0	0	0	0	0
MAPK1_3989	5	6	43	7	10	3	26	10	4	3	23	3	1	26	5	6	17	1	7	39	8	8	27	15	8	6	11	13	6	5	13	3	7	5	27	8	1	15	10	7	32	14	9	27	17	11	35	14	3
MAPK1_3990	11	11	21	11	1	5	15	13	10	3	22	4	1	13	8	3	14	2	10	30	5	3	18	8	4	3	9	11	10	9	11	10	9	11	22	3	3	12	7	4	13	8	6	24	12	7	11	12	6
MEFV_4116	0	0	1	0	0	0	0	0	1	0	3	0	0	0	0	0	0	0	0	0	0	0	0	0	0	0	1	0	0	0	0	0	0	0	0	0	0	0	0	0	0	0	0	0	0	0	0	0	0
MRPS2_4292	24	9	109	58	20	16	111	52	18	19	121	35	6	231	42	28	141	17	21	148	41	21	128	24	33	14	42	42	17	17	61	33	29	26	90	21	27	127	51	18	123	46	37	102	18	42	82	23	50
MUC1_4366	378	425	2597	1703	524	433	2961	680	411	356	1676	463	214	2297	780	750	2578	532	532	3740	809	594	3396	819	735	861	1261	1045	587	900	1725	543	657	764	1683	522	453	1964	574	738	2579	1197	963	3730	986	798	2232	823	807
NAA50_4434	1	1	0	4	0	0	1	0	0	1	3	1	2	3	2	2	5	3	5	6	1	2	6	2	0	0	0	0	0	1	0	1	0	1	0	5	2	5	1	2	13	3	3	10	1	0	2	7	1
P4HB_4890	3	6	43	13	0	3	21	7	6	0	17	8	1	27	10	4	26	2	4	12	3	5	20	13	11	3	14	17	3	5	13	13	4	4	12	1	3	19	4	6	12	7	5	21	5	9	14	4	10
PI4KA_5128	30	39	162	96	43	34	101	81	34	69	112	53	93	471	161	205	366	154	118	375	132	152	350	114	69	112	56	42	39	89	71	46	41	56	76	44	55	234	84	156	467	140	105	330	104	119	210	131	78
PNP_5231	0	0	0	1	0	0	2	0	1	0	0	0	0	0	0	0	1	0	0	2	0	0	0	0	0	0	1	0	0	0	0	0	0	0	0	0	0	1	0	0	0	0	0	1	0	0	0	0	0
RAP1GAP_5729	1	0	0	0	1	0	3	1	0	1	3	0	0	0	0	2	0	0	1	2	3	1	1	0	0	0	0	0	0	0	0	1	1	0	0	1	1	0	0	0	2	0	0	4	2	2	0	0	1
RFC5_5812	6	2	28	16	6	3	23	4	11	2	19	6	0	8	6	1	11	3	4	15	5	5	27	14	5	1	12	6	5	3	9	4	4	6	15	4	2	21	1	2	9	4	5	26	6	4	28	10	9
RNPS1_5895	342	298	1798	1078	379	386	1827	582	389	654	2380	654	672	2806	797	808	2412	604	555	2246	766	642	2306	614	664	558	747	634	465	422	994	575	550	548	1510	519	673	2564	882	684	2315	852	713	2138	789	640	1505	716	837
RPL19_5921	2078	1576	7738	4835	2334	2144	7341	2883	3002	1845	8450	2966	292	6686	3519	1846	8075	1598	1940	7458	3056	1488	7018	2332	1691	822	3508	2805	2800	1875	4560	3035	3566	2412	5135	3260	2303	5695	3402	920	3482	2996	2585	3993	2759	1607	3256	2112	3278
RPS5_6011	742	535	2575	1658	721	817	2579	942	829	617	2798	974	121	2677	1207	733	3027	531	635	2856	952	466	2462	616	524	323	1264	1086	793	660	1872	886	1014	886	1973	1077	732	2290	993	407	1458	1042	829	1828	838	452	1290	555	1057
RRS1_6040	5	11	39	39	8	4	30	16	6	5	20	13	6	44	20	7	66	7	10	86	24	11	44	17	7	8	21	11	8	6	30	8	11	6	36	7	3	34	8	14	71	21	6	45	13	2	25	14	11
SRSF1_6768	0	2	1	5	0	0	0	1	0	0	0	0	10	14	15	17	14	20	0	15	8	13	26	3	1	3	0	0	0	3	3	2	0	0	1	0	2	8	2	22	32	8	4	29	1	4	15	1	0
STOML2_6858	37	24	149	59	38	38	69	46	64	55	104	48	37	120	79	75	176	60	75	135	69	61	171	60	105	33	51	34	43	63	64	46	48	56	71	72	50	108	65	47	126	79	98	93	60	80	95	52	139
STXBP1_6866	15	18	94	67	29	18	81	47	40	19	116	25	11	115	48	50	166	38	34	123	64	43	142	36	34	11	43	38	42	26	62	32	69	18	104	36	20	100	46	28	172	45	32	121	36	35	70	27	43
SUV39H1_6901	0	4	13	18	2	1	8	3	3	0	7	1	9	36	11	15	48	21	18	38	22	12	79	22	2	5	13	7	4	1	7	0	1	6	7	2	2	43	4	10	75	20	31	86	36	35	76	41	3
TGFB3_7059	1	1	2	4	0	0	1	0	1	0	2	1	0	0	0	3	0	0	2	3	1	2	3	2	0	2	0	1	0	0	0	0	0	0	0	0	1	0	0	1	4	1	0	2	1	2	3	2	0
TOP2A_7277	5	6	119	55	18	8	104	16	27	3	73	26	0	10	0	2	8	6	4	28	9	11	64	41	6	7	46	61	22	7	45	34	35	11	51	34	6	90	12	4	70	3	21	116	67	42	204	99	9
TPRKB_7298	0	0	6	5	4	3	2	2	4	0	9	0	0	8	3	2	5	3	0	7	4	1	5	2	2	1	8	5	2	6	10	1	3	2	7	0	3	4	2	2	1	2	5	4	5	2	6	3	4
TSC22D3_7366	29	21	148	60	18	43	80	42	39	31	111	39	11	78	93	93	248	68	82	252	72	98	243	89	35	18	86	53	33	46	75	27	46	34	59	45	26	98	53	84	155	117	135	178	94	130	231	95	49
TSPAN4_7379	0	1	0	0	0	1	0	0	0	0	0	1	0	3	1	1	3	0	0	2	0	1	7	0	0	0	1	0	0	0	0	0	0	0	0	0	0	2	0	0	1	2	0	1	0	0	2	2	2
ADCK3_114	1	5	13	7	2	1	13	0	1	4	3	4	4	27	11	6	25	2	1	24	10	4	24	6	1	3	3	4	2	0	3	6	2	6	9	5	2	30	8	7	20	11	9	21	14	7	23	7	2
ADO_144	22	17	108	54	26	22	56	35	9	13	66	35	12	168	77	52	165	56	46	171	61	55	169	55	23	25	54	15	12	18	42	23	33	30	56	26	35	103	47	42	100	68	39	135	45	58	91	48	35
ADSL_153	2	3	19	11	0	4	28	4	2	2	14	2	0	15	10	12	22	11	10	33	16	4	16	7	3	0	3	6	0	1	14	1	3	4	19	3	4	18	2	2	12	10	6	24	2	7	7	2	4
AHCY_174	153	136	706	454	153	143	606	176	199	94	458	147	35	433	216	209	728	162	214	791	259	129	692	240	148	75	313	220	190	177	362	196	222	191	395	182	135	353	189	135	509	275	238	469	248	186	396	220	253
AIFM1_183	90	70	328	253	71	107	319	125	68	105	421	90	7	170	79	91	308	66	95	493	171	102	518	165	86	47	127	106	87	70	230	100	117	99	297	101	62	191	88	68	304	162	199	413	195	156	321	169	158
AKAP8L_196	3	5	13	7	6	2	17	4	2	15	29	26	10	101	22	30	41	18	13	68	16	12	56	19	4	3	12	2	2	12	23	8	8	9	15	8	16	76	25	29	53	31	19	77	18	9	29	13	6
ALDH7A1_227	0	1	3	0	2	1	1	1	2	3	7	1	1	2	0	3	1	3	0	2	0	2	10	1	3	0	1	3	5	1	1	1	1	2	2	3	0	2	0	9	7	3	0	14	3	2	2	1	4
ALDOA_232	1973	1687	10592	4530	3310	1997	7889	4450	3447	1640	6054	2292	892	6067	2122	2663	4612	2180	2224	6814	2946	1988	7026	2867	4469	1761	4002	3015	4870	2470	4838	4679	5191	2428	5193	3924	1576	4833	2888	1611	7465	3368	2643	6986	3185	2251	4753	2925	5475
ALDOC_233	0	0	0	0	0	0	0	0	0	0	0	0	0	0	0	0	0	0	0	0	0	1	0	0	0	0	0	0	0	0	0	0	0	0	0	0	0	0	0	0	3	0	0	0	0	0	1	1	0
ALG8_238	5	10	15	18	9	6	14	13	12	7	18	8	5	18	17	20	34	15	10	41	18	7	43	22	15	8	13	14	15	2	26	15	8	8	17	15	8	21	9	16	20	19	19	28	28	10	20	16	25
AMDHD2_248	27	16	95	31	27	16	66	35	31	19	53	23	85	133	64	75	147	92	43	125	53	61	105	47	56	46	33	17	24	44	43	14	31	18	43	26	28	81	33	85	131	50	50	64	26	28	44	20	65
ANKRD10_277	156	186	659	506	199	187	615	259	193	208	438	166	575	1641	255	610	599	652	257	685	223	451	724	195	342	490	384	260	185	407	306	282	235	259	260	211	167	404	219	650	1070	266	365	904	304	273	486	295	271
ANO10_292	103	103	435	284	111	129	438	147	130	135	526	159	182	1467	274	161	772	159	155	541	192	153	523	153	133	81	157	133	104	126	279	137	178	121	366	147	208	666	263	147	420	232	250	446	140	129	237	112	191
AP2M1_322	7	8	165	25	10	5	41	22	10	5	35	17	6	22	10	22	39	18	9	39	22	17	94	29	193	5	30	4	18	6	19	28	23	7	26	12	7	27	16	4	37	23	17	39	24	47	70	27	120
AQP3_373	0	2	2	1	3	1	2	0	0	1	3	0	0	0	0	0	1	0	0	0	0	0	0	0	2	0	2	0	2	0	2	1	2	0	3	1	0	0	2	1	0	0	0	0	1	0	1	0	1
ARHGAP1_411	20	21	138	56	21	17	77	47	40	20	103	22	5	78	35	22	80	21	30	109	57	26	76	44	22	19	69	44	29	17	67	43	55	29	93	29	28	87	27	19	57	41	26	83	37	28	65	45	34
ARHGEF9_427	0	0	0	0	0	1	0	0	0	0	1	0	0	0	0	0	0	1	0	0	0	0	0	0	0	1	0	0	0	0	1	0	0	1	0	0	0	0	0	0	0	0	0	0	0	0	0	0	0
ARPC3_455	3185	2428	9194	5513	3095	3281	7942	3964	3263	2896	9028	3442	416	6106	3150	2806	7094	2130	2836	8122	4008	2718	8326	3203	3310	1472	4087	3383	3532	2662	5225	3728	3828	3436	5364	3868	3083	5202	4128	2077	4306	4356	4361	4480	4294	3038	4737	3443	4886
ARSE_468	0	0	4	3	1	1	0	0	1	2	5	0	0	1	0	0	4	0	1	4	1	2	3	0	1	1	1	0	0	0	5	1	0	0	3	0	0	0	1	0	1	1	4	3	3	2	1	1	1
ATF4_500	388	292	1751	764	581	467	1590	768	914	885	2263	1517	466	4457	2811	1220	5939	989	687	3248	1108	882	1459	866	801	343	718	538	742	569	839	890	996	608	1121	894	1431	3262	1988	471	1751	879	558	705	480	557	821	595	1031
ATF5_501	15	10	93	46	21	27	125	30	28	16	99	33	266	164	65	103	221	143	84	291	102	75	222	92	59	37	53	35	16	33	46	41	32	24	50	41	25	76	36	121	216	195	71	173	87	112	166	64	59
ATF6_502	64	58	200	157	70	62	201	61	60	53	222	72	20	334	104	81	238	47	70	249	97	50	196	51	48	29	99	92	71	45	166	70	71	69	222	82	67	173	88	56	203	85	89	231	107	47	142	72	77
ATP11B_517	95	109	458	347	81	110	436	123	105	106	543	111	257	738	235	321	767	230	190	815	255	208	681	125	157	146	215	208	92	111	347	89	116	114	366	113	113	489	131	361	877	269	264	686	237	168	443	193	165
ATP6V0B_562	140	109	757	407	101	117	628	169	94	108	648	137	46	705	246	162	1041	94	102	874	161	191	764	131	196	83	302	267	116	107	363	122	141	133	544	159	133	614	195	155	428	215	169	491	106	143	553	100	239
AURKB_587	5	4	53	48	8	5	65	11	11	2	48	13	2	10	7	5	36	5	2	38	10	10	45	24	2	3	21	21	11	11	39	19	17	6	35	19	4	53	7	5	43	12	11	67	48	19	69	52	9
AXIN1_590	0	1	1	7	1	1	4	1	1	0	4	2	0	12	6	1	5	0	1	7	2	0	4	3	0	2	1	2	1	0	0	0	0	0	0	0	0	9	4	1	3	3	0	2	0	0	2	1	0
B4GALT1_603	4	4	26	13	2	5	31	6	5	4	11	2	1	6	5	5	19	3	2	21	6	1	16	0	4	2	8	14	8	6	13	11	1	5	14	1	5	15	4	1	3	5	7	13	4	1	11	5	9
B4GALT2_604	0	1	1	7	1	0	2	0	0	1	3	0	1	4	1	1	12	0	2	9	1	2	6	0	1	0	6	0	0	3	1	2	2	1	5	2	1	10	2	1	8	4	1	10	2	3	2	4	1
BAD_619	3	9	19	9	4	4	16	13	5	6	11	7	3	22	14	9	17	9	2	31	8	2	30	8	3	2	10	11	5	7	19	7	9	10	15	6	5	7	4	3	8	6	8	22	9	3	22	4	14
BANF1_635	137	106	592	329	137	109	514	206	144	95	510	127	10	251	135	134	406	119	100	481	147	118	507	151	113	57	292	241	160	76	348	189	221	139	406	176	118	407	153	59	277	199	145	414	159	127	372	152	200
BCAT2_651	0	0	2	0	2	1	2	2	2	0	4	1	0	3	1	0	4	4	0	8	2	2	2	1	0	1	0	6	1	1	3	1	4	0	4	1	1	6	0	1	1	2	1	5	3	1	3	1	0
BCL7B_670	13	9	121	64	23	13	99	34	11	37	120	42	50	223	60	57	183	39	45	136	39	59	161	32	79	39	46	23	16	27	54	23	21	27	58	27	46	232	59	67	165	55	49	149	32	83	152	49	76
BECN1_680	32	20	122	54	38	27	85	59	40	25	73	28	6	75	42	33	62	31	27	84	35	31	81	60	45	22	56	39	34	22	54	47	52	31	62	47	19	57	26	14	61	55	35	82	32	48	56	32	81
BZW2_805	70	45	204	136	46	70	165	67	53	50	185	57	16	125	56	77	164	64	83	254	76	74	244	95	78	39	73	58	70	57	99	77	72	71	131	88	56	138	89	95	140	101	85	144	120	84	122	84	105
C1D_859	16	13	98	40	11	21	44	31	12	23	36	26	5	28	10	13	32	14	11	33	8	19	39	10	62	29	27	13	9	32	17	18	19	28	34	18	13	35	21	35	24	25	20	26	17	27	31	12	55
C1QA_867	0	0	0	0	0	0	0	0	0	0	0	0	0	0	0	0	0	0	0	0	0	0	0	0	0	0	0	0	0	0	0	0	0	0	0	0	0	0	0	0	0	0	0	0	0	0	0	0	0
C2CD2_875	0	1	4	1	1	1	4	0	2	1	0	1	19	16	11	14	31	17	11	31	9	8	32	14	3	2	5	1	0	1	0	1	1	1	1	2	4	14	3	6	42	15	13	26	13	10	20	14	0
CA2_908	14	5	65	23	5	12	59	7	5	6	36	8	1	24	13	7	57	6	13	91	19	12	85	12	8	2	36	14	9	5	23	6	9	9	35	7	10	41	16	6	27	33	12	43	4	8	31	5	11
CALU_944	2	8	31	15	3	2	20	6	2	0	20	2	17	26	4	16	32	9	2	23	6	13	23	9	11	0	6	12	8	6	10	6	2	6	12	6	7	7	8	21	65	13	13	44	10	7	19	7	8
CANT1_956	2	9	24	22	6	8	26	13	5	15	21	13	10	74	29	31	77	16	19	74	24	14	83	24	0	7	17	13	9	5	23	6	10	12	13	6	18	43	20	10	51	32	32	67	39	32	44	21	14
CAPN1_957	8	14	55	47	17	9	65	12	19	23	56	34	11	85	33	22	76	23	30	84	37	24	92	41	11	12	40	37	20	19	36	17	18	34	50	29	26	72	36	15	67	46	34	81	44	29	55	28	20
CASP10_978	0	0	7	2	0	1	6	2	0	1	1	0	1	0	2	4	1	4	3	6	1	1	6	2	1	3	2	0	0	0	9	4	2	1	3	1	1	0	1	2	7	9	4	6	3	1	7	1	1
CASP10_979	4	2	11	18	5	2	11	7	8	0	8	3	2	13	6	12	8	7	14	21	7	11	26	8	3	7	9	11	7	7	15	5	5	6	17	2	0	16	6	8	23	15	11	28	11	9	20	11	7
CASP3_983	17	20	81	77	24	31	95	25	21	28	76	24	10	203	81	43	178	39	60	172	91	75	151	77	11	15	62	36	11	22	81	32	28	20	48	38	23	119	41	44	128	99	60	126	102	84	128	77	25
CASP7_985	32	34	167	88	26	42	133	42	57	36	135	39	5	89	41	37	119	30	34	164	90	55	224	89	58	26	96	59	30	24	116	40	44	47	113	47	28	107	45	17	109	90	85	182	117	82	185	98	60
CASR_993	0	0	1	2	0	0	0	0	0	0	0	0	0	0	0	0	0	0	0	0	0	0	0	0	0	0	0	2	0	0	0	0	0	0	1	0	0	0	0	0	0	1	0	0	0	0	0	0	0
CBLB_1005	1	0	4	1	1	1	2	3	0	3	3	2	0	13	4	3	10	5	3	16	3	4	11	3	1	1	1	0	1	2	4	0	4	0	6	0	0	2	4	1	9	6	4	8	3	2	5	4	2
CBR1_1006	173	137	358	271	137	225	395	146	171	156	524	143	51	190	196	239	598	224	283	781	288	197	871	267	185	111	159	129	215	190	231	165	174	195	296	211	158	309	175	111	454	364	388	587	394	213	419	275	323
CBR3_1007	1	0	10	1	0	1	2	3	0	1	9	1	0	4	0	0	2	1	3	6	3	1	10	8	2	2	1	3	1	0	3	0	4	1	6	1	0	1	0	1	12	1	5	17	10	4	16	12	0
CCDC86_1031	3	0	11	2	7	2	12	3	5	3	11	5	3	13	3	2	7	1	0	17	5	0	18	2	2	1	3	1	1	3	6	1	4	2	9	0	1	9	5	0	6	2	1	7	1	2	5	5	1
CCL2_1039	167	117	3231	1145	197	170	2974	265	1703	82	1151	399	26	47	26	43	218	41	85	130	49	108	244	62	637	588	3071	949	233	694	338	468	298	355	312	267	207	503	149	149	68	339	222	179	228	241	234	93	368
CCNA1_1047	0	0	3	0	1	1	0	0	0	0	0	0	0	0	0	0	0	0	0	0	0	0	0	0	0	0	2	1	0	0	0	2	0	0	0	0	1	0	1	0	0	0	1	0	0	0	0	0	0
CCND1_1062	14	17	55	40	23	8	68	14	9	9	77	10	6	38	23	34	95	31	33	102	64	28	121	45	8	3	29	44	17	17	57	18	41	11	81	28	11	58	29	7	99	40	17	83	18	17	48	17	12
CCR5_1093	0	0	0	0	0	0	0	1	0	0	0	0	0	0	0	0	0	0	0	0	0	0	0	0	0	0	0	0	0	0	0	0	0	0	0	0	0	0	0	0	0	0	0	0	0	0	0	0	0
CCT7_1100	601	477	2730	1747	597	633	2604	793	744	672	2690	813	237	2817	1021	804	3063	598	850	3236	1071	629	2810	816	604	397	1118	991	728	552	1701	754	826	858	1724	874	747	2154	1047	532	2103	1163	931	2153	1066	677	1501	842	1007
CD320_1116	50	32	187	128	56	35	126	48	68	41	136	59	26	183	87	83	195	55	61	281	80	58	219	82	49	32	76	57	41	54	73	59	57	45	109	79	48	131	66	55	127	106	77	167	86	42	118	66	73
CD40_1129	7	4	51	48	7	6	88	11	9	5	53	14	0	41	4	3	22	1	0	25	6	3	14	3	3	2	29	38	15	6	29	11	18	14	39	13	10	31	7	7	7	11	7	18	6	5	12	7	4
CD8A_1152	0	0	0	0	1	1	0	0	0	0	2	0	1	0	0	0	0	0	0	0	0	0	0	0	0	0	0	0	0	1	0	0	0	0	0	0	0	0	0	0	0	0	0	0	0	0	0	1	0
ADGRE5_1154	37	13	115	89	31	27	121	46	41	24	168	52	9	120	33	42	120	29	51	115	40	36	131	45	40	21	39	49	35	36	79	42	52	40	77	52	38	94	61	20	102	49	53	100	60	24	72	65	68
CDC25A_1158	0	0	6	4	2	0	3	0	0	0	0	0	2	15	1	3	8	0	3	16	5	4	34	4	1	2	0	9	3	0	3	0	2	1	2	1	0	10	5	2	19	5	11	21	13	5	19	14	4
CDC26_1162	71	67	189	154	59	66	191	86	72	67	249	80	11	204	100	59	219	49	77	267	131	73	258	104	69	23	97	72	78	50	141	81	84	73	153	91	51	158	93	32	129	118	116	189	121	115	171	147	100
CDCA5_1184	1	1	6	3	0	0	1	1	1	0	5	0	0	2	0	0	1	0	0	3	0	0	6	7	2	0	4	4	0	0	3	1	0	0	0	1	1	4	1	3	6	1	5	3	21	11	17	14	4
CDCA8_1185	6	3	61	31	6	6	57	7	14	1	25	7	0	21	5	2	27	8	8	27	14	8	51	52	6	7	16	20	9	7	27	12	10	10	22	18	3	37	15	3	45	15	21	102	54	46	148	94	9
CDH1_1186	617	383	3211	1143	576	567	1966	991	636	599	1853	735	669	2525	835	1087	2093	897	691	2134	974	814	2585	912	2077	814	1081	729	720	510	1058	801	782	634	1241	721	713	1647	908	723	2018	1015	1127	1697	934	1084	1797	837	1916
CDH3_1191	34	39	256	252	70	47	297	63	54	39	172	47	4	216	45	52	137	38	29	250	74	42	252	65	39	36	133	139	73	44	206	87	113	45	201	70	46	201	54	14	174	81	80	231	84	57	146	106	74
CDK2_1202	8	12	85	32	16	16	56	14	15	6	37	13	0	25	8	11	18	8	10	20	9	10	47	29	25	2	40	32	12	15	39	34	24	15	25	25	8	25	5	9	19	19	16	41	38	21	73	48	18
CEBPD_1242	8	3	18	19	5	5	76	8	15	7	55	12	3	40	9	18	36	14	23	82	30	19	130	31	15	14	10	14	7	16	30	5	10	18	27	8	10	43	9	16	31	38	59	87	35	29	76	24	9
CENPA_1247	0	0	3	0	0	0	0	0	1	0	0	1	0	1	0	0	0	0	0	1	0	0	2	6	0	0	2	1	0	1	4	1	1	0	1	0	0	4	0	0	1	0	1	4	2	2	8	6	0
CENPE_1249	1	0	12	1	0	0	2	0	1	1	4	1	0	1	0	0	1	0	1	2	1	0	1	2	0	0	0	0	1	0	2	1	1	0	7	1	0	3	1	3	6	1	4	20	6	6	12	6	1
CEP57_1257	23	10	51	33	15	22	33	19	31	15	41	18	219	123	52	72	114	88	59	59	29	25	71	26	33	35	29	13	17	26	30	19	22	30	28	31	24	35	34	94	55	29	60	44	37	39	41	38	22
CERK_1258	0	0	2	2	0	0	0	0	1	0	0	0	0	0	0	0	1	1	1	0	0	0	0	0	0	0	0	0	0	0	0	0	0	0	0	0	0	0	0	0	1	0	0	2	0	0	3	0	0
CES1_1259	0	0	1	2	0	0	0	0	0	0	0	0	0	0	0	0	0	0	0	0	0	0	0	0	0	0	0	0	0	1	0	0	0	0	2	1	0	0	1	0	0	0	0	0	0	0	0	0	2
CFLAR_1269	133	69	509	323	130	126	584	164	254	187	524	252	44	718	48	39	123	29	45	59	39	46	90	50	194	131	251	160	129	189	201	154	116	170	230	151	265	500	238	68	60	61	44	77	41	55	106	31	190
CFLAR_1270	2	4	25	19	7	9	31	8	13	4	19	10	8	17	11	22	27	21	17	57	20	35	57	18	7	3	14	8	4	7	15	14	4	6	27	8	3	16	9	37	52	27	31	108	37	27	47	46	7
CGA_1272	0	0	0	0	0	0	0	0	0	0	0	0	0	0	0	0	0	0	0	0	0	0	0	0	0	0	0	0	0	0	0	0	0	0	0	0	0	0	0	0	0	0	0	0	0	0	0	0	0
CHEK2_1289	1	3	9	3	1	1	4	2	0	2	4	1	1	4	0	2	3	0	0	5	0	1	6	1	2	1	3	5	4	0	4	1	3	2	6	4	1	1	3	2	3	2	1	10	1	3	5	3	3
CHERP_1290	17	7	60	18	11	13	60	31	8	22	50	36	16	178	48	69	119	57	53	181	74	69	185	87	31	26	22	25	21	16	43	18	16	13	34	16	25	129	56	28	170	85	63	146	63	64	154	76	24
CHMP6_1311	16	25	112	80	16	30	109	33	8	40	112	35	57	316	80	94	275	68	67	339	68	78	284	49	34	60	47	50	22	40	59	17	20	46	121	17	48	198	73	84	269	100	81	283	86	80	197	54	51
CHN1_1312	0	0	0	0	0	0	0	0	0	0	0	0	1	3	0	1	1	0	0	2	0	1	0	0	0	0	0	1	0	1	0	1	0	0	0	0	0	0	0	0	5	0	2	0	0	0	1	0	0
CHRNA2_1325	0	0	0	0	0	0	0	0	0	0	0	0	0	0	0	0	0	0	0	0	0	0	0	0	0	0	0	0	0	0	1	0	0	0	0	0	0	0	0	0	0	0	0	0	0	0	0	0	0
CIAPIN1_1343	4	4	5	1	3	3	4	3	0	3	1	4	2	13	6	4	9	5	3	18	10	13	17	10	1	1	4	1	2	1	6	3	3	2	2	2	3	4	2	10	18	13	6	12	8	9	11	8	5
CKS1B_1362	41	40	235	198	46	40	227	27	81	36	219	73	15	171	73	35	215	18	36	180	48	28	172	73	41	26	104	123	58	45	139	62	74	65	148	65	58	230	83	39	101	52	77	144	98	71	225	136	77
CLTB_1402	214	129	807	457	190	210	832	262	238	301	773	338	697	731	292	550	899	523	371	1168	401	291	1238	345	443	790	352	277	277	276	446	249	226	246	466	249	321	675	386	323	686	460	535	728	486	306	716	344	436
CNDP2_1408	0	0	0	0	0	0	2	0	1	0	1	1	0	4	3	0	0	0	0	0	1	0	1	1	0	0	1	1	0	0	0	1	1	1	0	0	0	1	0	1	1	1	1	3	0	1	2	0	0
CNPY3_1433	44	53	229	141	46	53	252	61	77	32	199	65	17	238	121	59	301	54	55	302	107	41	209	91	45	38	109	111	64	48	170	77	107	54	164	84	32	191	83	32	120	117	72	131	79	72	124	96	77
COA6_1437	100	69	273	149	67	97	222	75	92	87	336	98	10	159	107	84	232	54	101	226	120	74	261	112	90	39	118	103	84	83	201	78	84	84	223	73	76	194	104	35	149	102	121	116	87	92	170	61	131
COASY_1438	11	6	57	62	20	10	45	15	12	8	57	12	5	90	55	39	144	34	41	181	48	28	165	44	4	13	39	16	12	17	66	25	15	13	36	25	15	98	28	18	98	71	53	121	60	42	117	64	15
COG7_1450	0	0	1	4	0	1	1	0	0	1	0	0	2	5	1	3	3	0	0	2	2	1	5	1	0	2	0	1	0	1	0	1	0	0	1	1	0	3	0	0	2	1	1	8	1	0	2	1	0
COL4A2_1473	76	68	589	394	181	93	681	204	178	84	215	99	112	1529	486	443	1537	369	492	1488	680	334	1304	545	134	141	309	298	168	166	348	246	312	157	401	158	115	662	263	190	1020	671	556	1381	546	397	713	523	162
COL5A1_1480	0	0	1	0	0	0	0	2	0	0	1	0	0	0	0	0	1	0	0	0	0	0	0	0	0	0	0	0	0	0	2	0	1	0	2	0	0	1	0	0	0	0	0	1	0	0	0	0	0
COPS5_1497	157	128	518	308	140	170	381	196	142	129	552	162	198	448	263	353	554	304	218	655	275	219	662	281	318	192	163	166	183	170	315	199	163	182	225	228	138	309	200	229	569	337	400	460	375	309	476	294	298
COPS7A_1498	23	18	159	60	19	18	68	42	20	42	108	34	7	126	61	49	117	26	40	136	49	46	145	64	42	19	55	55	31	20	56	31	22	30	71	31	31	115	44	21	98	54	37	87	36	38	95	39	58
COPZ1_1499	104	107	418	245	109	148	399	138	129	69	380	101	16	241	140	126	405	88	121	418	161	86	492	122	128	69	166	134	107	123	234	116	181	143	293	166	84	232	118	73	287	181	167	405	173	120	288	169	223
CORO1A_1507	0	0	3	9	0	0	7	3	0	0	2	0	2	1	1	1	2	0	0	1	0	0	2	1	1	0	1	5	0	0	3	2	2	1	1	0	1	2	2	0	0	0	0	3	2	0	0	0	2
CRTAP_1578	1	0	1	0	0	0	0	1	1	0	1	0	0	1	0	2	0	0	1	7	1	1	3	0	0	0	1	0	0	1	1	1	0	0	0	0	0	0	1	0	3	0	1	4	1	1	3	0	0
CSNK2A2_1609	15	18	97	48	17	23	63	32	32	25	133	44	10	148	103	50	164	61	37	166	63	46	139	53	47	8	46	29	36	10	67	31	39	17	87	33	23	107	57	19	133	81	37	117	58	62	116	53	48
CSRP1_1611	101	79	575	240	162	94	413	306	219	85	373	146	10	380	131	117	213	112	66	349	186	87	371	152	142	37	181	161	233	105	214	340	325	108	303	225	80	244	156	27	197	182	78	225	140	75	165	147	270
CTNNAL1_1630	144	119	691	377	155	136	561	186	159	134	649	202	53	710	254	129	521	100	109	508	192	138	469	212	156	74	277	240	148	110	387	228	205	181	440	226	160	438	270	100	348	210	136	370	160	141	318	172	212
CTSD_1642	205	183	585	313	230	202	472	243	194	188	493	194	63	819	402	429	986	250	379	1329	412	289	1059	347	230	124	311	249	239	229	494	194	312	219	519	241	162	689	255	167	748	479	330	861	305	296	492	252	367
CTSG_1643	1	0	0	0	0	1	0	0	0	0	0	0	0	0	0	0	0	0	0	0	0	0	0	0	0	1	0	0	0	0	2	0	0	0	0	1	0	0	0	0	0	0	2	0	0	0	0	0	0
CTTN_1650	35	25	130	86	38	39	107	63	37	30	91	29	21	86	93	117	226	97	126	321	127	80	322	99	63	31	58	45	32	43	86	56	51	35	76	35	19	75	49	44	215	134	91	264	113	75	161	80	93
CXCL2_1672	5	0	42	36	4	4	162	35	56	19	99	17	4	24	8	8	50	6	12	20	8	14	25	8	44	30	72	21	4	27	4	23	14	25	16	4	14	21	6	9	9	21	6	18	9	8	16	3	17
CYCS_1692	19	9	31	12	16	13	14	14	12	4	25	6	75	45	18	69	42	82	47	80	42	56	101	37	21	17	16	8	10	11	9	11	10	18	5	12	7	12	10	112	92	51	64	84	57	25	56	33	36
CYP1A2_1699	0	0	0	0	0	0	0	0	0	0	0	0	0	0	0	0	0	0	0	0	0	0	0	0	0	0	0	0	0	0	0	0	0	0	0	1	0	0	0	0	0	0	0	0	0	0	0	0	0
CYP2A6_1709	0	0	0	0	0	0	0	0	0	0	0	0	0	0	0	0	0	0	0	0	0	0	0	0	0	0	0	0	0	0	0	0	0	0	0	0	0	0	0	0	0	0	0	0	0	0	0	0	0
CYP2E1_1722	3	1	8	5	4	0	4	3	1	6	1	3	10	29	9	11	11	14	6	13	2	10	20	3	5	12	3	0	1	5	3	3	9	5	0	2	2	9	4	10	22	11	6	21	12	5	5	13	0
CYTH1_1748	0	2	1	0	0	2	4	3	1	1	0	1	1	6	2	2	13	4	2	12	2	5	14	2	0	1	1	1	0	1	1	1	0	3	5	0	0	9	2	9	20	4	1	12	8	2	5	3	0
DAD1_1749	90	83	303	215	108	107	302	108	157	82	250	112	33	351	197	140	407	110	180	489	187	80	432	141	82	60	142	159	111	101	215	113	139	125	211	137	127	204	140	93	182	217	191	269	185	108	189	146	138
DAG1_1750	56	67	326	179	51	62	260	69	55	75	205	94	32	469	131	156	423	156	198	628	215	133	572	179	67	105	158	145	66	124	201	52	72	110	208	75	90	418	126	93	403	238	224	568	205	150	438	205	79
DAXX_1756	179	158	713	545	188	189	786	232	178	267	882	246	403	1435	352	415	1159	359	356	1251	391	329	1199	319	256	307	308	269	221	213	532	221	243	247	560	265	323	895	436	432	1051	535	537	1069	482	379	815	453	319
DBH_1758	0	0	0	0	0	0	0	0	0	0	0	0	0	0	0	0	0	0	0	0	0	0	0	0	0	0	0	0	0	0	0	0	0	0	0	0	0	0	0	0	0	0	0	0	0	0	0	0	0
DDB2_1798	6	6	51	34	9	3	29	6	5	4	25	0	1	22	8	7	21	5	3	36	6	14	36	13	6	1	15	14	7	8	21	8	8	11	26	11	7	15	1	8	18	17	14	31	17	20	49	14	9
DDR1_1804	27	25	117	65	56	29	90	61	32	62	72	55	45	292	92	119	164	97	84	208	103	99	222	101	82	100	59	57	41	117	74	62	52	53	57	43	67	139	106	85	143	133	76	124	83	81	89	64	83
DEPDC1B_1847	101	113	321	250	90	152	301	121	84	301	513	263	381	828	368	418	767	374	329	873	315	292	871	312	160	451	134	176	119	258	222	83	98	275	254	104	292	673	368	648	872	284	347	648	408	264	599	339	158
DERA_1848	3	2	12	6	1	0	4	6	3	1	7	2	0	10	4	4	6	5	3	8	7	3	17	1	2	1	4	2	3	1	7	0	3	4	11	5	3	7	2	2	6	6	2	10	4	3	8	1	1
DES_1849	0	0	0	0	0	0	0	0	0	0	0	0	0	0	0	0	0	0	0	0	0	0	0	0	0	0	0	0	0	0	0	0	0	1	0	0	0	0	0	0	0	0	0	0	0	0	0	0	0
DFFA_1850	1	7	34	27	11	2	30	5	4	6	19	5	1	48	13	7	29	5	9	32	12	7	37	8	3	5	8	8	8	3	13	5	9	5	22	8	1	32	2	6	28	10	6	36	11	3	18	14	3
DHDDS_1856	17	14	63	31	24	18	46	32	29	13	59	28	28	97	63	61	118	56	52	107	77	62	151	67	30	16	24	20	30	19	34	28	43	33	52	39	20	42	31	35	112	75	54	107	61	48	64	35	45
DHX29_1863	10	8	22	12	6	2	17	12	10	12	28	15	2	29	12	27	46	23	18	43	29	19	43	29	18	8	12	8	16	8	12	10	15	7	19	13	11	28	18	6	52	18	34	70	27	27	31	33	17
DLD_1877	0	2	12	0	0	0	1	0	1	0	0	1	0	1	0	0	2	0	0	3	1	2	0	1	0	0	1	0	0	0	1	0	0	0	1	1	0	1	0	0	5	3	2	1	0	0	0	1	0
DMTF1_1887	3	3	8	7	1	0	11	5	1	3	13	0	3	23	9	9	22	8	6	9	2	10	12	8	2	1	1	3	2	0	3	3	6	3	4	1	0	4	6	4	22	9	6	11	8	3	6	4	2
DNAJB2_1906	0	3	1	0	0	0	0	0	0	0	0	0	0	3	0	0	0	0	0	2	0	0	0	0	0	0	0	0	0	0	0	0	0	0	0	0	0	0	0	0	0	0	0	0	0	0	0	1	0
DNM1_1924	2	2	6	1	4	1	8	0	1	2	2	0	0	8	0	3	4	1	1	3	1	1	3	1	2	2	2	0	1	0	0	4	7	1	2	0	0	5	0	0	6	2	4	13	0	2	1	0	5
DNMT1_1928	1	0	12	6	2	2	11	3	1	1	6	2	0	10	2	2	4	1	0	7	3	1	13	2	0	2	5	8	0	4	18	1	0	3	3	4	2	12	0	1	19	5	3	19	5	3	12	7	3
DPH2_1940	0	0	1	0	1	0	2	0	1	0	2	2	0	4	2	0	5	0	2	3	0	0	0	1	0	2	0	0	0	3	0	0	0	0	0	0	0	1	3	2	2	0	0	4	0	1	0	1	0
DPM2_1947	35	31	153	64	43	42	114	41	57	35	162	62	24	198	67	68	166	45	54	189	66	52	146	40	37	23	48	44	53	39	71	41	65	42	104	56	39	152	64	45	184	61	60	175	75	45	106	59	86
DRAP1_1957	24	19	74	96	23	30	136	30	22	22	111	21	2	75	29	15	102	11	22	98	20	11	87	23	11	7	26	71	21	10	94	28	29	30	106	13	18	97	22	7	46	25	19	50	23	11	42	18	29
DSG3_1968	1	0	3	3	0	0	3	0	0	0	2	1	0	0	0	0	0	0	0	0	0	0	0	0	0	0	0	0	1	0	2	1	0	0	1	0	0	0	0	0	0	0	0	1	1	0	0	0	0
DUSP3_1987	101	62	187	65	81	99	129	103	110	92	165	100	139	321	218	284	297	309	268	388	268	226	424	252	164	93	87	49	79	116	103	112	69	89	109	117	111	134	157	213	332	253	293	276	324	230	259	229	166
DYNLL1_1997	469	300	2002	793	445	377	1194	683	550	314	1463	490	35	800	657	638	1615	480	637	2192	871	832	2448	1059	686	186	694	567	538	431	822	689	678	455	845	581	362	832	488	322	1090	968	852	1223	1025	1023	1506	1031	1131
E2F1_2008	0	0	0	0	0	0	0	0	0	0	0	0	1	0	0	0	0	0	0	0	0	0	0	0	0	1	0	0	0	0	1	0	2	0	0	0	1	0	0	0	0	0	0	0	0	0	2	0	0
E2F2_2009	0	0	0	0	0	0	0	2	0	0	0	0	0	0	0	1	0	0	0	0	1	0	0	0	0	0	0	0	1	0	0	0	0	0	1	0	0	0	0	0	0	0	0	0	0	0	0	0	0
EAPP_2012	15	10	27	10	6	6	34	7	4	10	33	5	1	45	15	10	29	10	8	38	18	12	31	12	11	2	20	10	9	4	16	9	13	9	16	12	8	16	21	2	17	13	16	27	16	15	14	14	11
EBNA1BP2_2014	257	160	941	454	266	241	789	355	328	274	789	353	466	1306	784	521	1537	403	440	1522	629	420	1293	484	404	219	428	273	268	210	425	352	360	224	432	369	347	802	565	276	955	618	449	804	541	407	650	442	524
EBP_2015	115	92	418	279	108	127	339	79	120	77	318	132	12	167	85	221	418	158	210	523	294	218	673	310	104	72	240	175	122	143	249	148	158	174	242	115	109	341	136	111	356	294	327	443	269	202	474	248	182
EDN1_2029	241	113	1032	522	231	135	836	390	262	474	872	390	21	744	40	92	158	45	97	212	117	112	297	129	415	146	510	258	233	201	309	381	207	221	484	210	423	779	553	52	96	151	317	272	244	268	256	160	360
EIF3C_2092	3	1	18	11	7	6	12	14	4	8	20	4	3	16	10	4	20	16	15	19	3	10	15	5	8	4	1	4	4	7	6	4	6	8	24	2	6	10	4	10	21	8	10	14	6	7	5	3	12
EIF3E_2094	3658	2401	9656	5688	2270	3749	9762	3383	2929	3501	12373	3529	6749	11803	4812	5533	12522	4570	3554	12370	4159	3080	10492	2541	4638	3727	4320	3312	2844	3956	6099	2804	3194	4085	6604	3567	4526	7470	4734	5711	7738	4038	4864	5498	3570	2802	5293	2530	5770
EIF4EBP1_2107	262	202	1672	962	305	279	1534	363	425	362	1678	559	688	4001	1571	787	4076	607	484	2081	440	526	1257	457	346	202	454	454	416	397	886	390	461	475	992	607	911	1846	1019	704	1148	538	470	657	376	375	592	368	509
ELAVL1_2115	1	0	7	6	2	2	6	0	1	2	3	0	47	34	10	18	19	26	2	18	2	17	11	2	2	1	4	2	1	5	7	2	0	3	4	2	3	16	0	42	37	5	6	11	2	4	5	0	1
EML3_2142	0	0	1	0	0	0	0	0	0	0	0	1	0	0	0	0	1	1	0	0	0	1	0	0	0	0	0	0	0	0	0	1	3	0	0	0	0	0	0	0	1	2	0	0	0	0	0	1	1
ENOSF1_2157	0	2	1	0	0	1	3	1	0	0	0	0	0	4	1	9	10	6	1	4	6	4	7	1	0	4	2	1	2	0	2	1	1	0	0	3	0	2	0	6	13	0	2	11	1	1	1	1	2
EPN2_2197	0	0	0	2	0	0	1	0	0	0	0	0	0	0	0	0	4	0	0	4	1	0	1	0	0	0	0	0	0	1	2	1	0	0	0	0	0	1	0	1	1	1	2	1	0	0	1	0	0
EPRS_2200	1	0	0	0	2	1	1	3	2	1	3	1	2	10	1	0	3	1	1	4	0	0	3	1	2	0	2	1	1	4	1	3	0	0	5	2	4	6	1	1	3	2	0	0	1	0	0	1	2
ETFB_2245	9	8	61	41	21	13	61	15	15	10	60	12	1	13	10	16	35	11	9	71	28	8	75	13	13	6	16	20	25	26	31	23	31	15	31	28	6	23	9	13	23	25	11	41	31	14	22	27	22
EVL_2255	50	64	199	95	57	47	161	73	69	66	248	59	81	169	90	180	181	159	115	340	156	88	309	96	85	71	60	49	81	93	90	70	82	81	120	76	42	121	82	100	312	139	162	311	128	102	186	134	131
EXOSC4_2269	4	3	7	3	3	11	12	4	6	9	11	5	3	13	14	8	19	6	4	12	10	0	41	5	3	5	3	2	3	9	5	6	3	7	6	7	3	13	9	3	18	14	14	11	14	10	8	4	5
F2_2286	0	0	0	0	0	0	0	0	0	0	0	0	0	0	0	0	0	0	0	0	0	0	1	0	0	0	0	0	0	0	0	0	0	0	0	0	0	0	0	0	0	0	0	0	0	0	0	0	0
FAH_2303	80	88	321	288	52	88	461	107	70	71	485	81	16	156	80	137	311	64	108	560	116	78	386	70	62	39	163	173	86	61	306	68	125	97	279	91	57	238	94	78	309	151	123	308	79	77	222	83	111
FAIM_2304	30	15	106	50	21	28	79	32	30	10	104	30	2	70	37	44	106	29	32	120	48	43	145	50	16	8	39	26	22	26	54	26	30	25	53	26	16	69	30	19	73	69	93	130	73	68	132	68	37
FAM20B_2318	0	3	47	25	3	4	25	11	9	4	30	12	8	54	30	9	56	12	7	35	19	12	36	16	8	4	22	11	5	4	28	15	10	8	23	13	12	36	10	9	30	12	16	46	13	6	27	8	12
FAM57A_2328	13	7	87	50	17	19	44	26	14	31	75	32	71	208	78	120	226	86	58	227	85	95	259	90	47	36	41	27	14	12	55	19	18	31	47	18	30	139	40	71	236	99	94	186	83	119	216	79	43
FAM63A_2329	2	1	4	8	3	4	5	2	1	2	5	4	1	3	1	1	8	4	2	11	9	2	4	2	2	2	0	5	0	2	3	2	4	1	4	3	4	4	0	1	5	4	5	10	5	1	6	5	5
FASTKD5_2353	3	5	18	10	9	2	13	8	9	9	25	8	30	47	21	43	54	45	23	69	34	35	93	37	13	22	8	6	0	19	9	4	5	15	9	2	10	33	14	62	90	51	48	60	41	30	56	45	8
FBL_2360	44	34	195	133	44	57	185	70	57	36	125	51	6	126	50	34	160	40	47	127	45	20	119	40	25	29	73	65	58	58	136	43	66	57	122	71	23	112	48	22	98	63	53	113	59	24	53	35	75
FBN1_2363	0	0	4	0	2	0	0	0	0	1	3	0	1	4	1	0	4	1	0	2	0	0	5	1	0	0	1	1	2	0	0	1	2	0	5	0	0	3	0	1	0	0	0	0	0	1	2	0	1
FBXL12_2366	17	15	61	32	24	13	59	24	11	14	53	31	46	141	54	91	162	67	56	131	64	63	172	44	48	26	26	15	10	29	20	16	15	14	47	26	27	65	39	69	201	57	70	136	40	63	110	45	48
FEN1_2387	1	6	30	25	3	5	50	2	2	2	16	4	3	44	11	10	40	5	5	41	16	13	60	21	1	6	16	15	6	0	15	2	2	2	17	3	4	38	11	10	57	18	21	95	36	18	78	31	4
FGF17_2402	0	0	0	0	0	0	0	0	0	0	0	0	0	0	1	0	0	0	0	0	0	0	0	0	0	0	0	0	0	0	0	0	0	1	0	0	0	0	0	0	0	0	0	0	0	0	0	0	0
FGFR4_2419	0	0	3	0	0	0	0	0	0	0	0	1	0	1	1	0	5	0	1	3	0	0	3	1	0	0	0	0	0	1	0	0	0	0	0	0	0	1	0	0	1	1	1	1	0	1	5	2	0
FHL2_2423	230	161	1367	578	150	243	704	438	99	338	1619	318	172	1188	332	277	956	197	139	888	189	231	975	180	1184	124	255	304	239	144	658	247	213	245	1035	348	371	1302	496	144	1107	132	136	625	206	215	600	198	1237
FIS1_2429	0	2	2	4	0	0	3	0	0	1	2	2	0	6	1	2	4	0	1	4	4	0	3	3	2	0	1	7	0	2	2	1	0	0	0	2	1	1	1	0	2	0	1	3	1	0	1	1	1
FKBP14_2430	6	5	26	9	10	8	31	5	16	0	20	4	83	64	24	37	59	28	17	47	16	26	44	18	8	22	10	16	7	12	22	10	13	6	15	5	12	12	7	63	58	15	25	41	19	24	48	14	11
FOSL1_2463	95	78	419	265	105	82	318	159	114	60	441	129	14	331	112	36	261	30	30	210	71	40	141	57	139	39	187	128	102	81	227	240	193	90	353	138	54	300	96	11	171	35	10	113	41	18	88	39	174
FOXM1_2479	0	0	0	0	0	0	0	0	1	0	0	0	0	0	0	0	0	0	0	0	0	0	0	0	0	0	0	0	0	0	0	0	0	0	1	1	0	1	0	0	0	0	0	2	0	0	1	2	0
FOXO3_2481	81	88	384	224	108	79	386	122	96	284	592	268	74	1063	156	157	335	139	105	371	152	193	378	115	142	278	189	166	103	253	233	119	79	201	311	120	281	828	409	170	423	185	157	392	155	122	282	146	111
FUT1_2519	0	0	2	6	1	0	0	1	0	5	2	3	4	13	9	2	17	0	1	7	2	1	3	3	1	0	3	3	1	1	0	1	0	2	6	0	4	15	5	2	10	3	1	0	2	2	3	1	3
GAA_2549	34	44	172	109	38	38	151	46	41	32	184	46	22	169	57	57	231	43	43	187	55	60	170	45	41	40	69	60	29	45	117	46	61	61	122	60	42	152	52	37	151	71	51	155	53	45	119	45	60
GABBR1_2553	0	5	24	18	7	6	16	22	3	8	23	6	40	69	14	39	25	32	8	41	10	34	29	6	15	29	13	7	4	21	8	7	4	7	14	2	16	22	10	57	99	12	7	69	9	14	16	9	10
GABPB1_2555	106	101	358	239	118	123	314	138	178	231	373	239	236	781	193	176	386	162	122	354	153	108	313	137	234	216	179	102	136	196	193	147	119	177	175	176	272	408	303	204	330	131	154	240	146	129	203	166	205
GAD1_2566	19	5	61	35	14	22	42	30	12	20	50	19	8	45	19	25	39	31	26	49	32	29	61	13	13	15	28	19	20	24	29	16	30	16	38	14	19	38	17	22	50	23	51	79	23	22	48	22	28
GADD45B_2570	8	18	102	69	12	11	51	24	13	32	44	25	26	373	49	19	117	12	14	74	28	36	90	28	41	15	30	32	22	19	85	32	28	17	56	36	38	260	65	12	67	39	36	92	35	51	94	41	55
GAGE12J_2577	0	0	0	0	0	0	0	0	0	0	0	0	0	0	0	0	0	0	0	0	0	0	0	0	0	0	0	0	0	0	0	0	0	0	0	0	0	0	0	0	0	0	0	0	0	0	0	0	0
GATA3_2600	0	0	0	0	0	0	0	0	0	0	0	0	0	0	0	0	0	0	0	0	0	0	0	0	0	0	0	0	0	0	0	0	0	0	0	0	0	0	0	0	0	0	0	0	0	0	0	0	0
GDPD5_2628	0	0	9	0	0	0	1	4	0	0	0	0	0	13	4	4	1	0	0	5	2	3	6	2	1	1	0	2	1	1	1	0	0	2	6	1	0	3	1	1	8	2	3	18	3	3	2	4	0
GFOD1_2633	1	0	5	5	0	0	1	0	0	0	2	1	0	3	1	4	8	4	7	14	2	5	13	1	1	0	3	1	4	0	4	0	0	0	1	3	3	6	2	2	12	3	3	7	7	2	1	1	2
GFOD1_2634	1	1	2	2	1	0	4	4	1	1	2	1	4	14	12	21	26	7	8	27	12	17	28	11	1	1	2	4	1	3	3	0	2	4	3	1	2	16	6	9	45	10	7	38	12	8	13	8	2
GFPT1_2636	2	1	2	1	0	1	4	0	0	0	2	1	0	11	5	0	14	0	1	13	3	3	1	2	0	0	0	2	1	0	1	4	5	0	2	0	0	6	3	0	2	2	3	4	1	6	1	3	2
GGH_2639	17	12	60	24	14	14	41	13	15	21	37	29	1	13	12	10	30	7	12	31	22	10	35	27	19	11	23	39	28	19	32	17	37	17	30	23	15	11	14	6	16	7	19	22	31	35	33	39	35
GLI2_2664	0	0	0	0	0	0	0	0	0	0	0	0	0	2	0	0	0	0	0	0	0	0	0	0	0	0	0	0	0	0	0	0	0	0	0	0	0	0	0	0	0	0	0	0	0	0	0	0	0
GLUD1_2678	9	6	34	14	10	6	25	11	5	6	27	8	1	25	8	5	24	6	6	23	6	4	26	8	12	2	25	16	10	5	34	13	8	8	33	5	4	23	7	6	19	5	5	15	13	5	20	4	5
GNA11_2692	0	3	0	6	0	0	0	0	0	1	1	1	2	2	3	3	1	2	2	4	5	0	3	0	0	1	1	2	0	1	1	0	0	0	1	0	2	6	1	0	1	0	1	4	1	0	5	6	2
GNA15_2693	0	0	0	0	0	0	0	0	0	0	0	0	0	0	0	0	0	0	0	0	0	0	0	0	0	0	0	0	0	0	0	0	0	0	0	0	0	0	0	0	0	0	0	0	0	0	0	0	0
GNAL_2698	0	0	0	0	0	0	1	0	0	0	0	0	0	0	0	0	0	0	0	0	0	0	2	0	1	0	1	0	0	0	0	1	0	1	0	0	0	0	0	0	0	0	0	1	0	0	0	0	0
GNB5_2709	2	4	10	6	2	2	10	8	3	8	4	6	9	10	9	6	10	15	7	12	7	6	16	10	6	5	0	3	5	9	7	3	5	11	0	5	7	10	6	13	9	7	5	15	6	8	15	6	7
GPATCH8_2740	6	4	32	25	6	15	38	26	7	18	43	20	9	169	53	43	74	24	25	82	37	56	78	28	26	10	17	14	7	8	39	20	14	15	43	18	22	90	35	46	125	49	36	98	22	59	82	29	20
GPC1_2744	3	2	26	20	2	1	14	17	2	7	18	9	53	96	23	37	71	31	15	51	29	35	103	27	29	17	15	5	7	16	29	10	5	9	19	14	22	81	37	47	96	28	25	63	21	36	67	25	14
ADGRG1_2761	33	40	186	128	55	41	154	83	30	68	202	77	19	329	128	57	250	38	41	238	78	67	202	47	21	34	78	85	58	28	134	76	83	43	212	64	57	290	126	22	185	93	64	244	106	57	122	77	45
GRIN1_2787	0	0	0	0	0	0	0	0	0	0	2	0	0	0	0	0	0	0	0	0	0	0	0	0	0	0	0	0	0	0	0	0	0	0	0	0	0	0	0	0	0	0	0	0	0	0	0	0	0
GRK1_2794	0	0	0	0	0	0	0	0	0	0	0	0	0	0	0	0	0	0	0	0	0	0	0	0	0	0	0	0	0	0	0	0	0	0	0	0	0	0	0	0	0	0	0	0	0	0	0	0	0
GSK3B_2810	17	24	85	65	18	31	84	27	29	41	72	31	21	392	127	135	305	100	129	397	140	129	362	127	27	51	61	58	30	35	88	35	45	42	76	25	35	141	56	81	300	164	144	328	141	92	209	114	44
GSTM2_2823	5	3	0	6	10	6	1	2	0	12	3	1	15	7	2	21	11	17	7	8	5	6	12	5	11	31	0	4	1	8	2	5	3	10	4	1	5	4	2	27	21	7	16	16	7	9	14	5	4
GZMA_2853	0	0	0	0	0	0	0	0	0	0	0	0	0	0	0	0	0	0	0	0	0	0	1	0	0	0	0	0	0	0	0	0	0	0	0	0	0	0	0	0	0	0	0	0	0	0	0	0	0
HBB_2888	0	0	0	0	0	0	0	0	0	0	0	0	0	0	0	0	0	0	0	0	0	0	0	0	0	0	0	0	0	0	1	0	0	0	1	0	0	0	0	1	0	0	2	0	0	0	0	0	0
HDAC6_2901	12	21	93	59	22	24	86	21	24	22	84	36	10	280	72	65	221	42	46	186	65	37	185	38	26	21	41	40	31	37	56	34	43	20	95	35	19	116	40	26	143	74	72	145	49	44	103	53	36
HEBP1_2919	29	33	130	57	27	27	97	19	41	25	103	53	4	64	40	30	100	24	44	125	53	22	105	40	13	8	53	47	33	29	66	44	45	29	74	34	38	69	40	9	46	67	39	97	38	30	71	44	46
HERC6_2923	45	32	145	38	20	31	129	46	30	18	151	38	30	144	46	57	123	61	52	148	82	66	199	91	95	34	45	32	48	42	61	44	57	36	72	56	38	71	42	92	123	75	95	131	83	82	131	101	133
HERPUD1_2924	15	33	100	105	48	40	146	31	73	61	179	66	71	512	208	69	349	44	68	190	46	63	114	43	39	27	43	58	66	43	97	39	83	66	138	75	99	234	126	41	132	48	65	78	66	36	60	38	62
HES1_2925	5	13	14	21	3	7	17	3	5	6	14	2	7	40	43	51	161	37	79	221	62	27	156	37	4	3	13	21	4	8	30	3	10	3	31	4	9	42	14	23	109	67	30	81	71	22	64	52	7
HIF1A_2945	975	542	3406	921	763	829	2051	1399	1041	1111	2244	1350	423	2522	1174	1360	2416	1074	1415	2465	1425	1604	2922	1717	2344	786	1525	747	912	1026	1038	1134	957	1090	1214	1145	1156	1994	1608	821	2030	1606	1311	1418	1292	1588	1669	1123	2393
HIST1H1C_2950	84	86	756	579	67	83	691	64	90	67	270	77	58	954	479	249	1109	183	264	1122	318	241	1523	637	53	65	283	356	68	98	387	99	88	111	491	156	153	903	195	131	1030	357	472	1837	839	582	1708	871	100
HIST1H2BC_2952	117	92	692	474	68	98	619	74	145	57	507	64	105	220	195	188	475	199	187	545	262	190	766	422	97	93	172	225	127	137	256	149	137	165	233	188	110	299	136	232	395	328	394	691	766	451	830	581	184
HIST1H2BG_2953	2	1	12	2	1	0	8	1	1	0	2	0	0	1	1	0	5	6	1	3	3	2	8	8	0	0	3	1	1	0	7	1	0	1	1	1	0	3	1	1	2	6	7	12	13	5	10	5	1
HIST1H2BH_2954	0	0	0	0	0	0	0	0	0	0	0	0	1	0	0	0	0	0	0	0	0	0	0	0	0	0	0	0	0	0	0	0	0	0	0	0	0	0	0	0	0	0	0	0	0	0	0	0	0
HIST1H2BM_2956	0	0	0	0	0	0	0	0	0	0	2	0	0	0	0	0	0	0	0	0	0	0	0	0	0	0	0	0	0	3	0	0	0	0	0	0	0	0	0	0	0	0	0	1	0	0	0	0	0
HIST1H3H_2957	27	18	343	176	29	19	363	28	63	10	154	20	1	74	40	26	111	42	27	169	66	62	394	302	23	14	86	93	40	29	57	35	34	46	135	65	26	148	26	50	214	96	164	486	540	355	616	417	34
HJURP_2968	0	0	3	4	0	0	1	0	0	0	0	0	0	0	0	0	1	0	0	1	0	0	2	0	0	0	0	1	1	0	0	0	0	0	1	0	0	3	0	0	3	0	0	2	0	0	7	2	0
HLA-B_2976	835	753	5322	3018	1019	996	4821	1180	939	1110	4958	1312	132	6188	1353	653	3758	495	527	3154	840	701	3101	966	885	574	2364	1936	946	856	2731	1067	1203	1163	3991	1236	1255	5594	1707	363	1741	1106	975	2347	732	801	2065	891	1382
HLA-DPA1_2983	0	0	0	0	0	0	0	0	0	0	0	0	0	0	0	0	0	0	0	0	0	0	0	0	0	0	0	0	0	0	0	0	0	0	0	0	0	0	0	0	0	0	0	0	0	0	0	0	0
HLA-DRB1_2994	0	0	0	0	0	0	0	0	0	0	0	0	0	0	0	0	0	0	0	0	0	0	0	0	0	0	0	0	0	0	0	0	0	0	0	0	0	0	0	0	1	0	0	0	0	0	0	0	0
HLA-DRB3_2995	2	0	0	0	0	0	0	0	0	0	0	0	0	0	0	0	0	0	0	0	0	0	0	0	0	0	1	0	0	0	1	0	0	0	0	0	0	0	0	0	0	0	0	0	0	0	0	0	0
HMG20B_3013	2	2	11	3	0	1	13	3	1	7	14	2	0	7	3	5	11	1	8	13	2	5	14	1	3	0	6	5	7	5	16	1	2	5	11	1	3	15	2	3	7	2	11	10	4	9	10	5	11
HMOX1_3041	23	15	102	127	17	19	209	41	23	14	145	30	52	203	120	75	382	52	27	198	67	35	175	21	38	31	76	51	14	22	55	39	34	29	124	35	42	158	50	60	131	90	69	123	30	27	99	25	39
HN1L_3042	15	16	96	40	26	16	53	33	27	6	56	9	42	69	47	72	125	96	48	206	93	77	202	96	38	21	35	29	20	12	21	42	26	17	57	28	12	43	28	51	240	103	102	200	108	69	194	106	72
HOMER2_3072	15	11	79	54	22	19	102	40	22	28	107	26	8	210	39	30	113	13	8	90	25	21	47	13	9	5	38	47	22	9	66	22	27	27	92	26	34	106	25	8	42	16	15	50	23	12	31	14	31
HOOK2_3074	1	3	11	16	3	4	15	2	1	7	13	5	11	86	19	19	65	12	9	54	19	10	40	7	4	11	6	10	0	7	17	2	7	3	12	2	6	51	9	21	39	23	11	40	14	10	20	12	3
HS2ST1_3103	128	88	332	200	101	129	322	139	105	121	337	128	40	336	163	177	462	126	198	529	216	125	568	145	118	106	147	103	108	118	171	117	124	139	187	124	121	247	150	133	339	218	249	420	190	166	313	188	180
HS2ST1_3104	0	0	6	0	3	1	0	2	1	0	4	2	1	14	1	4	11	2	4	6	3	2	5	3	8	0	5	3	2	1	0	1	3	0	3	2	1	6	1	6	8	4	2	6	4	4	8	2	5
HSD17B10_3112	33	15	129	102	24	21	89	29	30	30	142	39	2	76	29	32	133	28	35	136	36	21	141	44	18	10	54	41	29	26	60	24	30	38	76	29	26	97	43	17	55	41	28	82	35	32	87	34	38
HSP90AB1_3128	770	572	4332	2009	832	814	3215	1412	975	896	3636	1160	353	3775	1602	1108	3842	859	1032	3569	1516	1029	3681	1248	1349	486	1790	1245	961	678	2063	1312	1263	894	2449	1069	1004	3518	1630	619	3190	1755	1068	2906	1471	945	2344	1237	2182
HSPA1B_3136	152	112	1043	151	180	94	333	306	97	37	374	20	16	174	104	112	250	65	116	320	120	89	293	113	450	280	696	164	153	270	87	507	134	166	98	53	42	177	41	36	310	160	102	418	112	89	237	108	286
HSPA8_3142	765	546	4671	2130	710	769	3096	1032	807	702	3228	991	661	4101	2391	2626	8243	1834	2307	8231	3122	2112	8338	2430	1475	720	1493	1048	844	830	1679	1059	963	947	1816	1065	1151	3170	1464	1811	5509	3353	2337	4791	2595	1834	3713	2118	1768
HSPB1_3144	764	525	3179	1535	641	770	2331	936	737	954	3533	996	306	1939	542	650	1566	541	592	2445	811	493	2595	615	1138	631	1036	788	826	859	1216	1004	997	864	1589	906	893	1685	1006	457	1392	879	1242	2008	1276	786	1574	1051	1529
HSPG2_3153	11	8	84	78	14	17	85	20	15	1	26	1	7	38	27	64	126	47	39	169	51	54	212	45	18	26	43	47	7	14	67	15	18	30	68	9	12	31	6	53	153	84	67	227	43	67	122	43	26
HTRA1_3172	19	10	54	10	25	13	46	17	13	8	39	9	7	22	38	38	72	58	51	120	94	55	167	92	20	12	5	15	29	14	22	15	31	18	24	19	14	30	18	22	73	72	94	74	99	70	70	93	24
HYOU1_3177	16	33	222	218	39	36	343	27	53	42	207	50	47	1147	260	94	771	36	35	344	55	39	209	49	22	28	111	151	44	25	198	54	94	53	261	63	56	526	123	50	333	85	52	246	57	33	114	55	50
IARS2_3181	38	25	94	73	22	40	119	29	24	35	81	27	7	96	71	54	166	50	68	196	71	53	197	70	24	22	56	57	37	29	76	46	40	33	67	41	24	72	34	48	129	78	80	127	79	54	96	65	62
ICMT_3191	2	1	8	1	1	1	4	3	2	1	8	6	4	7	5	2	11	2	3	7	6	4	14	7	4	3	6	5	3	5	5	4	1	5	13	1	2	12	3	2	11	7	7	7	6	10	11	9	4
MRPL58_3192	106	75	302	207	93	125	207	111	106	105	255	120	91	246	162	126	286	113	122	385	136	123	386	143	155	69	117	104	99	140	146	104	90	121	109	126	122	157	116	146	217	173	197	167	186	165	185	141	195
IDO1_3210	0	0	2	0	0	0	1	0	0	0	1	0	0	0	0	0	0	0	0	1	0	0	2	1	0	0	1	0	0	0	1	1	0	0	0	0	0	0	0	0	0	1	1	0	1	2	2	2	0
IFITM1_3226	224	210	928	498	250	281	838	389	367	288	1639	491	49	541	299	264	718	229	255	1128	413	258	1301	421	217	134	435	338	340	352	641	390	429	367	646	426	311	732	429	214	653	535	451	838	550	307	855	476	422
IFRD2_3246	2	3	34	30	10	4	37	8	8	25	49	17	2	134	31	21	111	17	24	90	23	11	74	18	8	5	16	26	11	3	22	14	5	11	35	10	12	112	28	16	67	26	17	64	13	12	38	11	13
IGHMBP2_3275	2	1	5	4	1	1	5	2	1	6	7	6	14	53	15	9	24	19	7	29	6	10	19	6	1	10	3	2	0	4	4	2	9	1	11	3	6	23	14	9	33	15	6	23	5	6	14	8	3
IKBKB_3289	3	3	25	11	7	4	19	2	7	8	21	4	12	77	33	33	65	42	22	63	23	26	55	22	1	5	3	12	3	15	16	4	7	7	10	7	7	46	13	35	70	38	26	64	24	19	39	36	3
IKBKE_3290	0	1	4	2	0	0	10	1	1	0	1	2	1	2	0	1	5	2	2	7	0	1	8	2	0	1	2	1	1	0	0	0	0	1	2	0	2	4	0	1	4	5	2	12	2	4	6	4	2
IKBKG_3291	7	7	15	15	2	5	18	9	5	12	39	12	36	57	42	29	47	29	21	58	28	32	67	34	20	32	9	3	19	18	20	7	8	17	14	5	19	46	14	68	51	30	33	60	35	29	35	27	17
IKZF1_3292	0	0	0	0	0	0	0	0	0	0	0	0	0	0	0	0	0	0	0	0	0	0	0	0	0	0	0	0	0	0	0	0	0	0	0	0	0	0	0	0	0	0	0	0	0	0	0	0	0
IKZF1_3293	0	0	2	0	0	0	0	0	0	0	0	0	0	0	0	0	0	0	0	0	0	0	0	0	0	0	0	0	0	0	0	0	0	0	2	0	0	0	0	0	0	0	0	0	0	0	0	0	0
IKZF1_3294	0	0	0	0	0	0	0	0	0	0	0	0	0	0	0	0	0	0	0	0	0	0	0	0	0	0	0	0	2	0	0	0	0	0	0	0	0	0	0	0	0	0	0	0	0	0	0	0	0
IL4R_3339	1	11	33	16	3	3	47	7	7	4	32	11	1	47	13	7	35	14	5	52	20	8	50	6	4	20	21	24	5	14	26	11	8	12	40	9	10	39	11	16	29	26	12	60	22	7	35	25	3
IL6_3341	24	4	576	191	15	11	435	60	65	24	273	49	11	129	10	7	110	13	9	62	18	16	55	21	111	43	283	131	10	48	66	57	27	41	107	30	38	96	22	13	14	24	15	28	7	25	31	11	49
ILK_3355	83	73	333	210	68	65	210	108	92	108	242	117	372	461	135	204	395	206	161	462	147	164	394	157	247	239	133	112	109	161	188	101	96	132	161	109	126	244	150	223	333	167	218	288	190	203	248	156	222
INPP1_3376	3	4	6	15	1	5	15	3	2	2	23	5	1	22	7	13	20	3	3	17	4	7	18	11	6	3	9	3	2	2	23	4	6	3	16	4	5	8	10	6	18	9	5	15	3	6	17	6	5
INS_3382	0	0	0	0	0	0	0	3	0	1	0	0	0	0	0	0	1	0	0	2	0	0	2	0	0	0	0	1	0	0	1	0	0	0	5	0	0	0	0	0	0	0	0	0	0	0	0	0	0
INTS3_3388	1	2	4	3	0	1	6	1	0	0	5	1	4	24	6	4	30	9	2	48	12	11	26	6	4	3	3	4	0	2	6	0	1	2	5	2	0	11	2	5	31	8	8	37	4	8	29	7	3
IRF7_3410	2	1	16	26	3	2	14	1	10	2	19	17	4	40	12	8	22	6	4	24	11	4	27	12	2	4	5	9	6	3	22	6	5	2	14	6	7	22	15	5	9	10	3	23	8	5	14	5	1
ISOC1_3421	15	7	30	29	12	9	27	18	3	8	45	9	4	21	10	15	28	8	11	45	18	14	46	10	3	6	11	15	6	4	13	9	6	12	15	16	12	22	7	9	20	14	13	24	11	16	26	10	18
ITPR2_3454	8	3	16	15	7	10	34	8	9	5	24	9	25	26	7	21	28	16	12	32	10	14	35	14	5	6	13	2	3	16	17	4	11	8	15	6	2	14	5	13	36	21	29	47	17	11	31	9	15
KCNF1_3502	0	0	0	0	0	0	0	0	0	0	0	0	0	0	0	0	0	0	0	0	0	0	0	0	0	0	0	0	0	0	0	0	0	0	0	0	0	0	0	0	0	0	0	0	0	0	0	0	0
KCNK4_3519	0	0	0	1	0	0	1	0	0	0	0	0	1	0	0	0	0	0	0	2	0	0	0	0	0	0	0	0	0	0	0	0	0	0	0	0	0	0	0	0	0	0	0	0	0	0	0	0	0
KCTD5_3534	4	3	25	15	3	3	18	2	5	9	18	8	5	48	27	10	40	10	8	45	10	1	39	7	3	2	17	9	3	1	17	10	6	5	13	8	4	29	12	1	25	13	10	24	9	8	15	9	6
KDM3A_3541	39	26	125	51	41	23	154	47	28	58	147	48	334	282	81	206	162	125	81	129	84	110	216	67	81	158	41	33	35	45	90	35	44	44	80	37	70	167	68	145	190	108	195	210	97	125	198	91	78
KDM5B_3545	7	7	29	16	3	7	20	11	7	8	50	9	41	99	18	37	52	39	25	42	31	27	73	41	28	13	7	3	9	8	15	19	14	9	20	10	17	43	24	48	121	35	38	86	40	31	44	16	27
KDR_3546	0	0	0	0	0	0	0	0	0	0	0	0	0	0	0	0	0	0	0	0	0	0	0	0	0	0	0	0	0	0	1	0	0	0	0	0	0	0	0	0	0	0	0	0	0	0	0	0	1
KEAP1_3547	10	7	73	31	10	7	40	17	11	16	57	16	14	204	59	31	147	30	32	131	38	45	165	34	14	8	29	27	15	7	62	18	23	20	62	22	17	92	29	23	97	37	23	148	27	31	84	41	28
KIAA0101_3555	0	0	12	3	0	0	5	2	4	0	4	1	0	0	0	0	0	0	0	0	3	0	2	2	1	0	3	0	0	0	4	0	3	0	2	0	0	0	1	0	0	0	0	4	1	0	5	2	0
KLHL21_3635	0	0	4	6	2	1	2	2	0	1	3	4	1	32	11	9	32	5	7	9	8	9	27	14	2	1	2	1	1	3	9	4	2	2	5	1	5	30	8	6	28	12	6	24	2	8	19	8	1
KRT17_3687	28	34	216	86	87	58	153	122	80	133	205	206	19	1021	150	4	47	3	2	20	8	2	5	3	52	16	64	56	139	42	67	96	147	37	121	102	167	473	265	14	24	4	2	4	2	2	2	2	72
KRT6C_3700	0	0	0	0	0	0	0	0	0	0	0	0	1	0	0	0	0	0	0	0	0	0	0	0	0	0	0	0	0	0	0	0	0	0	0	0	0	0	0	0	0	0	0	0	0	0	0	0	0
LAGE3_3716	11	14	90	45	13	14	51	21	7	15	69	9	16	56	25	37	75	32	24	98	26	30	115	14	30	17	28	35	21	20	43	11	16	37	40	19	14	46	21	50	90	26	32	78	28	16	53	19	42
LAMA3_3717	449	465	5020	3400	1047	629	5457	964	1295	597	5746	1346	462	11878	2782	942	8870	796	869	5171	1337	1016	3188	1336	443	424	2195	1960	848	584	3133	1335	1286	976	4006	1442	987	5667	1909	572	4074	1780	743	2540	817	878	2207	913	817
LAMB3_3722	18	26	114	101	41	17	160	47	36	30	102	43	11	306	83	12	115	17	8	44	18	16	39	19	17	31	81	62	28	33	90	78	51	30	93	35	36	142	102	7	32	35	11	27	10	24	36	21	27
LAMC2_3727	242	229	2583	2317	487	294	2954	580	482	341	2291	546	852	11733	1094	372	4941	428	356	2552	793	659	2294	672	405	592	1426	928	381	334	1527	818	549	438	2030	643	776	4183	1320	557	1850	952	449	1760	535	527	1435	560	526
LGALS8_3781	6	4	9	10	6	8	14	1	5	1	17	4	1	21	5	17	27	4	10	47	17	4	42	15	4	6	10	15	8	2	17	10	5	6	11	3	2	9	4	10	26	18	16	38	18	6	26	10	8
LGMN_3782	133	70	277	156	78	119	213	125	65	174	339	118	224	802	301	334	854	230	227	661	241	212	587	134	253	88	100	80	99	125	210	81	74	108	238	118	160	400	252	223	486	280	289	347	149	128	277	101	287
LIG1_3795	2	9	68	25	7	6	59	13	2	7	43	5	8	24	14	7	28	4	5	39	9	9	53	18	3	12	30	30	4	12	30	14	13	14	17	13	3	44	12	8	57	16	13	91	23	15	55	32	7
LPAR2_3854	1	7	41	23	14	4	41	7	9	9	17	10	1	94	38	56	151	34	22	169	58	26	139	45	4	5	12	17	14	11	29	11	8	11	32	21	12	60	18	15	91	48	33	133	56	25	64	41	8
LPIN3_3865	1	0	3	2	1	1	4	1	1	1	2	3	0	14	8	7	11	6	4	23	8	12	32	10	1	1	2	4	1	1	2	1	2	2	4	1	0	9	0	9	20	16	10	23	6	8	19	7	0
LRP10_3874	150	190	723	559	231	190	673	266	188	339	648	329	252	1809	876	839	1926	676	765	1690	922	598	1918	694	324	401	412	275	217	391	493	285	250	358	561	243	438	1211	719	460	1426	975	914	1588	998	721	1188	853	270
LRPAP1_3876	0	0	0	0	0	0	1	0	0	0	0	0	2	7	2	7	7	2	0	4	2	2	6	4	0	0	0	0	0	2	0	0	0	0	1	0	0	0	0	7	13	0	3	13	4	1	1	0	1
CARMIL1_3881	284	271	1027	712	194	338	933	298	271	232	1111	272	327	680	241	493	728	447	382	991	325	376	962	264	365	320	405	373	283	344	568	278	309	444	667	352	251	577	300	831	1042	426	485	892	397	330	618	312	472
LRRC41_3882	173	146	611	356	157	151	534	277	159	245	610	231	277	956	347	786	921	606	328	847	478	554	997	295	333	186	270	203	242	184	333	249	258	241	465	248	220	710	372	443	1333	450	421	1113	455	377	744	407	438
LSM2_3891	74	81	564	303	107	85	447	126	136	83	554	133	21	398	168	78	500	88	125	563	169	82	549	135	88	43	110	96	132	109	202	174	189	137	204	184	123	187	194	53	136	219	152	195	213	121	189	159	236
LYN_3912	0	0	0	0	0	0	0	0	0	0	0	1	0	1	0	3	0	0	1	1	0	1	1	0	0	0	1	0	0	0	0	0	0	0	0	0	0	3	0	1	2	2	0	4	0	0	2	0	0
LYRM1_3916	17	18	93	53	27	25	75	31	55	12	74	28	18	76	49	38	70	31	36	67	37	23	71	32	49	22	41	28	33	40	33	31	33	41	34	23	26	39	23	30	72	45	46	53	40	27	45	26	66
MALT1_3941	59	72	827	545	87	143	715	124	235	66	667	182	131	401	188	357	786	326	283	900	446	576	1365	454	156	151	376	308	144	175	394	184	161	198	399	207	125	483	158	592	1157	629	529	1710	637	587	1190	610	157
MAN2B1_3947	17	23	133	117	30	24	189	24	30	20	154	40	7	163	49	44	176	28	49	199	49	31	188	47	17	14	57	48	33	28	100	40	53	26	129	39	22	116	52	16	94	77	55	155	46	38	113	57	33
MAP2K5_3975	0	2	4	8	2	2	3	4	1	3	6	4	2	10	4	4	20	3	2	15	5	7	11	7	4	0	1	2	4	0	6	2	9	1	4	4	1	2	4	2	11	7	8	10	8	5	7	4	1
MAPK1IP1L_4001	0	1	2	2	1	0	5	0	0	0	2	0	1	6	4	10	1	5	3	5	2	3	7	1	0	0	0	1	0	0	1	1	0	2	1	1	1	1	1	6	22	1	1	13	1	0	7	1	1
MAPK3_4002	6	9	41	22	9	11	41	12	19	12	71	16	2	70	20	15	56	9	12	53	15	12	47	14	10	14	21	14	14	18	29	19	17	15	47	18	14	65	16	6	53	22	13	53	10	9	36	22	18
MAPKAPK3_4013	17	15	67	67	13	17	94	19	17	26	73	44	4	136	86	52	270	38	55	301	49	32	216	43	10	16	30	34	21	11	82	22	21	24	90	23	33	122	49	30	209	59	40	160	52	18	104	50	31
MBD4_4052	34	28	102	69	37	33	71	50	28	15	82	25	14	87	71	110	146	71	92	236	126	117	296	83	40	25	61	36	26	21	101	40	39	44	82	39	24	53	29	88	231	118	148	267	164	121	219	119	47
MBOAT7_4061	2	2	17	8	1	4	10	2	1	2	11	7	4	14	2	2	22	7	2	17	1	3	15	4	1	1	9	5	4	2	11	5	1	3	6	1	2	15	4	3	8	5	5	17	5	1	9	8	3
MBTPS1_4066	16	11	111	46	21	18	67	36	22	24	74	26	16	171	59	46	158	27	30	155	45	30	176	42	58	18	34	32	27	15	40	23	24	19	60	28	24	98	33	28	122	38	43	166	39	55	96	43	52
MCM3_4072	90	75	869	505	88	90	720	125	99	89	447	125	124	389	171	282	566	227	275	913	391	269	1477	521	116	212	337	344	103	115	387	117	131	113	312	153	104	514	150	259	1016	525	471	1347	675	488	1224	668	201
MCM7_4079	14	28	408	334	49	24	387	43	45	35	277	78	4	487	73	56	201	44	41	301	71	59	403	136	18	22	189	225	50	27	207	76	80	38	220	58	65	459	135	35	233	111	106	567	226	113	450	226	49
MCOLN1_4080	23	25	140	62	21	36	90	39	29	30	81	30	19	122	61	57	156	47	73	142	61	36	129	47	22	25	57	51	31	28	64	52	32	29	66	27	33	103	37	33	105	75	55	91	43	37	51	43	60
MDH1_4087	122	85	484	162	118	146	291	187	112	151	395	146	94	280	185	315	600	177	229	607	278	345	945	292	485	100	145	92	114	135	199	132	122	134	229	131	115	283	173	205	638	324	316	557	292	343	561	213	449
MELK_4117	1	4	39	31	1	2	44	3	4	6	49	10	0	15	3	1	11	2	0	14	10	6	29	19	1	4	14	18	4	3	22	10	8	2	27	5	3	46	9	4	22	6	7	36	22	14	62	28	4
MEST_4122	0	0	0	0	0	0	0	0	0	0	0	0	0	0	0	0	1	0	0	0	0	0	0	0	0	0	0	1	0	0	0	0	0	0	0	0	0	0	0	0	0	0	0	0	0	0	0	0	1
METRN_4129	3	7	11	4	4	5	14	5	7	3	16	11	4	13	17	16	16	18	23	34	23	12	35	20	5	4	10	8	6	8	6	6	10	10	9	5	6	17	11	10	15	15	17	22	14	15	23	13	10
MFSD10_4149	8	5	46	36	17	13	45	17	9	19	87	31	18	157	49	43	153	61	38	139	36	32	109	47	23	26	30	38	8	21	33	27	12	17	45	22	25	123	48	38	151	61	43	151	47	34	118	31	30
MIF_4173	407	258	1775	959	430	404	1303	548	482	195	999	276	31	545	313	247	821	224	259	868	356	283	1050	399	378	193	822	620	544	493	797	558	631	414	802	485	275	731	340	145	410	368	423	720	401	398	666	379	614
MPZL1_4249	0	0	1	0	1	0	8	2	0	0	6	0	2	7	1	6	5	7	3	5	2	4	8	4	2	1	0	1	0	2	0	0	0	2	2	0	0	5	0	13	24	3	4	17	1	2	7	2	1
MRPL12_4260	226	227	875	585	189	309	812	204	227	274	962	274	88	640	301	373	1144	248	503	1323	409	252	1121	292	196	158	394	380	225	283	595	206	255	313	647	300	335	690	310	233	686	445	429	754	347	235	584	246	319
MRPL13_4261	196	128	574	317	160	161	506	202	166	110	493	164	84	296	247	228	427	191	215	507	285	237	644	204	277	113	241	195	183	188	302	184	153	194	277	209	148	277	212	235	367	256	382	321	314	294	397	275	310
MRPL53_4285	3	5	15	10	6	9	8	6	3	3	24	6	0	8	2	5	11	2	4	11	8	3	17	4	7	3	11	12	5	6	6	4	4	6	12	5	5	16	11	4	9	3	5	11	8	5	7	9	9
MRPS17_4291	132	134	347	271	95	116	406	132	94	112	476	110	24	247	227	260	674	198	300	920	341	195	884	243	83	48	149	198	125	101	328	119	151	148	321	169	109	334	171	169	528	303	361	542	317	229	491	244	156
MRPS23_4296	1	0	5	0	0	0	1	1	0	0	0	0	0	2	0	1	10	0	2	3	0	3	3	2	1	0	1	0	2	0	1	1	0	1	0	1	1	5	0	0	2	4	0	6	2	2	1	1	0
MSH6_4310	23	31	170	134	37	42	172	43	34	43	157	81	22	425	133	100	290	105	116	304	117	98	381	137	28	43	91	72	36	56	110	48	49	66	111	50	57	262	96	122	380	168	139	430	167	105	257	157	43
MT1HL1_4331	0	0	0	0	0	0	3	0	0	0	0	0	0	0	0	0	0	0	0	1	0	0	0	0	0	0	0	0	0	0	0	0	0	0	0	0	0	0	0	0	0	0	0	0	0	0	0	0	0
MT2A_4334	538	293	6281	4027	763	466	6449	878	1405	405	5072	1376	95	8253	1250	343	4809	354	407	3504	915	407	3080	782	298	331	2771	2183	826	507	2714	932	1193	762	3029	1105	1153	6698	1523	307	1251	1127	757	1907	840	601	1922	806	475
MTA1_4336	16	14	73	57	17	19	98	38	28	23	102	44	152	388	118	89	296	128	47	272	84	55	195	64	35	73	23	36	45	30	62	35	36	22	63	40	40	141	68	83	215	94	60	149	76	45	93	57	37
MTHFD1_4346	25	30	187	80	27	33	111	34	52	31	165	55	0	94	46	49	120	32	46	185	60	37	199	73	27	17	62	56	34	27	98	53	53	38	84	55	36	95	53	16	129	79	51	136	89	43	104	80	73
MTMR2_4353	10	7	30	24	17	5	64	11	9	6	35	8	5	41	13	9	31	9	12	45	17	17	40	11	7	2	17	28	4	11	24	20	15	10	24	9	7	29	10	14	53	16	13	49	19	13	27	15	8
MVP_4379	102	132	469	470	132	131	491	167	89	188	475	198	50	502	181	218	542	179	242	859	300	216	905	212	119	260	253	266	100	302	482	161	145	228	449	125	166	575	277	211	656	366	314	811	349	208	510	275	107
MYBL2_4391	4	1	78	34	1	2	40	1	7	1	26	4	1	9	1	0	5	1	0	18	6	1	25	19	1	1	37	13	7	4	16	12	9	6	12	9	3	38	8	4	27	7	9	55	31	33	93	40	4
MYCBP_4395	0	0	4	1	1	0	0	1	1	0	0	0	1	0	0	1	0	1	1	2	0	0	3	2	0	0	3	1	0	1	5	2	2	1	4	0	0	3	0	0	1	0	1	3	0	0	0	1	1
MYL9_4413	0	0	3	0	0	0	4	1	1	2	0	1	0	6	1	0	4	0	0	0	0	2	3	0	1	0	0	1	1	0	1	0	0	0	0	0	0	1	0	0	1	0	0	0	0	0	0	0	1
MYLK_4414	46	54	218	111	63	53	164	74	59	59	163	60	38	461	107	80	210	116	95	229	97	78	235	85	102	61	62	51	81	69	98	82	64	77	111	81	54	133	93	82	201	120	100	179	124	66	119	70	124
MYO18A_4418	0	0	3	3	0	0	0	1	0	0	0	0	0	1	0	0	3	1	0	5	0	0	3	2	0	0	0	0	0	0	1	0	0	0	0	0	0	0	2	1	0	0	1	5	0	0	1	0	0
NARFL_4450	3	1	7	7	2	1	2	0	2	1	11	4	4	45	6	15	30	11	6	48	9	16	36	15	1	5	2	7	3	3	8	0	5	2	9	4	4	16	9	9	23	14	15	36	9	8	16	5	3
NCK2_4492	2	4	19	11	4	1	21	8	8	4	17	10	2	35	10	11	23	8	4	29	15	11	46	6	7	0	9	10	10	4	15	14	14	7	23	11	9	33	14	2	36	16	9	35	17	16	19	13	10
NDUFA1_4514	489	375	1095	836	451	529	1052	443	573	400	1363	589	32	581	468	429	1024	335	503	1511	632	341	1295	497	356	177	601	505	441	420	844	513	488	509	899	524	474	739	548	205	640	657	658	796	668	396	717	528	474
NDUFA13_4515	184	124	506	416	189	143	620	162	225	142	519	181	15	367	255	158	634	129	190	794	294	138	628	190	127	54	226	236	205	118	416	181	247	155	417	229	128	424	208	66	299	313	276	410	269	159	343	204	211
NDUFV2_4530	142	129	572	403	161	145	624	163	250	137	663	253	27	375	231	180	616	120	162	703	251	117	628	195	98	87	296	253	166	126	396	200	223	165	360	215	132	410	231	89	269	315	201	426	269	148	297	243	166
NENF_4541	36	30	148	95	42	35	166	34	53	31	151	45	1	89	45	31	111	22	29	125	50	27	111	27	23	10	60	71	44	29	126	49	39	38	129	58	39	109	51	14	62	39	47	98	46	30	84	59	50
NFE2L2_4564	403	318	1437	725	384	458	1350	492	564	540	1635	688	2049	2763	1042	1133	1880	983	728	1491	759	630	1473	576	739	872	677	556	518	594	801	430	568	535	821	548	730	1514	864	1133	1433	823	860	1063	743	644	841	677	749
NFKB1_4566	121	98	860	515	152	96	933	223	221	105	719	234	56	774	119	173	478	142	166	648	198	133	612	171	186	231	435	350	115	219	332	289	147	192	463	180	143	713	205	150	478	325	218	648	217	186	450	199	222
NFKB2_4567	5	7	72	49	12	7	70	13	14	19	56	29	36	329	34	27	81	25	21	106	33	29	79	30	12	25	25	31	7	16	35	23	24	9	48	22	26	119	64	7	66	51	21	74	25	22	53	27	26
NFKBIA_4568	28	7	141	162	17	13	255	59	34	22	194	46	4	60	8	5	48	11	8	59	14	11	59	12	38	31	86	84	18	29	61	60	48	21	81	20	33	159	38	11	24	40	12	36	15	17	50	22	39
NFKBIB_4570	22	8	69	37	14	8	53	26	15	25	80	36	180	121	45	39	67	37	28	54	27	27	66	34	73	73	31	21	10	43	40	26	19	12	36	26	45	67	57	27	41	45	29	47	24	51	69	14	59
NFKBIE_4571	7	7	39	27	11	8	33	22	15	5	43	18	1	30	7	9	34	13	10	44	11	10	24	7	11	6	19	17	19	12	13	23	16	17	30	15	5	21	19	8	22	15	17	29	10	8	19	17	24
NIPSNAP1_4593	7	10	17	27	12	16	36	16	5	5	33	15	1	12	9	16	29	9	8	33	26	13	36	15	11	3	17	13	10	3	29	15	18	14	30	29	7	31	7	4	30	30	24	38	18	4	31	15	10
NISCH_4595	0	3	7	14	5	7	14	9	4	6	9	13	11	44	16	15	20	21	5	30	19	10	34	15	6	6	5	3	5	9	7	6	14	4	14	3	8	20	12	9	39	10	6	50	9	10	19	15	4
NISCH_4596	13	14	57	51	15	29	65	30	14	23	62	29	32	206	43	73	139	53	39	179	50	80	152	46	21	61	29	50	18	43	42	23	23	28	41	24	30	106	39	66	209	65	56	261	53	44	120	56	25
NISCH_4597	12	15	76	70	32	16	72	29	18	30	90	19	36	266	80	121	209	75	62	231	80	70	228	58	13	31	37	35	28	45	72	23	24	45	61	20	35	114	60	67	227	117	82	265	104	65	118	65	24
NIT1_4598	106	95	402	283	87	98	368	129	97	128	454	126	174	780	253	168	711	116	115	539	176	131	485	158	110	119	131	129	112	98	241	94	121	145	299	135	115	403	179	132	381	153	168	334	175	142	293	132	181
NOC3L_4620	98	74	412	293	88	84	401	134	118	92	482	140	251	540	151	215	434	205	134	509	150	200	480	108	158	172	163	125	133	149	232	110	114	129	314	148	125	314	139	335	493	175	166	362	149	141	225	106	187
NOLC1_4626	115	95	621	401	126	116	631	212	144	102	716	139	202	635	319	302	1013	238	227	797	298	236	845	247	202	116	243	189	174	100	406	150	164	154	437	157	136	460	209	252	977	350	276	758	290	196	476	254	300
NOS3_4638	0	0	0	0	0	0	0	0	0	0	0	0	0	0	0	0	0	0	0	0	0	0	0	0	0	0	1	0	0	0	0	0	0	0	0	0	0	0	0	0	0	0	0	1	0	0	0	0	0
NOSIP_4639	34	34	214	153	49	37	205	50	71	38	215	47	17	297	47	39	211	38	35	314	68	53	255	60	29	31	49	45	58	64	94	59	80	54	79	78	35	82	48	37	112	97	72	127	94	50	94	59	65
NPC1_4646	256	273	1045	896	303	276	975	367	174	409	761	341	1708	3825	1229	1318	3907	1037	744	2597	819	689	2072	597	684	1558	536	477	286	589	883	428	295	450	814	283	599	2156	726	1032	2676	851	770	1602	569	503	1380	594	424
NPDC1_4650	43	48	324	220	83	69	371	105	89	89	359	149	51	591	173	173	498	125	93	719	184	86	541	168	53	69	165	175	83	76	245	121	133	86	303	100	79	497	165	119	473	256	153	582	185	110	311	140	73
NPEPL1_4651	5	6	38	27	6	7	31	14	4	10	25	12	9	23	22	14	40	13	14	53	14	8	60	12	12	21	13	22	8	16	17	16	6	17	14	5	5	29	14	22	57	19	18	73	21	16	43	15	21
NPRL2_4660	45	31	280	201	49	42	271	43	66	51	338	73	70	283	118	120	371	80	85	416	120	99	386	100	64	51	116	96	55	46	166	56	78	62	227	82	63	249	90	98	310	108	136	313	96	116	230	116	89
NR1H2_4670	47	38	133	72	49	60	119	43	82	102	148	115	44	400	175	80	285	79	97	249	97	66	206	80	59	60	68	43	44	101	67	62	78	73	110	100	97	185	163	57	156	119	96	165	91	63	100	84	85
NR2F6_4684	0	2	7	2	1	0	8	0	1	1	7	0	2	13	10	2	20	4	5	15	11	6	16	8	2	2	1	4	0	2	13	1	1	1	9	4	5	6	5	5	10	4	8	19	5	10	16	6	2
NT5DC2_4737	0	0	0	0	0	0	0	0	0	0	0	0	0	0	0	0	0	0	0	0	1	0	0	0	0	0	0	0	0	0	0	0	0	0	2	0	0	0	0	0	0	0	1	1	0	0	0	0	0
NT5E_4738	7	4	39	38	9	16	47	12	8	4	67	6	9	37	48	27	131	20	29	100	38	22	83	30	8	3	23	18	11	10	30	19	17	7	43	11	7	52	15	21	131	34	12	70	18	14	69	21	16
NUCB2_4744	3	3	29	18	3	6	8	8	4	4	29	1	5	110	27	9	64	7	5	21	10	6	22	8	8	2	11	12	11	4	19	9	11	4	27	6	7	53	7	3	29	8	2	22	7	7	29	8	14
NUP107_4770	4	11	22	20	8	10	25	8	9	4	21	13	5	18	16	13	22	13	13	33	10	17	49	34	6	1	13	5	16	6	16	20	13	9	14	9	5	28	8	6	29	25	23	37	23	19	48	20	7
NUP37_4777	1	0	3	1	0	1	0	1	1	0	4	0	0	4	4	2	3	2	4	2	7	4	17	5	1	0	1	0	0	0	5	1	0	2	0	2	0	4	3	2	2	3	2	4	0	8	9	8	3
NUP85_4781	24	20	201	102	24	34	196	44	32	37	223	39	47	148	70	94	172	58	60	206	77	87	245	94	64	43	88	65	34	36	116	45	44	58	129	55	36	138	53	68	212	86	95	209	101	80	210	95	52
NUP88_4782	50	40	203	100	39	54	126	91	28	49	171	46	121	354	105	72	180	54	43	151	59	80	176	60	111	34	79	77	47	48	93	79	49	43	114	85	49	124	58	79	195	71	74	141	72	63	159	65	130
NUP93_4783	0	1	10	10	3	3	19	3	4	4	5	0	0	12	4	6	19	7	6	15	6	1	19	10	1	1	8	6	5	1	13	7	4	1	16	2	3	17	7	1	13	12	2	15	9	6	16	5	3
OPHN1_4811	2	1	3	3	0	1	10	6	0	0	3	2	8	15	7	13	12	8	0	14	3	8	24	7	4	1	2	3	0	0	2	1	1	2	3	0	2	4	5	8	19	4	2	10	9	4	7	4	3
OPN3_4813	14	25	71	56	9	14	39	33	11	6	91	18	4	48	20	10	34	12	12	67	15	12	61	14	24	9	17	33	12	10	40	27	28	16	55	19	9	33	31	6	30	19	10	46	17	11	27	14	35
ORC1_4828	1	1	19	10	1	0	8	2	3	0	4	2	1	1	0	0	1	1	2	4	0	0	6	6	0	1	5	20	0	3	4	0	3	0	0	3	0	9	0	7	14	2	2	24	8	6	28	8	3
ORC6_4832	0	0	12	7	1	1	5	0	0	1	5	0	2	3	4	4	3	3	3	7	2	15	27	25	3	0	5	9	2	1	4	5	2	1	12	1	1	7	1	7	16	8	9	31	13	13	43	18	3
ORM1_4833	0	0	0	0	0	0	0	0	0	0	0	0	0	0	0	0	0	0	0	0	0	0	0	0	0	0	0	0	0	0	0	0	0	0	0	0	0	0	0	0	0	0	0	0	0	0	0	0	0
OST4_4852	2755	1931	8971	4516	2318	2734	7606	2879	2393	2503	9396	2798	494	5372	2776	3037	7660	2055	2917	8775	3552	2569	9793	2988	3052	1336	3760	2900	2760	2672	4682	2594	2855	3036	5461	2907	2567	5876	3202	1724	5089	4006	4428	5938	3862	3041	5347	3026	4632
OXSR1_4880	31	28	158	100	46	37	129	52	23	33	164	34	28	358	70	53	161	36	29	183	49	57	185	45	47	26	71	70	29	26	130	37	40	45	169	57	44	245	49	47	179	57	41	214	57	58	138	54	47
P2RY14_4885	0	0	0	0	0	0	0	0	0	0	0	0	0	0	1	0	0	0	0	0	0	0	1	0	0	0	0	0	0	0	0	0	0	0	0	0	0	0	0	0	0	0	0	0	0	0	0	0	0
P4HTM_4891	16	7	45	14	13	11	20	20	11	18	19	31	6	29	18	24	38	20	28	54	26	35	72	40	64	8	20	20	13	14	16	14	15	10	28	11	14	44	24	21	64	24	35	58	38	43	53	23	38
PACSIN3_4896	1	1	16	3	1	1	12	0	0	0	10	4	2	17	8	1	15	6	1	13	6	3	22	4	4	2	6	8	3	3	7	1	1	3	13	0	4	18	4	4	13	4	1	23	2	8	12	7	3
PAF1_4900	3	3	17	6	7	5	11	2	5	4	29	8	1	10	8	8	13	3	2	9	13	7	8	7	7	1	3	7	9	3	9	4	6	10	10	3	2	13	10	1	5	9	3	22	6	0	15	9	13
PAFAH1B3_4904	79	61	238	122	60	58	152	71	42	56	211	45	59	146	48	108	190	86	78	278	88	99	314	53	228	55	91	62	58	85	129	73	72	93	133	76	76	159	62	118	194	104	134	234	83	110	238	85	174
PAIP1_4909	9	5	58	23	9	9	35	12	8	10	39	6	2	17	10	11	48	8	13	57	13	13	54	14	13	8	26	19	13	6	21	14	12	8	38	6	5	22	6	21	38	16	19	61	19	12	45	16	20
PAK4_4916	0	3	0	2	0	0	4	0	0	0	1	1	0	6	1	2	1	2	1	4	1	0	3	2	0	2	1	0	0	0	0	0	1	0	5	1	0	3	0	1	3	3	1	2	0	1	8	1	1
PAK6_4917	0	0	0	0	0	0	0	0	0	0	0	0	0	2	0	0	0	0	0	2	0	0	0	0	0	0	0	0	1	0	0	0	0	0	0	0	0	2	0	0	0	0	0	1	0	0	0	0	0
PAPD7_4925	1	3	6	3	0	0	3	1	2	4	8	1	14	67	17	23	36	15	10	37	9	14	44	9	9	1	2	3	2	3	12	1	2	0	8	1	5	23	5	20	59	13	14	51	18	14	40	14	1
PARP2_4940	5	13	33	14	5	7	36	12	5	7	24	12	9	57	24	18	44	11	11	44	19	28	68	33	17	15	18	15	6	21	26	12	6	14	17	5	9	31	12	14	47	17	20	60	15	35	57	32	17
PAXIP1_4950	2	3	34	28	8	4	23	12	8	3	31	4	3	34	10	10	22	5	2	32	12	7	26	7	3	4	8	10	5	7	23	7	11	5	13	4	9	21	3	7	17	6	3	23	7	5	14	5	10
PCBD1_4953	3	1	7	1	1	0	4	6	0	2	12	2	0	7	0	0	5	3	0	4	1	2	10	3	1	1	0	0	2	0	3	1	1	2	4	2	0	1	3	1	4	1	2	5	1	2	3	1	2
PCCB_4958	23	21	114	51	24	17	78	30	20	16	96	22	13	113	51	37	126	23	41	140	51	59	174	53	78	12	42	34	28	10	46	38	31	25	69	22	27	87	46	35	133	37	44	103	38	42	104	32	59
PCDHA10_4961	0	0	0	0	0	0	0	0	0	0	0	0	0	0	0	0	0	0	0	0	0	0	0	0	0	0	0	0	0	0	0	0	0	0	0	0	0	0	0	0	0	0	0	0	0	0	0	0	0
PCDHA3_4962	0	0	0	0	0	0	0	0	0	0	0	0	0	0	0	0	0	0	0	0	0	0	0	0	0	0	0	0	0	0	0	0	0	0	0	0	0	0	0	0	0	0	0	0	0	0	0	0	0
PCDHA5_4963	0	0	1	0	0	0	0	0	0	0	0	0	0	0	0	0	0	0	0	0	0	0	0	0	1	0	0	0	0	0	0	0	0	0	0	0	0	0	0	0	0	0	0	0	0	0	0	0	0
PCDHA6_4964	0	0	0	0	0	0	0	0	0	0	0	0	0	0	0	0	0	0	0	0	0	0	0	0	0	0	0	0	0	0	0	0	0	0	0	0	0	0	0	0	0	0	0	0	0	0	0	0	0
PCDHA9_4965	0	0	0	0	0	0	0	0	0	0	0	2	0	1	1	0	0	0	0	0	0	0	1	0	1	0	0	0	0	0	0	0	1	0	0	0	0	1	0	2	0	2	0	0	0	0	0	0	2
PCDHAC2_4966	7	6	24	33	8	9	31	16	3	15	37	12	27	92	30	42	98	34	27	130	34	23	93	16	16	31	3	8	10	10	22	11	11	13	34	11	12	47	29	37	126	30	22	78	21	9	49	14	21
PDE6G_5018	0	0	0	0	0	0	0	0	0	0	0	0	0	0	0	0	0	0	0	0	0	0	0	0	0	0	0	0	0	1	0	0	0	0	0	0	0	0	0	0	0	0	0	0	0	0	0	0	0
PDIA5_5037	11	1	61	29	6	11	47	18	6	4	29	7	7	82	41	22	80	16	17	48	17	29	62	29	26	13	22	18	12	4	32	21	10	8	34	17	4	39	14	9	42	19	14	50	18	27	48	25	25
PDLIM1_5041	99	66	381	178	72	81	281	148	73	67	313	98	6	227	94	72	198	51	58	183	76	75	189	69	89	23	174	132	108	70	207	100	107	84	209	107	88	261	118	34	143	82	90	156	85	78	173	86	159
PFKL_5083	3	8	43	23	11	8	25	8	13	12	21	8	2	46	8	6	24	4	3	26	10	8	30	10	5	3	14	20	7	5	15	10	12	9	12	6	5	24	10	6	10	7	9	16	11	8	14	14	8
PGM1_5095	39	39	130	55	49	31	87	59	35	16	63	21	26	114	85	54	118	45	62	141	65	62	122	78	76	18	45	47	73	34	91	87	93	58	63	67	25	55	27	26	127	46	60	120	79	62	91	59	105
PHKG2_5120	0	0	1	0	0	0	0	0	0	0	0	0	0	1	0	0	0	0	0	0	0	0	0	0	0	1	0	1	0	0	0	0	0	0	0	0	0	0	0	0	0	0	0	0	0	0	0	0	0
PHOSPHO1_5125	0	0	0	0	0	0	0	0	0	0	0	0	0	0	0	0	1	0	0	0	0	0	1	0	0	0	0	0	0	0	0	0	0	0	0	0	0	0	0	0	0	0	0	0	0	0	0	0	0
PIH1D1_5136	9	7	30	20	5	5	19	11	8	10	21	9	1	27	15	8	42	7	7	28	13	8	35	6	5	3	17	24	11	17	24	3	4	5	18	4	10	21	8	3	21	9	9	16	10	9	28	15	7
PIK3C2B_5140	2	0	0	0	1	1	0	0	0	0	0	0	0	2	2	4	2	0	3	7	3	7	9	1	0	1	0	0	0	1	0	0	0	0	1	0	0	3	0	0	8	4	4	9	4	5	3	4	0
PIK3R3_5150	0	0	5	0	0	2	3	0	1	0	0	0	1	1	1	5	4	2	5	5	5	5	12	1	2	0	1	1	1	1	3	0	0	0	2	1	2	2	0	0	13	8	8	12	7	4	13	9	2
PIK3R4_5151	4	7	13	11	2	4	29	16	11	5	29	2	3	48	15	17	34	17	12	45	10	17	54	18	4	5	9	4	5	9	14	7	10	7	20	6	7	24	6	21	40	16	21	55	25	23	30	13	15
PIN1_5152	52	40	150	84	50	59	138	47	42	45	152	50	7	53	42	53	134	36	68	144	67	46	167	71	27	18	79	52	38	45	103	55	74	58	123	55	49	91	63	19	70	72	94	101	79	53	91	56	67
PIP4K2B_5156	3	4	21	19	4	2	17	3	1	4	16	1	15	26	15	28	60	15	24	88	11	17	55	22	5	7	7	8	11	3	7	2	3	5	12	3	2	28	4	30	94	37	28	67	22	15	64	8	7
PKIG_5162	3	0	4	1	0	0	3	0	2	5	9	2	0	3	3	0	3	1	1	3	0	1	2	2	2	1	0	2	0	1	2	1	2	1	3	0	0	2	1	1	0	0	2	4	1	2	2	1	3
PLA2G15_5170	2	4	25	6	4	4	15	4	1	7	17	7	0	44	8	9	34	6	5	35	6	14	39	7	6	5	4	4	3	8	11	5	2	10	14	4	8	38	10	8	27	9	7	37	19	9	23	9	8
PLA2G2F_5171	0	0	0	0	0	0	0	0	0	0	0	0	0	0	0	0	0	0	0	0	0	0	0	0	0	0	0	0	0	0	0	0	0	0	0	0	0	0	0	1	0	0	0	0	1	0	0	0	0
PLA2G4A_5172	0	1	0	1	0	0	0	0	0	0	0	0	0	0	0	0	0	0	1	0	0	0	1	0	0	0	0	0	0	0	0	0	0	0	0	0	0	0	0	0	0	0	0	1	0	1	0	0	0
PLAU_5178	815	875	4748	4308	1311	926	6991	1416	1736	1148	5140	2235	212	7515	1900	627	4882	777	732	4614	1385	459	2726	732	823	808	2521	2896	1169	874	3811	1567	1899	1308	4300	1683	1642	6319	2803	349	1316	1439	626	1459	731	424	1121	575	1242
PLEKHJ1_5191	16	8	47	27	11	10	44	11	11	27	58	27	5	100	58	33	96	34	58	137	55	46	181	56	11	10	25	18	17	15	55	22	24	16	39	16	24	94	30	20	94	74	48	109	63	45	81	50	25
PLOD3_5204	1	2	14	7	6	2	16	10	5	7	9	3	4	66	31	13	66	10	16	46	19	11	50	25	4	1	10	5	4	2	6	6	0	0	12	1	3	21	19	11	48	11	18	42	12	18	22	13	4
PLP2_5208	238	234	883	662	274	272	817	332	401	216	966	336	70	847	336	244	785	169	270	893	284	179	655	273	251	141	290	347	367	296	563	353	458	330	616	441	255	539	405	168	452	309	265	446	386	183	364	298	399
PLSCR3_5215	5	8	49	28	14	9	41	24	10	11	68	15	7	75	20	13	52	6	15	49	17	14	45	14	27	9	12	9	12	13	19	11	16	13	30	13	15	29	21	19	35	21	10	35	10	18	36	14	39
PMM2_5224	6	5	51	44	8	5	46	6	10	7	46	10	55	167	45	43	141	43	16	120	28	38	139	23	25	10	18	17	10	8	34	7	13	12	42	13	24	68	17	37	162	43	27	103	22	35	87	28	20
PMVK_5228	4	0	6	3	5	0	9	3	3	1	1	3	0	8	9	7	14	2	1	29	10	3	13	5	0	2	3	1	2	0	11	3	4	4	9	2	3	8	2	1	18	2	3	14	7	4	18	7	4
PNKP_5229	106	107	548	322	118	124	538	187	152	225	632	222	612	1436	360	357	854	381	225	897	266	199	713	187	198	297	222	171	144	154	263	191	195	187	395	187	280	777	377	272	839	269	232	649	229	155	418	235	252
POLB_5242	14	19	124	95	32	34	106	33	46	14	129	35	14	89	52	22	87	24	30	79	38	21	56	37	31	22	45	30	44	38	32	63	51	37	39	53	32	40	41	21	43	41	29	34	37	20	33	27	33
POLR1C_5255	6	4	20	27	1	3	19	4	1	11	24	10	5	58	16	9	55	14	10	54	11	14	49	13	7	7	12	12	4	10	26	5	3	8	17	7	15	33	15	12	41	15	14	36	16	5	35	13	10
POLR2I_5260	29	20	111	56	21	30	98	36	32	24	94	37	2	76	35	26	128	19	23	122	31	15	120	32	17	7	47	52	18	29	79	22	42	34	87	33	35	89	37	14	42	41	37	83	35	25	52	29	23
POMZP3_5273	0	0	3	2	1	0	1	0	0	0	4	0	0	3	0	1	1	0	0	1	0	0	2	0	1	0	0	0	0	0	3	0	1	2	1	0	1	2	0	0	1	0	0	0	1	0	1	0	0
POP5_5282	16	10	36	12	11	16	19	3	14	3	22	12	2	9	19	20	23	25	32	57	45	28	84	32	17	9	15	3	9	16	24	19	12	13	14	16	4	12	12	11	37	42	27	45	41	31	49	41	21
POU5F1_5291	0	0	0	2	0	0	1	0	0	0	2	0	0	4	0	3	1	2	2	5	1	0	2	1	0	0	0	0	0	0	0	0	0	0	1	0	0	0	1	1	1	1	0	4	2	0	2	3	1
PPARD_5301	9	6	29	9	12	8	14	16	7	11	43	9	13	32	5	12	27	8	13	26	12	14	31	12	21	8	5	7	16	12	10	12	10	11	17	6	4	26	17	8	31	10	13	27	20	20	13	7	16
PPARD_5302	0	0	2	1	0	2	2	0	1	2	4	2	0	2	1	1	2	1	0	0	0	0	4	0	0	1	0	0	0	0	0	0	0	0	3	1	1	3	0	1	0	1	0	3	0	1	2	0	0
PPIE_5325	73	74	308	219	79	95	287	97	104	106	330	117	30	379	160	101	431	72	93	328	123	80	295	113	72	48	139	102	96	107	204	70	91	111	253	109	120	310	153	79	231	135	93	237	102	74	184	98	100
PPOX_5336	0	0	11	4	1	2	3	1	1	3	3	1	0	7	5	1	8	0	0	8	1	2	4	3	1	1	3	3	0	2	6	0	1	2	3	0	5	6	0	3	3	3	4	6	3	1	4	1	3
PPP2R5E_5368	13	10	84	62	16	14	48	27	20	21	119	39	34	144	63	56	103	50	26	104	35	37	120	35	28	21	29	16	9	22	41	44	28	34	45	36	23	83	43	78	102	47	45	87	48	36	83	47	29
PRCP_5384	1	4	2	0	2	0	8	5	2	1	5	1	0	7	1	2	3	1	0	12	3	2	9	4	0	0	2	2	1	0	5	2	1	1	9	1	0	8	1	1	4	0	1	5	2	1	5	1	7
PRKACA_5404	51	46	282	207	51	53	239	72	36	51	244	51	28	173	64	88	247	56	60	334	85	62	384	90	77	44	132	98	48	45	180	82	61	69	217	46	45	195	49	79	309	113	124	379	128	87	291	98	115
PRKCH_5429	0	0	5	3	1	2	2	2	0	0	4	2	0	15	14	5	21	5	1	5	12	5	16	11	3	0	1	0	1	3	0	3	0	0	1	1	1	6	1	5	7	11	7	8	6	3	7	9	1
PRKCQ_5430	0	1	11	5	1	1	10	0	1	2	1	1	0	6	2	4	15	3	6	17	6	8	16	6	3	0	4	2	0	0	6	1	1	3	12	0	0	6	2	2	15	5	6	17	2	4	22	3	3
PRR15L_5469	0	3	0	0	2	1	0	1	0	1	3	0	0	0	0	9	1	1	0	1	4	4	14	2	1	1	0	1	3	0	3	0	1	3	2	0	0	1	1	2	7	1	11	20	10	7	19	11	4
PRR7_5473	8	10	45	24	3	7	54	30	10	18	52	7	9	31	16	35	69	27	16	93	23	16	92	20	16	8	12	12	13	13	22	11	6	13	30	12	13	39	18	29	97	26	24	60	16	14	50	16	15
PSAP_5489	172	161	779	418	254	191	740	252	162	237	1020	367	78	1300	646	395	1779	305	269	1595	550	324	1439	395	167	94	426	368	195	152	615	220	286	189	941	236	279	1480	496	235	1106	513	425	1157	361	300	958	366	279
PSENEN_5496	17	11	46	19	27	22	30	24	29	19	16	24	1	27	22	23	27	14	27	35	24	15	31	27	39	19	22	15	25	40	17	31	34	21	14	33	27	20	29	16	24	29	29	25	27	14	20	37	49
PSMA7_5506	148	76	424	142	87	94	303	173	136	169	530	166	110	580	213	245	440	201	228	545	247	248	658	282	484	120	161	109	104	149	183	167	85	133	232	126	171	416	243	178	442	279	242	460	276	328	460	235	439
PSMB10_5508	2	1	2	2	2	2	3	3	0	0	3	1	5	0	0	0	2	1	0	4	1	0	3	0	1	0	1	0	0	0	1	1	1	0	1	1	0	1	0	0	0	1	0	1	0	0	0	1	1
PSMB3_5511	163	142	623	436	157	168	530	175	241	130	513	179	32	431	174	198	497	130	159	604	197	149	539	160	170	93	232	241	186	194	366	210	202	198	370	213	167	413	187	110	333	272	265	435	251	179	360	212	288
PSMB8_5515	1	0	12	0	0	0	3	2	0	0	7	0	0	4	1	2	3	0	0	10	0	3	9	0	4	1	1	0	0	3	3	3	1	0	6	2	0	6	0	0	3	4	0	9	2	2	4	1	1
PSMC6_5518	27	12	90	44	29	18	60	31	25	20	52	48	6	73	37	30	72	28	30	64	41	41	68	34	40	14	60	23	26	41	56	33	27	37	47	34	24	71	42	27	36	65	28	49	57	41	46	26	29
PSMD2_5528	5	9	47	52	6	11	41	11	8	10	60	5	6	82	10	10	47	5	11	55	18	15	53	15	7	5	32	31	12	7	47	16	12	14	74	8	11	67	13	5	47	14	16	66	13	12	64	24	11
PSME1_5534	67	63	401	190	70	70	377	115	77	74	419	140	9	256	113	69	309	68	57	317	112	72	347	115	92	30	166	152	81	51	187	123	104	92	251	118	101	276	131	48	147	125	137	210	142	112	247	103	144
PSME2_5535	161	106	981	588	145	161	764	256	146	119	687	148	91	460	146	167	516	123	147	688	191	237	838	253	440	149	427	365	140	127	473	192	180	165	543	178	173	679	165	119	458	294	316	665	277	342	851	274	530
PTEN_5553	0	5	9	10	1	6	10	6	0	3	19	4	2	18	10	11	40	10	5	24	3	6	40	9	1	2	6	0	0	2	17	5	3	6	9	2	1	12	6	6	28	11	13	31	4	8	30	11	9
PTK2_5583	11	18	62	34	9	18	79	21	15	25	76	17	12	89	37	32	99	31	33	118	44	36	95	28	10	22	18	29	24	8	53	23	28	33	63	22	14	73	41	24	87	46	43	100	35	29	61	40	19
PTK2B_5584	3	3	33	29	5	1	26	8	9	5	19	7	25	154	33	21	139	15	17	70	24	26	85	20	5	15	19	19	5	14	34	6	7	7	19	7	16	59	13	14	56	41	22	55	14	18	66	23	11
HACD3_5591	101	90	505	302	94	97	379	144	69	52	340	61	19	235	117	100	361	71	91	450	185	86	452	140	106	53	207	209	96	58	327	125	137	95	336	99	65	220	101	42	301	173	159	338	164	141	319	161	178
PTPN1_5592	25	25	139	63	15	46	90	30	14	30	144	25	26	177	44	79	182	39	41	262	70	60	251	40	41	43	47	56	22	46	76	39	27	31	94	36	22	119	24	100	274	77	56	269	53	37	172	47	39
PTPN6_5601	12	8	66	43	14	9	65	25	16	12	49	17	15	24	27	32	34	29	18	69	43	21	57	24	32	8	25	25	20	13	41	26	34	11	36	19	8	41	30	13	57	30	26	42	43	28	42	25	34
PTTG1_5623	0	0	2	3	0	2	18	0	9	3	2	0	1	2	1	1	0	2	2	5	5	1	6	9	1	0	0	2	9	6	4	3	4	1	2	1	1	1	2	0	0	5	3	6	7	12	21	14	4
PUF60_5625	16	2	33	28	10	18	40	24	11	10	43	13	1	43	27	13	35	11	13	32	13	5	38	7	14	5	19	14	12	11	30	22	26	12	32	13	15	34	15	8	29	20	12	28	15	8	27	21	26
PWP1_5638	11	4	88	27	11	16	62	36	9	12	49	13	5	77	39	33	103	23	17	64	25	35	83	25	24	18	40	26	15	15	33	17	4	14	41	11	16	72	27	23	76	33	20	58	20	31	77	29	38
PXMP2_5641	2	1	8	4	4	2	7	1	2	2	8	3	0	2	3	6	8	3	2	4	3	3	8	4	4	2	7	0	4	1	8	0	0	3	1	3	2	5	1	1	9	6	2	2	8	6	4	7	1
PXN_5642	3	3	34	17	8	8	36	7	10	8	35	7	7	66	14	8	42	7	7	31	9	8	38	10	0	4	13	13	8	5	18	5	8	8	34	3	10	70	10	2	30	21	8	47	6	9	26	15	7
PYCR1_5644	0	0	13	7	0	2	6	1	2	0	9	1	0	18	14	6	38	2	6	23	2	7	10	3	0	1	5	4	1	1	11	0	2	1	11	1	2	23	5	1	9	9	1	7	2	2	6	1	1
RAC2_5695	5	0	2	11	5	4	13	3	4	0	10	11	2	16	9	3	27	2	5	9	7	7	10	4	1	2	6	4	4	8	14	5	5	4	7	2	3	10	10	3	4	4	5	5	4	5	6	3	3
RAD51C_5708	12	9	64	26	9	4	39	12	3	8	29	7	6	24	17	15	49	9	7	41	15	19	53	13	11	5	21	19	10	14	23	8	8	14	30	12	4	19	8	5	49	12	12	37	12	32	59	21	19
RAD9A_5709	4	1	8	4	9	1	9	4	1	9	4	2	3	27	8	14	28	3	6	25	8	8	20	6	4	7	3	2	1	7	0	5	1	5	1	0	2	22	2	18	39	7	6	37	12	13	22	12	10
RAI14_5716	6	8	17	19	7	3	31	2	6	5	25	8	0	19	12	14	14	3	6	28	9	1	21	9	4	3	20	11	9	7	19	12	5	9	16	10	6	10	6	0	17	9	11	12	5	4	13	11	18
RALB_5720	2	2	23	20	3	3	17	5	10	2	17	7	2	9	5	4	8	3	0	12	3	0	12	4	4	1	8	7	5	2	18	10	9	3	9	5	4	3	2	0	1	5	3	8	1	1	5	2	6
RALGDS_5721	0	1	1	6	0	1	4	0	1	1	6	1	0	7	2	3	13	4	2	12	6	3	7	3	0	0	0	0	0	0	1	0	0	2	1	0	2	6	1	0	2	1	3	9	1	0	3	2	0
RBM34_5768	11	2	30	9	5	5	39	17	8	9	27	6	9	35	11	7	35	6	5	15	11	15	28	8	34	4	13	8	2	4	28	8	15	13	20	6	6	31	10	10	25	13	14	21	9	9	26	15	20
RBM6_5774	38	67	183	188	74	63	338	95	45	195	441	154	289	1849	386	405	1138	342	212	988	253	290	866	173	94	303	104	87	60	225	144	88	65	179	161	62	199	881	301	554	1154	322	244	875	172	189	407	154	54
RBX1_5781	4	0	4	0	0	1	5	0	1	1	6	3	9	6	4	10	9	10	3	1	1	4	6	1	1	1	7	0	1	2	0	1	1	0	2	1	1	2	0	11	12	4	4	12	6	2	5	3	3
REG1A_5790	0	0	0	0	0	0	0	0	0	0	0	0	0	0	0	0	0	0	0	0	0	0	0	0	0	0	0	0	0	0	0	0	0	0	0	0	0	0	0	0	0	0	0	0	0	0	0	0	0
RFC2_5805	10	10	88	55	13	8	59	3	8	7	46	14	0	27	8	5	26	5	9	34	13	10	58	18	5	3	41	30	4	5	21	12	11	11	30	14	4	43	10	10	26	15	9	48	31	13	57	27	9
RFNG_5813	18	9	60	35	14	9	35	26	14	21	77	25	27	171	66	48	139	26	19	83	31	35	90	28	17	10	27	19	14	14	33	7	16	11	41	13	23	105	38	26	80	40	25	77	24	28	70	23	16
RNASEH2A_5875	6	4	88	77	8	10	71	15	12	8	56	21	4	36	19	14	70	9	15	61	12	11	57	29	11	8	36	40	19	8	43	27	16	11	46	25	8	70	17	5	46	19	19	68	42	24	70	36	18
RNF167_5885	193	199	963	438	253	254	795	301	299	207	916	260	40	777	332	271	864	205	263	1182	349	218	923	328	217	129	359	340	271	220	542	333	350	277	701	353	153	579	281	178	717	426	335	842	397	227	577	303	353
RNH1_5893	26	23	125	92	36	23	101	23	23	51	112	53	63	329	132	106	358	68	68	242	72	62	236	71	28	29	65	53	30	57	65	45	43	44	72	38	73	216	78	60	257	86	68	226	85	53	130	79	54
RNMT_5894	13	22	70	66	12	15	88	26	14	11	69	19	12	219	53	31	149	28	34	180	41	33	151	38	14	14	39	30	21	16	61	23	38	23	75	27	22	110	25	20	101	68	47	125	43	36	98	45	18
RPA1_5901	0	0	0	0	0	1	0	0	0	0	0	0	0	1	0	0	0	0	1	0	0	0	0	0	0	0	0	0	0	0	0	0	0	0	0	0	0	0	0	0	0	0	0	1	0	0	0	0	0
RPA3_5906	3	6	32	15	11	6	16	7	11	1	23	8	1	8	11	3	10	6	4	12	11	10	21	21	16	1	12	13	9	8	20	11	12	7	10	13	6	20	4	3	10	9	11	10	18	12	22	12	9
RPIA_5911	2	0	28	5	4	3	33	12	5	6	14	8	0	28	14	9	34	7	4	36	22	8	32	14	3	5	11	8	1	4	7	3	3	7	17	7	4	34	8	2	24	17	13	19	7	4	22	7	11
RPL13A_5916	55	36	155	82	46	46	105	59	65	35	132	55	7	51	50	43	74	33	59	86	48	27	79	38	59	15	64	52	77	50	96	78	72	56	68	86	48	58	59	14	36	52	57	54	62	37	55	50	116
RPL24_5926	5189	3337	19824	11569	3701	4767	17770	6259	4184	4385	20566	4753	3249	15444	5844	5792	18360	3910	4029	17554	5206	4432	16453	3809	8888	3508	8327	7046	4367	4034	11589	4958	4999	5005	12709	5270	5560	14448	6040	4363	10839	5537	6204	9886	4890	4403	10509	3822	10610
RPL26_5927	1420	947	3694	2368	970	1351	3115	1232	1211	1088	4268	1296	131	2516	1545	826	3997	611	883	3258	1172	654	3394	862	969	451	1763	1383	1073	1091	2869	1282	1327	1375	2585	1399	1338	2839	1503	451	1109	1296	1260	1472	1051	797	1692	714	1697
RPL3_5932	6394	5286	21689	13292	5403	7068	20295	6733	7079	6135	22640	6826	1753	22115	8978	8145	24659	4582	8594	25039	8115	5274	19898	5733	6310	3110	9137	7846	6745	6205	13534	7037	8300	7888	14615	8171	6666	15096	8424	3902	16162	8652	8425	13812	6933	5155	9283	5322	11660
RPL36_5938	358	271	1712	1144	425	421	1465	561	427	329	1488	413	65	1046	478	334	1174	225	267	1249	376	306	1086	278	532	139	758	788	466	333	1089	509	480	419	1212	468	407	1338	494	182	582	477	381	690	336	259	709	306	719
RPL39L_5945	7	5	10	6	3	2	16	2	5	2	16	7	1	5	7	3	11	5	3	17	4	6	16	5	1	0	9	14	3	6	15	4	5	6	13	9	0	16	3	5	11	5	2	15	9	9	22	6	7
RPL6_5953	378	291	2010	1279	363	339	1705	521	306	560	3068	675	62	2624	953	585	3187	393	504	3342	799	541	3017	731	353	110	863	832	351	197	1264	407	472	399	1962	506	618	2720	786	330	1639	926	769	1853	711	550	1925	579	635
RPL7A_5954	1015	735	5826	3358	1021	1013	5673	1558	1237	1030	6141	1473	471	5457	1844	1430	6562	1025	1063	6896	1784	989	5777	1156	1749	609	2113	1990	1248	888	2902	1349	1642	1178	4156	1526	1378	4959	1860	713	4025	1970	1641	4174	1524	1092	3171	1043	2936
RPL8_5955	1528	1333	8245	5297	1876	1629	7936	2510	2012	1613	8468	2396	404	9173	3267	1989	9580	1443	1796	9745	2349	1467	7351	1705	1716	864	3209	3118	2063	1536	4854	2442	2870	2018	5988	2514	2038	7344	2703	1184	5221	2855	2044	5448	2060	1301	3652	1479	3229
RPL9_5956	2062	1542	7583	3916	2054	2148	6177	2911	2576	2122	7806	2724	315	6084	3175	2106	7353	1458	1870	7302	2504	1835	6893	2125	2786	770	3578	2603	2442	1665	4387	2831	2844	2233	4563	2959	2322	5399	3163	956	4024	2800	2348	3876	2368	1856	3879	1986	4148
RPS13_5977	1461	998	5678	2874	1332	1497	4528	2032	1572	1470	7365	2244	287	5050	2553	1483	5926	1275	1227	4911	1865	1572	5521	1644	1512	612	2223	1803	1434	1304	3324	1752	1740	1765	3640	1881	1951	4785	2437	1058	2499	2162	1759	2546	1814	1512	3051	1459	2104
RPS17_5980	0	0	2	0	0	0	0	0	0	0	0	0	0	0	0	0	0	0	0	0	0	0	0	0	0	0	0	0	0	0	0	0	0	0	1	0	0	0	0	0	0	2	0	0	0	0	0	0	0
RPS18_5982	2341	1707	6374	3856	2158	2605	5845	2204	2872	2090	7223	2454	476	5018	2821	1876	6243	1495	2037	6186	2303	1291	5084	1523	2162	1103	2588	2043	2440	2620	3779	2503	2870	2616	3690	3095	2319	3566	2689	1095	2857	2321	2451	2571	2297	1360	2389	1474	3710
RPS2_5983	3337	2686	21618	12950	3838	3686	20692	5270	4177	3587	26109	5581	1394	24211	6498	4482	24048	3172	3230	22272	5146	2918	18790	3377	3878	2077	7171	6501	4567	3248	10223	5214	6081	5157	14672	6293	4555	17487	6538	3388	13042	6814	4678	13349	5012	2718	9440	3638	6741
RPS25_5991	1098	942	4155	3124	1333	1058	4469	1547	1412	910	4440	1350	81	3900	1578	745	4749	564	796	4534	1290	615	3707	915	820	375	1979	2135	1346	814	3105	1553	1714	1137	3484	1447	1098	3819	1491	283	1612	1493	1027	2199	1132	635	2030	963	1515
RPS4Y1_6010	192	168	573	245	191	210	366	276	176	248	583	212	173	735	340	361	699	287	320	715	317	279	776	301	378	163	199	141	195	262	267	254	198	250	359	233	208	471	335	325	823	369	298	589	299	224	465	223	432
RPS6KA1_6015	0	4	8	15	5	4	11	7	8	12	18	7	2	24	11	17	27	12	8	42	16	11	52	13	4	6	11	10	3	3	18	5	12	12	21	6	8	34	8	4	33	21	11	36	13	8	17	7	4
RPS7_6021	3544	2615	9572	5932	2794	3654	9214	3444	3634	3176	10521	3503	922	8141	4166	3683	10700	2651	3550	10001	4074	2864	9364	2903	3811	1955	4108	3283	3313	3564	5062	3678	3629	4126	5498	3980	4082	6495	4346	2475	5362	4285	4917	4818	4037	2966	5231	3032	5663
RPSA_6025	312	277	2484	1737	334	370	2721	417	328	288	2706	423	75	2079	488	352	2450	201	220	2199	369	270	1860	273	344	206	1018	1011	347	287	1458	404	489	431	2027	476	367	2389	501	294	1343	549	365	1608	357	223	1307	331	487
RRAGA_6028	97	86	392	161	117	114	333	146	87	124	358	139	20	408	187	155	508	135	181	595	237	175	656	250	127	67	141	121	122	125	215	155	164	106	252	132	86	271	159	97	538	308	218	563	254	217	481	251	139
RRP12_6035	4	13	46	61	8	7	65	7	8	11	56	14	28	187	40	40	147	29	35	129	28	39	126	30	25	45	24	21	12	21	38	13	11	13	62	10	20	93	33	94	158	43	22	105	27	20	60	23	13
RRP8_6039	8	3	29	26	6	5	27	12	6	15	24	15	4	32	11	17	25	12	5	25	7	7	34	11	8	9	9	6	7	14	19	12	6	14	16	5	10	37	9	8	18	6	9	28	8	7	16	7	10
RTN2_6054	0	0	9	3	1	0	6	1	3	1	3	2	0	8	4	0	7	3	0	9	5	2	12	2	0	0	1	1	5	0	2	1	2	1	2	0	2	3	2	0	2	1	0	2	2	1	2	2	1
RUVBL1_6065	26	31	108	91	28	47	144	43	48	36	141	49	10	67	69	65	186	56	71	259	99	57	217	67	29	21	51	50	42	27	96	48	48	48	124	64	34	100	43	33	158	106	74	181	109	49	109	84	56
SACM1L_6098	117	98	342	222	79	120	366	103	112	131	434	101	193	864	351	438	758	362	350	751	316	314	749	286	135	210	164	134	109	218	234	98	122	190	203	109	131	316	206	559	769	376	355	557	358	274	384	336	126
SCAND1_6116	11	7	14	8	10	7	14	8	10	10	26	6	1	15	3	6	10	2	3	11	11	7	20	7	8	3	10	9	13	11	21	3	15	11	12	4	14	16	10	5	8	8	10	18	11	5	7	11	4
SCARB1_6117	0	0	0	1	7	1	4	0	0	0	0	2	0	4	1	0	3	1	0	2	0	1	4	2	0	0	0	0	0	0	0	0	1	1	0	0	0	2	0	1	5	2	1	6	0	2	4	0	0
SCYL3_6157	5	5	23	20	5	16	13	6	4	3	18	4	24	68	31	80	82	53	59	109	49	73	113	21	9	11	9	6	2	12	21	7	7	12	14	6	9	28	9	107	127	48	51	117	50	36	66	36	9
SEPT5_6225	0	0	0	0	0	0	2	0	0	0	0	0	0	1	0	0	0	0	0	0	0	0	0	0	0	0	0	0	0	0	0	0	0	0	2	0	1	1	0	0	0	0	0	0	0	0	0	0	1
SFN_6269	0	3	3	2	2	0	5	5	6	1	6	0	2	4	5	2	5	2	1	4	1	0	8	3	1	0	2	7	1	0	1	4	2	2	7	0	2	3	2	0	1	2	2	1	2	2	1	3	6
SH3BP5_6291	0	0	0	0	0	0	0	1	2	0	0	0	0	0	0	0	0	0	0	1	0	0	0	0	0	0	0	0	0	0	0	0	0	0	0	0	0	0	0	0	0	0	0	0	0	0	0	0	0
SIRT3_6320	0	2	1	0	0	0	0	0	0	1	3	0	4	2	0	0	2	4	1	3	1	4	13	0	0	0	0	0	0	1	0	0	4	3	3	0	0	0	0	5	1	5	4	5	2	4	1	2	0
SKIV2L_6323	0	0	1	1	0	0	8	1	0	1	5	2	0	12	2	1	9	1	1	11	0	0	6	0	0	0	3	3	0	0	0	0	1	3	2	0	2	4	2	0	4	4	1	9	1	1	4	1	0
SLC11A2_6335	119	83	631	326	103	115	640	116	246	107	465	190	750	1093	160	329	589	403	246	481	293	231	602	197	244	483	298	177	130	274	222	153	148	201	220	181	241	507	271	476	378	416	456	406	284	282	344	221	170
SLC16A7_6342	10	3	14	7	4	3	9	5	2	3	10	2	1	18	7	10	29	11	11	36	11	6	32	7	2	1	7	15	3	5	14	4	7	7	15	5	3	17	3	5	29	11	9	18	4	5	6	9	4
SLC27A3_6427	0	1	0	1	1	0	3	0	2	0	2	0	1	0	0	0	3	1	0	0	1	2	1	1	0	0	1	2	0	2	1	0	0	0	3	0	3	6	0	0	2	0	0	4	2	0	0	1	1
SLC35B1_6471	36	30	164	95	48	43	166	61	49	34	101	53	9	187	106	37	253	27	38	139	66	35	177	43	32	21	80	49	56	33	93	55	62	42	107	66	65	143	75	22	75	62	40	81	48	39	65	34	70
SLC37A4_6478	5	0	28	2	2	3	15	1	4	2	7	0	3	9	2	3	8	4	3	8	2	5	17	5	6	1	1	5	0	1	3	1	1	1	5	3	1	10	1	5	16	9	4	12	5	9	20	6	10
SLC47A1_6494	0	0	1	2	0	0	0	0	0	0	0	1	0	0	0	0	0	0	0	0	0	0	0	0	0	0	0	0	0	0	0	0	0	0	0	0	0	0	0	0	0	0	0	0	0	0	0	0	0
SMAD4_6563	3	2	28	18	7	3	23	4	2	4	18	4	9	99	26	18	71	11	12	68	16	9	58	13	1	3	4	9	2	3	19	7	1	6	21	4	4	47	12	27	64	17	14	73	17	16	36	10	7
SMARCC1_6575	77	66	300	219	96	70	282	106	68	54	209	58	22	325	100	94	254	87	57	283	96	76	334	93	62	51	132	125	96	54	197	92	81	73	238	99	52	214	81	90	259	150	109	352	126	111	240	130	112
SMARCD2_6579	0	0	2	2	0	0	3	0	1	0	1	0	1	0	1	0	1	1	0	2	1	2	1	2	8	0	0	2	0	0	2	0	0	0	1	0	0	2	1	0	4	0	0	4	0	1	7	2	2
SMC1A_6580	2	1	3	14	1	0	7	2	1	2	7	2	2	7	2	3	16	6	4	13	4	5	18	7	2	2	4	7	2	0	2	3	3	2	5	0	2	3	1	7	19	7	5	16	10	3	17	8	6
SNRPG_6644	509	359	1551	913	377	507	1215	463	580	387	1162	474	312	588	474	479	891	436	594	973	542	486	1123	545	594	497	626	498	456	930	687	528	478	757	641	534	547	488	579	690	571	577	801	577	841	641	612	578	775
SNX11_6650	1	3	12	2	3	1	10	1	1	5	11	4	0	16	1	7	8	3	3	10	4	2	13	2	4	3	3	3	4	4	6	1	5	1	8	1	0	8	4	1	9	3	4	10	5	4	11	5	3
SNX7_6656	136	93	420	247	88	135	290	108	81	79	414	90	176	293	236	462	603	330	324	700	363	311	864	321	204	143	142	115	96	157	216	146	129	138	225	133	117	248	129	341	790	363	484	700	480	309	536	376	244
SORBS3_6675	9	12	109	52	14	7	68	17	19	7	61	8	5	57	18	12	68	11	4	51	14	12	49	18	18	4	22	27	13	13	60	27	17	7	59	17	5	59	21	6	57	14	22	50	15	10	46	16	18
SOX2_6683	0	0	1	2	0	0	4	1	0	0	1	0	1	1	7	7	27	4	3	41	19	5	31	6	1	1	2	6	0	1	15	0	4	2	9	3	0	4	0	4	23	21	9	26	7	3	17	7	3
SPAG4_6691	5	4	19	1	3	9	5	5	5	4	10	1	2	1	5	4	8	0	2	10	5	1	10	3	6	2	2	3	6	8	4	8	3	3	6	1	1	6	4	3	3	9	7	11	3	4	6	2	5
SPAG7_6692	33	18	151	99	51	47	173	52	57	45	126	62	6	137	35	40	117	40	32	129	50	26	142	30	30	20	70	84	62	31	115	58	73	59	127	51	40	126	56	17	69	46	41	76	45	32	75	33	65
SPC25_6704	0	2	27	26	1	0	21	2	4	1	17	1	0	1	2	1	9	3	1	17	9	2	52	44	5	1	14	11	1	0	7	4	1	5	10	5	3	14	2	4	27	5	20	53	63	38	101	70	4
SPDEF_6706	2	0	33	13	7	7	10	12	18	4	25	10	22	30	1	10	9	25	16	32	20	6	56	20	9	12	6	11	5	13	12	5	15	8	11	8	10	10	14	22	24	26	29	41	30	19	47	27	15
SPEN_6707	12	16	103	87	27	13	115	35	32	29	124	84	80	686	89	90	266	91	83	217	96	102	239	84	38	78	37	38	22	56	35	29	17	46	72	24	71	319	110	117	243	130	101	198	103	95	138	94	23
SPR_6721	29	16	108	64	16	13	93	27	15	22	91	30	1	20	16	15	67	12	28	94	31	23	117	25	23	13	48	38	28	15	73	19	29	24	95	26	17	72	23	8	43	33	37	87	43	28	99	28	42
SPTAN1_6727	22	32	206	141	82	34	181	83	65	26	98	40	1	125	81	99	244	77	101	392	180	101	366	133	40	17	80	88	80	33	160	100	148	27	163	69	26	154	49	21	332	156	92	356	120	86	204	132	62
SQRDL_6737	43	29	245	287	49	32	309	62	86	34	327	80	5	96	35	29	158	27	40	162	56	42	191	71	49	22	167	105	65	29	202	83	66	55	204	70	55	221	69	18	89	105	50	133	64	47	133	54	49
SRC_6741	0	0	2	1	1	0	3	1	1	0	4	0	1	6	1	2	7	0	3	4	0	0	11	1	1	0	3	1	1	0	3	0	0	0	5	0	1	4	2	1	2	2	3	5	3	1	4	0	1
SSBP2_6782	0	0	3	0	0	0	0	0	0	1	0	0	0	0	0	1	1	1	0	1	0	0	0	0	0	0	0	1	0	0	3	0	0	1	0	0	0	1	0	0	1	1	0	0	0	0	0	0	0
SSR1_6784	27	20	84	36	21	22	76	35	11	24	71	16	55	114	75	78	145	50	57	95	70	48	133	46	48	13	40	30	27	25	47	34	47	35	54	31	24	75	27	68	166	60	49	138	65	45	72	62	68
STAP2_6820	26	42	109	59	33	35	91	58	56	58	105	67	9	138	40	42	99	46	70	139	79	35	132	67	30	27	33	37	51	37	85	64	62	55	73	49	30	120	83	21	76	86	71	89	77	57	60	53	80
STUB1_6861	7	5	44	31	14	15	33	4	14	14	47	13	2	69	25	24	75	19	15	77	31	15	99	27	29	4	26	24	5	11	34	18	9	16	40	20	11	48	18	11	67	30	18	57	29	29	68	28	19
STX1A_6864	0	0	2	0	4	1	1	0	0	0	2	1	0	3	1	0	3	0	1	1	0	1	2	0	0	1	0	0	0	0	1	4	3	1	2	0	0	1	0	0	2	0	0	2	0	0	0	0	0
STXBP2_6867	10	10	64	35	17	14	43	12	17	13	42	26	10	90	34	25	101	27	23	92	44	33	105	30	18	13	23	20	13	14	24	19	23	9	42	29	18	69	34	19	87	48	38	97	39	28	52	34	12
SULT1A2_6875	0	0	1	0	0	0	0	0	0	0	0	0	0	0	0	0	0	0	0	0	0	0	0	0	0	0	0	0	0	0	0	0	0	0	0	0	0	0	0	0	0	0	0	0	0	0	0	0	0
SUPV3L1_6897	18	13	66	49	28	25	90	30	30	32	97	43	3	178	52	50	117	22	35	129	36	24	123	32	20	22	39	23	24	32	64	35	37	31	69	38	15	98	48	17	87	38	43	72	30	21	45	35	25
SYK_6907	9	6	33	12	6	4	35	5	7	2	27	5	0	24	12	14	55	10	11	59	19	15	59	19	7	1	11	12	3	2	31	12	6	11	24	10	3	37	3	10	63	16	13	77	12	17	61	19	15
SYNGR3_6917	0	4	2	4	1	4	4	1	2	2	2	1	1	17	2	2	10	3	5	7	2	0	4	1	4	3	0	3	2	4	8	0	3	2	4	0	1	10	3	3	5	3	5	8	5	1	3	1	6
TAF9_6939	140	73	387	156	60	119	236	147	104	68	336	136	26	306	206	166	416	129	166	347	191	174	420	169	213	72	156	108	110	137	139	152	119	158	168	128	122	202	143	106	231	179	167	191	198	206	248	192	273
TALDO1_6942	148	138	662	391	173	149	620	190	175	175	614	242	22	444	377	236	923	168	260	859	337	175	870	222	113	51	304	255	182	95	416	221	240	189	556	262	131	590	288	94	528	378	291	578	357	170	418	265	195
TARBP1_6945	29	30	111	96	28	36	77	28	25	57	86	36	167	157	45	316	121	312	123	229	105	207	263	86	59	136	41	56	30	74	53	23	29	77	40	22	34	86	45	657	503	138	124	283	97	103	170	95	51
TBC1D10C_6964	0	0	2	0	0	0	0	0	0	0	1	0	0	0	0	0	0	0	0	0	0	0	0	0	0	0	0	0	0	0	0	2	1	0	0	0	0	0	0	0	0	0	1	0	0	0	0	0	0
TCEA2_6992	4	7	24	7	2	6	19	5	9	3	34	8	1	9	8	4	28	13	10	29	7	7	37	3	7	2	4	8	3	2	24	2	5	6	6	6	4	12	8	2	14	21	14	13	18	9	12	10	12
TCERG1_7000	6	7	21	23	10	7	29	22	12	29	44	20	19	181	40	45	70	38	27	80	32	43	98	41	12	20	21	12	12	34	26	11	15	18	39	15	26	75	35	28	74	38	30	69	29	30	58	32	10
TCTA_7011	16	18	77	27	11	23	41	21	17	9	62	14	12	22	10	38	41	26	26	85	28	28	110	32	48	13	30	17	15	10	20	14	18	17	27	14	12	32	11	30	65	47	30	84	41	53	71	29	32
TERT_7028	0	2	8	7	0	0	1	0	0	2	1	1	0	7	0	9	6	3	2	20	10	4	20	27	1	0	4	1	1	1	6	0	4	1	4	2	0	17	2	1	33	6	12	60	18	19	70	77	2
TESK1_7032	0	0	4	11	2	0	9	2	0	2	5	3	0	29	9	0	17	3	1	15	3	1	13	4	2	1	0	3	3	0	0	1	1	0	5	0	2	19	3	2	11	3	3	8	1	2	6	4	1
TEX10_7033	1	1	9	0	2	5	1	2	0	1	4	2	0	7	0	1	1	0	0	3	1	1	8	3	1	3	1	0	3	2	1	3	1	2	1	1	0	4	1	1	4	1	2	2	3	1	2	4	3
THAP11_7070	0	0	3	5	0	0	3	2	0	2	4	1	0	9	2	5	6	2	2	8	2	3	6	3	0	0	4	2	0	0	4	1	1	2	2	1	1	6	1	1	8	4	7	9	4	1	12	2	0
TIAM1_7096	0	3	14	11	4	2	10	4	2	0	21	1	1	23	4	3	12	9	3	15	5	7	11	7	5	4	7	2	1	4	12	4	2	2	15	2	4	9	4	3	12	5	5	9	6	8	12	6	3
TICAM1_7097	0	2	5	2	3	0	2	1	5	1	2	3	1	6	0	0	1	1	0	1	0	1	0	1	1	3	3	2	0	2	1	1	0	3	10	1	1	7	5	0	0	1	0	1	0	1	0	1	0
TIMM22_7102	7	5	25	18	17	3	33	14	9	6	43	7	0	18	10	9	23	9	5	50	13	10	43	9	2	3	24	12	7	1	17	6	9	4	32	8	8	30	5	2	32	21	8	43	21	5	36	10	13
TIMP2_7109	17	11	68	31	15	12	47	20	6	19	43	11	5	120	84	38	132	22	28	133	42	30	113	39	23	15	29	20	8	26	35	19	15	13	71	12	27	123	41	19	98	49	30	79	24	24	69	19	18
TK1_7120	2	2	97	32	13	6	53	10	12	2	30	16	0	6	1	4	13	2	3	27	4	7	39	36	10	3	49	28	14	2	31	26	26	14	24	13	7	22	7	7	22	7	7	70	38	29	71	69	15
TLE1_7124	4	4	4	13	7	4	18	10	2	6	20	8	4	93	28	23	58	25	24	55	40	22	92	23	1	18	6	14	3	8	19	5	6	11	23	13	14	49	20	19	51	31	28	75	30	14	37	24	8
TLK2_7125	2	1	15	8	5	2	16	7	2	2	12	1	22	34	15	26	37	17	6	28	9	17	31	11	4	3	8	5	3	2	8	5	3	3	10	6	3	14	6	32	58	15	24	28	17	12	16	12	4
TLR4_7131	0	0	0	0	0	0	0	0	0	0	0	0	0	0	0	0	1	0	0	0	0	0	0	0	0	0	0	0	0	0	0	0	0	0	0	0	0	0	0	0	0	0	0	0	0	0	0	0	0
TM2D2_7135	0	5	15	7	3	5	11	3	1	0	6	0	2	9	6	5	16	4	3	14	9	5	21	9	5	0	5	3	2	0	6	3	2	1	7	4	1	9	3	4	15	10	5	18	9	6	27	10	7
TM9SF3_7143	23	14	79	21	21	25	54	31	19	32	90	34	63	39	21	49	61	63	33	100	42	36	104	32	62	27	21	10	48	32	44	26	26	27	36	25	20	34	28	72	94	49	36	82	41	21	65	33	66
TMEM109_7168	2	4	27	19	3	1	26	4	4	1	31	4	0	14	8	1	6	1	6	17	8	5	21	1	4	1	10	15	2	2	18	1	5	5	17	3	5	30	2	1	10	6	7	20	6	6	17	3	10
TMEM5_7211	14	9	56	35	12	28	41	12	27	16	56	14	14	51	57	52	96	41	43	119	41	32	106	35	25	13	26	23	34	30	48	15	18	13	30	19	9	28	31	37	71	53	47	56	53	39	49	35	38
TNF_7230	4	1	20	14	1	2	31	10	2	11	31	11	0	3	0	0	3	0	0	3	0	1	0	2	16	10	7	7	4	10	4	9	6	10	9	2	8	8	9	1	0	3	0	4	3	1	1	0	13
TNIP1_7262	448	296	2582	1720	471	458	2987	779	696	533	2851	674	1447	1809	466	656	1586	636	454	1483	577	522	1744	423	1209	1222	1212	906	485	484	1194	784	617	565	1510	693	674	1796	873	831	1368	969	707	1588	622	664	1232	462	1135
TOMM34_7272	120	74	418	181	93	76	314	123	96	121	466	141	141	375	128	198	372	133	127	349	162	136	395	127	279	113	159	79	115	77	174	131	105	84	283	120	134	426	191	86	367	162	157	300	159	135	287	144	294
TP53BP1_7288	1	5	10	7	2	2	8	3	2	4	10	3	2	19	5	4	15	6	4	16	3	5	13	8	5	0	8	4	6	6	10	7	5	4	13	7	4	10	5	1	19	3	9	20	4	8	11	7	1
TP53BP2_7289	3	7	25	13	4	2	31	5	1	8	25	5	0	16	2	6	3	2	1	12	5	2	11	5	1	3	4	4	5	4	8	3	3	7	16	4	6	34	7	1	6	5	1	12	2	3	6	1	4
TPD52L2_7294	3	3	22	42	7	6	34	5	3	5	28	9	2	60	21	14	57	13	13	71	17	8	54	11	5	12	14	19	0	12	19	15	8	5	26	5	12	50	14	3	46	18	21	51	18	13	33	13	7
TRAF6_7314	3	0	0	3	1	1	1	0	0	2	3	0	1	18	5	2	4	2	2	10	0	1	12	2	1	2	1	0	0	0	0	1	0	1	3	1	0	0	3	7	14	6	4	9	3	1	4	3	0
TRAK2_7315	10	8	22	18	13	16	20	9	16	9	30	6	25	81	71	44	154	36	47	131	34	34	106	26	13	7	13	16	4	15	29	5	13	21	32	14	11	29	11	38	109	59	63	82	67	32	49	30	18
TRAM1_7316	774	635	2681	1245	923	692	1872	1442	830	596	2402	882	150	1769	928	780	2276	708	702	2708	1070	828	3560	1503	1072	430	1022	823	1233	714	1091	1451	1329	970	1266	1118	514	1412	1064	599	2003	1273	1036	2641	1649	938	1985	1687	1526
TRAP1_7320	0	1	4	2	1	2	8	0	1	3	7	0	0	1	3	5	3	3	2	15	1	2	15	2	1	0	3	3	1	1	13	0	1	2	8	3	3	12	0	0	4	2	0	7	1	3	2	1	3
TRIB3_7337	93	74	698	305	151	117	723	176	225	774	1321	1372	1774	17737	3827	1505	8456	994	765	3539	846	896	1808	605	177	288	258	224	212	277	772	233	229	432	1294	496	2632	9241	3660	1138	3380	780	403	974	276	379	852	285	201
TSEN2_7367	22	18	55	34	17	19	50	21	21	14	51	15	68	96	55	86	154	82	38	163	35	72	121	42	12	20	21	27	18	24	30	15	26	25	51	17	21	49	35	151	220	55	57	133	43	28	62	46	23
TSHB_7368	0	0	2	1	0	0	0	0	0	1	0	0	0	0	0	0	0	0	0	0	0	0	0	0	0	0	0	0	0	0	0	1	0	0	0	0	0	0	0	1	0	0	0	0	0	0	0	0	0
TSKU_7371	55	62	232	118	51	69	201	56	34	88	260	127	358	573	345	374	826	292	251	716	229	160	587	118	69	149	65	73	51	140	109	56	45	97	170	64	151	376	170	272	669	248	264	566	238	171	373	169	74
TSPAN3_7378	2	1	27	15	7	6	23	5	2	2	14	3	9	19	12	14	24	12	10	23	4	9	25	7	8	3	4	4	8	6	7	6	8	5	19	5	9	12	10	13	41	5	8	33	9	7	11	5	17
TSPAN6_7380	0	2	4	0	0	0	0	1	0	0	1	1	0	0	0	0	1	0	0	0	1	2	2	1	1	0	0	0	1	0	3	2	0	1	3	0	1	1	2	0	0	0	0	2	0	0	1	0	0
TSTA3_7382	16	22	139	89	32	35	160	46	56	24	123	39	6	104	55	33	103	19	33	120	30	17	113	42	31	10	61	50	48	34	80	51	65	47	92	38	21	68	54	8	63	57	40	79	40	31	48	33	42
TUBA1B_7399	183	130	1390	1004	208	166	967	284	255	143	1381	231	14	264	92	136	406	104	147	598	290	221	977	454	114	71	453	512	265	145	738	365	365	207	829	346	131	792	205	70	522	262	210	775	439	271	1070	625	238
TUBA1C_7400	6	5	52	35	10	6	54	16	11	9	47	10	1	27	8	16	25	6	10	42	12	7	36	12	4	3	25	28	9	2	27	14	16	3	38	19	8	50	12	3	17	11	9	32	16	7	44	18	6
TUBB3_7409	29	27	122	81	39	50	126	88	69	36	179	38	3	28	18	40	48	36	30	90	64	44	105	40	37	11	51	51	68	33	122	61	56	55	122	80	19	49	41	20	36	40	34	70	62	35	44	45	40
TUBB6_7410	16	19	156	161	33	17	147	29	33	23	169	30	6	145	48	30	107	27	28	135	64	36	169	58	18	9	64	81	45	21	124	32	57	26	148	36	26	110	31	10	91	53	32	157	56	30	113	80	26
TWF2_7415	327	331	1173	654	380	378	1082	496	504	538	1352	591	490	1648	842	1175	2241	967	1051	2653	1224	760	2597	758	481	580	588	362	410	513	678	580	542	510	740	546	606	1125	743	593	1816	1209	1244	1839	1238	908	1495	935	755
TYROBP_7448	0	0	0	0	0	0	0	0	0	0	0	1	0	0	0	0	0	0	0	0	0	0	0	0	0	0	0	1	0	0	1	1	0	0	0	0	0	0	0	0	0	0	0	0	0	0	0	0	0
UBE2C_7468	11	4	102	96	18	9	104	12	41	5	49	23	1	10	2	0	13	1	2	26	10	5	40	29	12	13	23	42	33	4	31	32	49	15	18	28	7	35	23	2	24	11	9	52	46	31	71	82	27
UBE2J1_7482	0	0	1	2	0	0	0	0	1	0	1	0	1	2	4	2	3	1	0	2	2	1	3	4	1	0	0	0	0	0	2	0	1	1	2	1	0	2	0	0	4	0	0	3	2	1	3	1	0
UBE2L6_7483	315	244	1337	988	289	357	1444	390	308	298	1525	362	136	848	272	394	1008	313	290	1392	457	380	1497	388	368	232	570	585	366	313	879	377	557	385	938	405	316	892	358	358	824	564	730	1007	487	512	1035	454	571
UBE2T_7492	1	4	37	16	2	3	17	6	4	3	23	0	1	0	0	4	8	5	2	3	5	4	26	13	10	5	11	9	2	4	7	2	3	6	6	8	0	3	4	2	20	6	6	16	11	13	24	18	8
UBE3B_7499	21	12	101	65	26	24	102	22	26	20	108	37	8	129	39	37	138	37	42	163	39	31	158	41	12	18	43	32	25	16	73	29	24	27	72	26	22	96	30	31	137	56	47	117	39	27	83	47	30
UGT1A4_7535	0	0	0	0	0	0	0	0	0	0	0	0	0	1	0	0	0	0	0	0	1	0	0	0	1	1	0	0	0	0	0	0	0	0	0	1	0	0	0	0	1	0	0	3	0	0	0	0	0
UQCRFS1_7566	281	193	680	348	187	257	509	314	169	278	686	279	252	444	287	416	565	361	421	684	353	434	897	369	644	397	321	226	253	418	322	253	196	335	370	246	268	363	358	523	546	406	450	428	440	409	548	349	588
UTP14A_7606	9	21	80	58	23	14	65	25	17	18	96	24	11	196	58	31	153	19	28	150	37	26	112	20	24	14	31	23	31	13	52	20	37	20	66	24	25	116	38	25	108	40	34	104	35	19	40	33	24
VAPB_7621	9	6	29	6	7	6	14	18	5	4	21	5	20	36	28	45	60	42	39	73	46	29	91	35	14	4	11	7	4	1	10	5	3	6	15	5	8	12	11	24	104	33	40	67	53	41	64	38	15
VAV3_7626	11	11	25	10	8	24	20	13	8	4	29	7	1	4	9	68	35	27	57	171	77	79	191	60	15	5	13	13	27	10	18	16	19	16	25	14	3	11	4	41	127	86	173	294	121	110	208	112	40
VPS28_7671	46	26	130	84	29	55	136	43	35	50	152	49	4	142	53	24	147	20	43	133	36	23	108	30	11	10	55	56	38	34	78	29	30	52	127	49	61	131	54	13	56	51	49	67	44	19	50	30	54
VWF_7691	0	0	3	0	0	1	0	0	0	0	0	0	0	1	0	0	1	1	3	0	3	0	2	1	0	0	0	0	0	0	0	0	0	0	1	0	0	0	0	1	0	2	2	1	1	1	0	0	0
WASF3_7695	2	1	2	5	0	0	3	0	0	0	0	1	0	1	0	1	3	2	0	0	2	0	3	1	1	0	0	0	0	0	2	2	0	0	0	0	0	0	3	0	3	2	1	3	1	3	1	4	3
WDR61_7711	100	85	327	189	77	85	249	120	102	85	327	103	78	200	103	132	289	140	147	368	144	155	486	191	152	76	133	110	114	98	148	110	88	127	174	103	79	179	100	160	331	193	184	314	194	164	309	170	195
WFS1_7723	0	2	9	5	2	1	7	0	6	0	6	1	0	18	7	1	7	1	1	5	3	1	5	0	1	1	2	4	5	0	1	1	2	2	9	5	0	13	2	0	2	3	0	2	3	1	6	1	3
WIPF2_7724	7	8	19	27	12	9	18	9	11	7	27	5	5	59	17	6	42	7	5	45	14	6	43	8	2	1	15	10	10	1	23	11	10	11	28	16	3	32	13	7	28	15	9	47	16	4	21	7	11
XPNPEP1_7775	106	119	685	514	148	131	677	192	112	182	657	164	148	1284	327	387	1092	277	335	1401	397	296	1379	321	184	198	313	290	118	146	476	194	188	213	553	187	214	746	262	318	1102	432	402	1134	395	314	859	365	293
XPO7_7779	13	9	30	11	11	13	28	26	8	10	35	18	1	46	26	17	37	11	23	30	18	12	27	15	11	4	14	10	14	4	14	13	16	15	31	17	9	22	25	14	27	15	21	34	20	11	14	16	16
XRN2_7788	98	118	315	253	113	108	369	118	93	124	404	110	20	445	134	108	379	112	102	409	155	103	366	125	71	69	185	192	119	95	290	157	133	97	387	132	106	404	154	67	232	202	153	369	158	77	198	135	125
YKT6_7796	19	12	71	47	21	18	35	18	10	16	42	33	7	158	98	34	167	45	58	156	55	39	160	65	18	8	34	27	24	25	51	24	11	17	45	23	25	104	42	20	68	65	65	113	57	68	101	79	21
ZDHHC6_7833	18	11	98	71	20	13	102	28	20	13	91	14	30	187	98	51	151	49	42	180	39	49	148	46	46	20	33	33	23	17	59	33	20	19	50	27	15	87	37	29	141	51	68	144	63	43	120	51	44
ZMYM2_7861	0	0	0	0	0	0	0	0	0	0	0	0	0	0	1	1	1	3	0	0	0	2	0	0	0	0	0	0	0	0	0	0	0	0	0	0	0	0	0	4	1	1	0	2	0	0	0	0	0
ZNF131_7863	18	27	86	34	28	15	75	20	23	54	113	43	41	366	78	67	182	67	51	166	42	60	155	46	47	26	28	34	18	27	48	39	32	31	91	19	49	188	80	68	163	54	39	151	42	45	117	48	43
ZNF274_7885	6	2	26	7	3	2	11	8	5	9	15	12	8	71	18	8	39	7	15	34	10	12	19	19	11	2	9	4	5	4	9	12	6	5	12	8	7	46	23	5	16	11	16	20	16	13	22	12	7
ZNF589_7909	0	1	0	0	1	0	0	0	0	0	0	0	2	4	0	9	11	8	2	4	1	1	5	0	3	0	0	0	0	0	2	0	0	0	1	0	0	0	0	14	16	1	1	10	1	5	6	4	0
ZP3_7919	0	0	0	0	0	1	1	0	0	0	0	0	0	4	1	1	2	0	1	1	0	0	2	0	0	0	1	0	1	0	0	0	0	0	0	0	0	2	0	0	1	1	0	4	1	0	0	0	1
ZW10_7927	7	2	18	4	3	5	17	6	3	2	14	3	8	23	9	3	19	4	1	9	8	4	12	7	10	2	1	5	2	3	9	5	0	5	8	4	4	9	5	4	17	10	10	11	8	9	16	11	8
DAPK1_1752	12	25	83	53	15	15	97	27	17	31	89	35	34	440	145	92	265	60	54	211	77	112	273	84	34	29	56	30	20	27	60	34	25	35	73	33	46	140	60	63	287	81	87	298	107	98	183	96	35
GRN_2799	6	11	90	40	12	8	54	15	9	8	31	16	4	132	33	21	154	23	36	107	53	31	135	44	17	12	30	17	11	17	49	17	21	12	59	20	19	94	17	14	73	56	41	108	36	34	54	30	23
IL36G_3337	0	0	1	1	0	0	0	1	1	2	0	0	2	3	0	0	5	0	0	0	0	0	4	0	0	1	2	2	0	0	3	0	0	3	2	0	1	0	0	0	0	0	0	0	1	1	0	0	0
SGK3_6285	1	0	1	2	0	0	0	0	1	2	2	0	3	2	1	0	3	3	1	3	0	2	1	2	2	1	2	0	1	0	4	0	0	1	0	1	0	0	1	1	1	1	1	3	1	3	2	0	0
YWHAZ_7817	1065	725	4578	2201	904	956	3135	1452	1074	1094	3594	1215	616	3038	1195	1024	2563	927	1020	2898	1214	1270	3240	1271	1942	797	1698	1197	1163	1190	1926	1389	1328	1245	2132	1340	1210	2565	1750	1254	1981	1396	1179	1966	1428	1237	2072	1088	2535
ANKRD20A13P_283	0	3	5	3	4	3	18	11	2	4	13	1	70	16	2	50	22	56	9	30	14	24	25	8	8	38	8	6	3	5	4	2	1	7	11	3	0	9	6	68	49	5	12	37	10	8	24	10	11
ANXA2P2_305	5292	5043	28537	18123	8481	6349	28194	8975	10103	5671	28675	9376	682	29380	6662	4552	19768	4407	5029	28232	8899	5445	24529	8474	5958	3255	12959	11015	8847	5077	17483	11030	11257	7569	20360	11000	6272	19351	10773	2712	15195	10551	6662	18706	9435	5224	12948	7898	9724
CBWD1_1009	246	256	1181	919	330	269	1314	333	291	227	1191	295	198	1860	559	424	1361	314	312	1525	448	373	1279	343	292	246	579	575	318	305	918	396	408	347	861	340	276	903	387	378	1200	486	395	1171	394	301	766	423	420
CCDC85B_1030	2	1	13	6	1	2	10	0	2	2	4	1	0	8	3	4	13	2	1	21	1	1	20	0	0	2	6	1	4	2	6	3	4	4	9	3	0	15	4	4	14	4	3	8	1	4	17	4	2
CCL3_1043	0	0	1	0	0	0	0	0	0	0	0	1	0	2	0	0	1	0	0	0	0	0	1	0	0	0	0	1	1	0	0	0	0	0	0	0	0	0	0	0	0	0	1	0	0	0	0	0	0
GAGE4_2578	0	0	0	0	0	0	0	0	0	0	0	0	0	0	0	0	0	0	0	0	0	0	0	0	0	0	0	0	0	0	0	0	0	0	0	0	0	0	0	0	0	0	0	0	0	0	0	0	0
HBA1_2887	0	0	0	0	0	0	0	0	0	0	0	0	0	1	0	0	0	0	0	0	0	0	0	0	0	0	0	0	0	0	0	0	0	0	0	0	0	0	0	0	0	0	0	0	0	0	0	0	0
HIST1H2AE_2951	2	2	28	40	3	3	26	4	3	3	9	2	1	13	9	0	20	7	5	13	14	5	32	31	1	0	7	20	4	2	16	14	4	1	14	10	6	24	5	2	8	11	12	30	26	17	41	23	6
HIST1H2BK_2955	23	18	34	15	23	17	17	26	31	11	19	21	4	12	15	12	14	6	5	10	25	13	16	26	33	11	21	13	25	26	20	29	31	13	15	32	14	18	19	2	11	14	24	9	29	22	26	31	42
HIST2H2AA4_2963	42	38	327	238	52	46	338	33	71	18	193	23	28	102	67	43	155	45	45	238	102	73	422	270	29	12	189	158	39	42	119	60	50	62	168	52	38	248	49	27	126	118	190	394	475	301	612	400	47
IGHV3_3276	0	1	0	0	0	0	0	0	0	0	0	0	0	0	0	0	0	0	0	0	0	0	0	0	0	0	0	0	0	0	0	0	0	0	0	0	0	0	0	0	1	0	0	0	0	0	0	0	1
IGKC_3281	0	0	0	0	0	0	0	1	0	0	0	0	0	0	0	0	0	0	0	0	0	0	0	0	0	0	0	0	0	1	0	0	0	0	0	1	0	1	0	1	0	0	1	0	0	0	0	0	0
IGKV1_3282	0	0	0	0	0	0	0	0	0	0	0	0	0	0	0	0	0	0	0	0	0	0	0	0	0	0	0	0	0	0	0	0	0	0	0	0	0	0	0	0	0	0	0	0	0	0	0	0	0
LINC00621_3801	0	0	2	0	0	1	0	0	0	0	0	0	1	2	2	1	2	0	0	2	0	0	0	0	1	0	0	0	1	0	0	0	0	0	1	0	1	0	0	0	0	0	0	0	2	0	2	0	1
LOC100506029_3829	5	7	23	5	6	6	14	7	8	6	20	4	12	38	35	55	55	45	23	53	23	29	54	23	11	6	13	14	10	10	13	2	10	12	13	2	9	16	13	69	73	22	19	42	27	24	21	26	8
LOC652493_3838	0	0	0	0	0	0	0	0	0	0	0	0	0	0	0	0	0	0	0	0	0	0	0	0	0	0	0	0	0	0	0	0	0	0	0	0	0	0	0	0	0	0	0	0	0	0	0	0	0
MT1H_4330	1	1	7	0	2	0	9	5	2	0	7	1	0	2	0	0	1	0	0	0	1	1	6	2	2	2	4	4	5	1	9	0	1	2	15	3	1	7	0	1	0	0	2	2	1	0	2	0	1
MT1X_4333	2	0	72	16	1	1	29	6	8	0	24	11	2	28	15	4	23	0	2	17	10	9	23	10	4	1	13	8	4	5	17	4	8	0	10	4	2	37	2	3	8	2	11	16	5	12	17	6	2
PCDHA1_4960	0	0	0	1	0	0	1	0	0	2	0	0	0	0	0	1	1	0	0	2	1	1	3	1	0	0	0	0	0	0	0	0	0	2	1	0	1	0	1	0	1	1	0	2	2	0	1	1	1
PP7080_5295	5	12	14	16	2	0	17	4	4	6	20	5	4	58	19	16	71	11	19	66	16	23	48	10	4	12	15	6	0	10	12	0	4	9	16	3	7	38	4	15	60	13	15	60	9	8	15	8	9
RGPD2_5823	3	4	16	14	4	0	11	10	3	5	21	4	1	58	5	8	18	10	4	14	5	14	16	10	17	6	6	16	9	5	19	3	3	2	15	4	7	21	5	7	23	4	5	28	8	9	31	3	9
SLC35A1_6463	15	16	80	49	20	18	66	25	18	19	95	25	3	82	43	34	111	34	31	131	47	34	133	48	14	15	35	31	12	10	54	16	29	23	55	21	14	64	24	30	92	50	39	104	59	39	75	55	23
SPANXA2_6696	0	0	0	0	0	0	0	0	0	0	0	0	0	0	0	0	0	0	1	0	0	0	0	0	0	0	0	0	0	0	0	0	0	0	0	0	0	0	0	0	0	0	0	0	0	0	0	0	0
SPANXB1_6698	0	0	0	0	0	0	0	0	0	0	0	0	0	0	0	0	0	0	0	0	0	0	0	0	0	0	0	0	0	0	0	0	0	0	0	0	0	0	0	0	0	0	0	0	0	0	0	0	0
TNFSF13_7259	0	1	4	0	0	0	6	0	1	1	5	0	0	1	0	2	0	0	0	0	0	0	5	1	0	1	0	1	0	0	2	0	1	1	1	0	0	3	0	0	1	0	0	1	0	0	0	2	1
TRAPPC6A_7328	0	0	0	0	0	0	3	0	0	0	0	0	0	0	0	1	0	0	0	0	0	0	0	0	0	0	1	0	0	0	6	0	0	0	1	0	0	0	0	1	0	0	0	0	1	1	1	0	0
TXLNG2P_7420	2	3	8	3	0	3	10	5	5	1	10	3	16	54	16	37	29	29	8	42	17	20	43	12	4	9	2	3	2	4	6	1	4	2	1	0	6	15	5	44	55	16	16	52	7	7	26	11	5
ADH1A_126	45	29	169	114	21	49	95	52	24	29	107	35	1	6	7	68	29	17	71	203	64	51	304	40	76	24	68	72	59	31	131	47	44	46	114	34	25	42	15	34	140	50	130	250	101	69	197	68	93
MARCKS_4021	9	13	74	19	21	11	70	39	25	20	47	30	17	104	43	37	90	27	13	49	44	25	101	57	33	12	26	17	47	20	40	43	14	14	45	20	14	116	40	15	83	59	34	111	48	46	124	59	46
PSMC3_5517	0	0	0	0	1	1	10	2	1	0	3	1	0	4	0	1	7	0	1	5	1	1	1	1	0	0	3	1	1	0	0	0	1	0	0	0	0	4	1	0	2	3	0	5	2	0	0	0	0
TIGAR_823	60	45	105	129	44	49	95	45	34	35	126	38	43	168	68	79	136	72	86	197	96	69	190	61	43	45	55	68	59	66	99	60	56	58	67	60	62	76	52	98	134	98	98	136	96	62	86	70	59
ABCB1_12	68	79	188	136	57	76	182	88	41	60	176	58	4	117	23	32	55	20	35	143	47	34	157	43	75	41	145	100	77	47	117	81	89	74	117	75	54	86	62	25	77	68	100	167	97	92	115	69	115
ABCC2_22	1	0	0	0	2	0	0	0	0	0	2	1	1	5	3	6	1	0	4	3	1	1	4	0	2	4	0	0	0	0	1	0	2	0	0	0	0	2	0	4	10	5	2	2	3	0	0	0	0
ABCF1_35	87	80	340	285	85	103	401	117	101	123	433	148	42	536	148	120	500	95	127	541	169	93	491	136	85	92	169	134	89	120	259	100	128	150	282	143	144	492	162	90	392	187	176	443	168	123	306	168	121
ABHD6_45	2	2	14	4	2	5	8	2	3	3	8	1	11	19	38	30	68	34	29	57	23	28	62	23	7	2	5	4	2	3	8	5	11	1	13	12	5	16	10	26	68	22	27	39	22	15	46	11	11
ACAT2_56	50	48	185	163	45	64	167	44	98	46	128	59	5	102	48	176	439	140	216	441	276	260	677	318	47	33	84	75	58	90	114	62	94	94	100	76	66	195	84	108	240	313	265	363	214	147	373	167	83
ACBD3_59	56	24	142	53	51	39	120	68	48	78	187	90	26	338	113	66	200	54	47	185	64	61	190	60	60	24	62	52	44	30	102	60	45	54	131	49	92	286	147	59	133	69	82	131	73	62	100	60	82
ACLY_66	30	34	137	115	50	33	152	57	48	32	125	55	9	122	55	74	163	60	64	244	96	70	237	87	29	18	74	75	69	25	134	63	87	51	119	56	42	146	85	48	134	156	68	202	112	46	145	76	52
ACSL1_75	50	48	100	81	40	44	117	62	56	64	138	61	20	290	235	181	547	117	184	595	205	114	410	161	44	32	74	64	63	42	123	50	59	61	122	42	49	184	87	76	291	182	129	251	121	78	192	73	71
ACTN2_90	0	0	0	0	0	0	0	0	0	0	0	0	0	3	0	0	0	0	0	0	0	0	0	0	0	0	0	0	0	0	0	0	0	0	0	0	0	0	0	0	0	0	0	0	0	0	0	0	0
ADAM10_102	550	452	1281	597	479	564	834	579	585	662	1045	687	1080	2105	1141	1358	1663	1067	894	1446	868	867	1544	786	1163	820	523	337	647	745	647	564	589	679	619	601	746	1043	948	1034	1345	820	1129	961	1084	894	1080	838	1188
ADH5_132	117	103	379	268	113	122	345	125	102	75	257	94	13	157	124	99	381	83	134	403	167	93	430	139	79	30	196	159	132	76	292	120	145	119	273	145	72	217	112	24	207	169	162	287	169	105	222	127	157
ADI1_135	57	50	221	129	50	58	196	59	57	42	181	63	2	85	47	47	140	47	60	241	96	46	294	75	53	16	107	105	58	37	129	76	72	54	156	48	39	136	57	25	97	146	102	176	111	76	176	96	69
ADRB2_151	0	2	23	24	4	2	37	7	6	5	14	8	18	129	16	6	42	8	3	15	8	2	20	4	1	7	11	16	3	7	20	3	5	4	18	18	7	42	16	5	25	8	7	18	5	3	6	6	5
AGL_162	29	20	67	30	21	24	56	39	14	24	53	15	16	52	17	49	85	51	49	119	49	55	145	58	26	24	24	16	26	15	47	25	25	22	28	25	17	40	21	38	83	51	61	110	56	38	74	60	47
AKAP8_195	20	19	81	125	39	37	121	59	38	50	76	59	123	274	129	192	256	165	130	347	191	127	315	145	69	119	58	58	43	43	122	44	40	33	93	48	58	216	93	80	365	147	152	305	203	119	240	171	81
AKR1C3_203	84	66	230	238	54	79	301	71	54	41	264	40	7	95	88	81	160	55	80	217	116	46	228	53	43	33	145	165	59	50	263	53	67	57	209	66	45	122	33	50	82	121	145	177	122	89	165	72	79
ALB_217	0	0	0	0	0	0	0	0	0	0	0	0	0	0	0	0	0	0	0	0	0	0	0	0	0	0	0	0	0	0	0	2	0	0	0	0	0	0	0	0	0	0	0	0	0	0	0	0	0
ALDH2_225	450	307	1997	974	349	486	1574	546	427	422	1810	543	262	1105	290	754	1079	665	584	2212	924	644	2468	616	878	573	712	619	396	431	919	451	540	463	1023	508	428	1313	481	534	1683	992	1070	2262	806	907	1822	728	1094
ALDH9A1_231	326	279	1051	684	281	394	1001	356	347	349	1214	332	332	1009	444	414	1146	324	337	1150	437	250	1055	371	451	269	389	306	310	374	598	313	332	450	550	437	376	581	490	388	700	481	522	655	461	324	521	336	604
AMY2A_256	9	13	22	15	11	12	18	16	9	18	32	8	12	17	15	33	36	43	25	62	15	31	75	23	19	45	11	18	15	30	11	28	9	30	6	16	13	29	21	72	65	36	27	41	16	12	23	11	12
AMZ2_260	54	46	167	100	51	44	153	45	50	40	160	58	9	154	72	47	180	35	32	158	59	36	143	46	26	15	85	69	55	30	145	52	67	57	147	55	36	135	57	13	82	79	57	101	64	30	76	53	52
ANKRD36B_290	0	2	0	6	2	1	1	2	0	0	0	0	32	45	4	25	11	22	5	6	7	21	8	6	5	1	4	0	3	2	2	0	1	3	0	1	3	2	2	42	49	1	0	23	1	1	3	2	0
ANXA2_304	7957	5936	26688	15467	8885	8793	23178	10142	12486	9784	28595	13584	2494	26977	9744	8373	22034	8391	10896	25816	14319	8756	27586	13223	9112	5452	11977	8849	10078	9170	15850	11710	11908	10934	14774	12680	11458	17345	16978	5672	17401	14153	12041	17150	16049	9475	13474	11483	14118
ANXA7_312	202	231	996	793	227	229	1087	290	296	260	853	296	91	1118	370	245	896	209	205	1097	323	184	844	250	205	135	444	440	269	249	630	323	323	318	823	339	206	701	321	178	570	358	270	626	302	200	461	296	363
APBB2_336	8	11	56	44	14	10	55	19	10	15	55	15	6	72	24	25	48	16	13	59	20	17	72	12	8	9	32	24	15	17	43	13	24	14	38	13	13	44	18	14	55	23	19	82	31	15	38	28	13
APLN_345	0	0	0	0	1	0	0	0	0	0	0	0	1	0	0	0	0	0	0	0	0	0	0	0	0	0	0	0	0	0	0	0	0	0	0	0	0	0	0	0	0	0	0	0	0	0	0	0	0
APP_367	1821	1274	7226	2981	1718	1704	5951	2666	2024	1637	7234	2363	495	6177	2865	2168	9210	1802	1989	7026	3344	2172	8805	3138	2856	1093	2531	1766	2086	1571	2935	2377	2719	2031	4424	2268	1881	5803	2879	923	5647	4002	3493	6618	2868	2758	5024	2548	4036
APPBP2_370	76	91	307	286	106	107	387	92	115	123	456	133	102	834	214	294	672	245	230	679	235	259	740	192	98	113	202	190	112	153	283	148	160	151	268	174	131	477	189	263	546	274	304	604	272	173	427	220	102
AQP9_378	0	0	0	0	0	0	4	1	0	0	1	0	0	1	0	0	0	0	0	0	0	1	0	0	2	0	1	0	0	0	0	0	0	0	0	0	0	2	0	0	0	0	0	0	0	0	0	0	0
ARF4_391	65	64	191	138	77	79	195	84	135	49	138	67	27	257	141	52	195	65	70	205	95	51	186	90	53	38	111	83	100	80	130	130	106	72	97	122	56	107	75	41	108	99	57	126	119	49	91	77	94
ARFIP2_405	6	10	66	25	10	12	42	11	14	4	28	16	4	58	19	14	41	18	12	83	26	23	61	10	9	2	19	14	18	11	28	5	9	14	21	11	13	42	17	9	36	18	8	28	19	13	28	16	14
ARHGEF12_420	913	839	2995	2086	804	1031	3122	1066	875	1300	3835	1137	859	5700	1540	1624	4260	1248	1251	4826	1538	1138	3873	1047	956	1055	1244	1127	1019	968	2066	1075	1185	1277	2501	1154	1133	3239	1562	1336	4353	1804	1659	4105	1558	1034	2194	1294	1385
ARHGEF2_423	21	19	96	107	33	29	174	35	28	33	134	49	76	848	262	58	598	38	42	290	74	34	160	33	23	28	63	80	50	36	126	48	57	37	168	53	47	297	127	33	244	54	32	152	49	29	84	34	36
ARID4B_430	22	39	133	78	30	37	136	55	22	92	180	50	80	288	116	173	206	136	109	252	147	139	304	117	71	100	48	59	38	64	86	41	60	65	77	42	61	161	88	206	266	147	162	251	142	125	197	140	58
ARID5B_433	4	1	1	2	0	2	0	4	1	0	4	1	0	7	3	7	4	3	3	11	7	2	9	4	1	4	4	5	3	0	0	6	1	0	2	2	5	7	1	1	7	10	9	7	4	7	3	6	8
ARL4C_438	3	4	1	1	2	4	8	3	0	4	3	3	2	9	6	3	14	5	3	21	5	3	14	3	0	1	4	3	0	2	5	1	1	0	11	2	2	20	0	2	7	3	2	12	1	2	1	2	0
ARPP19_466	83	54	238	149	70	87	269	93	104	95	322	90	18	189	63	64	116	43	51	200	66	49	140	79	58	54	132	120	77	73	194	76	95	87	189	103	65	197	86	34	118	81	55	128	68	36	94	58	104
ASAH1_474	99	94	318	152	164	112	301	190	142	68	243	135	24	206	167	183	483	172	170	519	266	146	471	225	157	50	147	91	156	107	207	167	175	115	224	172	78	192	117	97	310	279	211	269	157	170	216	215	206
ASCC3_480	33	23	155	102	44	41	148	48	44	41	142	38	57	249	50	82	124	42	82	158	76	53	170	60	74	40	67	69	46	51	100	33	41	53	89	54	34	115	63	73	188	74	82	147	78	58	126	55	86
ASPM_487	0	0	1	4	0	0	3	0	1	0	1	0	0	0	0	1	1	0	0	2	0	1	7	1	0	0	3	1	0	0	0	0	2	0	0	0	0	2	0	0	3	1	0	5	3	2	7	1	0
ASPN_490	1	0	1	0	0	0	1	0	0	0	1	0	1	0	2	1	0	1	0	1	0	0	0	0	0	0	1	0	0	0	0	0	0	0	0	0	0	0	0	0	0	0	0	0	0	0	0	0	0
ATF1_497	3	4	18	26	9	6	53	10	5	12	32	9	9	41	18	14	62	8	7	43	18	14	44	11	6	4	10	15	11	5	17	11	13	11	24	8	12	32	16	13	50	23	14	29	7	10	44	18	15
ATIC_507	61	51	320	190	54	68	275	76	82	58	184	58	48	340	87	100	296	97	91	354	119	83	312	98	75	44	129	119	66	61	147	63	77	79	183	86	56	234	69	76	278	133	100	261	100	96	178	69	109
ATMIN_513	27	27	173	103	35	52	145	48	55	45	191	45	71	503	163	141	338	119	118	415	151	108	322	144	57	39	100	75	50	50	105	53	70	57	110	60	54	206	86	80	310	179	118	325	118	96	177	115	76
ATP1B1_527	2718	2023	6001	2883	1735	2533	6002	2454	2479	2214	4940	2027	1200	3355	1610	4407	4929	3161	4678	9559	4289	3037	8951	3014	3767	3653	2983	1870	2370	2718	2852	2187	2292	2795	2729	2024	1770	2939	1957	2772	5368	4531	5141	5462	3693	3016	4193	2827	4702
ATP2C1_533	868	696	3756	2232	740	815	3650	1161	785	939	3933	1004	616	3629	1301	1441	4118	1148	941	4597	1456	1046	4272	1095	1259	842	1313	1145	887	635	2080	984	1033	1023	2520	1095	897	2772	1265	1140	3843	1675	1640	3329	1449	1135	2566	1303	1834
ATP5S_554	6	3	12	4	7	8	17	4	8	7	18	9	3	44	10	12	34	3	8	34	12	10	26	10	2	2	9	6	5	7	19	8	8	9	14	2	6	21	5	5	22	10	5	23	10	8	7	4	6
ATP6V1D_574	368	282	1145	647	345	357	1125	538	324	315	1455	384	131	925	385	401	895	319	345	961	439	396	897	414	519	206	527	424	405	261	793	421	418	350	854	422	350	741	464	325	736	415	391	638	394	355	608	385	637
AURKA_586	0	3	41	20	5	6	16	7	7	8	19	8	1	4	6	9	16	10	8	35	11	13	38	45	0	3	12	27	13	11	10	5	19	4	17	12	6	20	3	7	24	17	12	68	50	38	93	71	8
B2M_596	10137	6445	22444	9579	7191	8573	16294	9195	9346	9692	23257	10897	757	15178	9985	9322	18137	6668	10128	18985	11892	9320	22067	11176	9811	4209	11594	7497	8431	9977	10060	9823	8804	10896	12737	9035	9864	15876	11325	3715	9251	10851	13425	12020	11224	11391	13763	10824	13781
B4GAT1_602	0	0	0	0	1	0	0	0	0	0	0	0	0	0	0	0	0	0	0	0	0	1	0	0	0	0	1	0	0	0	0	0	0	0	0	0	0	0	0	0	0	0	0	0	0	0	2	0	0
B4GALT5_608	8	8	49	18	11	11	50	10	15	18	36	21	1	30	6	7	25	1	7	42	12	10	33	11	13	10	23	26	18	11	23	20	20	9	20	12	15	37	17	3	16	14	2	32	8	6	24	11	12
BAAT_614	47	29	133	77	46	55	162	73	42	64	232	78	35	84	124	195	359	155	168	477	277	185	551	211	80	47	47	69	87	59	54	62	79	55	97	91	53	133	87	126	330	269	323	367	245	145	220	122	99
BACE2_618	46	38	312	206	79	65	247	93	60	60	299	104	27	429	264	109	564	134	128	567	189	100	459	180	59	31	121	107	63	65	183	58	110	72	247	96	67	291	121	76	335	199	119	311	101	91	223	106	100
BAG3_629	11	9	54	23	18	10	69	31	22	9	40	19	5	80	10	11	30	14	8	65	24	15	48	22	17	12	39	19	15	5	18	28	15	14	45	19	14	49	17	1	32	16	6	49	13	9	30	23	12
BAMBI_634	20	22	116	62	26	14	122	40	49	49	125	141	20	517	191	49	319	33	43	122	39	35	89	37	34	54	85	61	31	74	77	41	30	55	102	47	142	382	156	17	87	49	42	89	48	27	60	25	30
BCAS2_650	113	86	306	176	125	112	301	133	168	133	333	149	41	303	188	114	332	123	135	310	159	110	295	139	99	61	138	100	130	130	246	145	137	127	166	149	108	201	168	117	204	149	138	207	187	118	192	120	160
BCL2_658	30	43	113	115	35	58	111	58	22	103	98	90	15	59	28	120	91	74	62	219	72	68	235	55	65	109	44	46	52	144	67	51	51	96	76	48	56	179	82	53	197	80	96	294	90	54	121	58	72
BDH1_674	2	3	21	12	5	1	16	5	1	1	16	5	1	19	6	2	26	6	4	30	12	1	14	3	2	1	4	2	2	1	5	2	4	2	13	5	5	10	2	4	18	6	3	12	7	3	7	4	5
BDNF_679	0	0	1	1	0	1	3	0	0	0	1	0	0	1	4	3	9	1	1	2	0	1	2	1	0	0	0	1	0	2	2	0	0	0	2	0	0	2	0	0	1	2	0	1	0	2	1	0	0
BHLHE40_689	12	15	65	70	25	18	102	21	35	8	64	33	0	70	17	23	98	25	17	176	48	25	129	34	26	9	49	42	25	22	57	52	76	12	73	19	14	77	17	7	41	65	34	94	41	37	58	50	44
BID_696	40	30	259	164	38	52	294	43	89	33	294	62	25	280	42	69	195	60	73	230	80	69	180	57	61	53	166	122	54	72	131	56	41	82	128	69	54	230	87	63	149	81	61	168	68	62	155	61	70
BIRC2_703	40	33	196	131	49	32	130	54	30	49	138	45	59	268	86	102	232	94	56	240	102	100	281	100	66	84	90	87	37	56	108	70	45	52	119	42	36	167	57	113	285	89	105	228	108	78	199	100	78
BIRC5_709	2	0	10	5	4	1	8	5	5	2	8	4	0	4	1	0	7	0	1	3	1	0	11	11	0	1	4	8	4	0	8	6	7	0	1	4	0	10	5	0	6	3	3	14	8	9	20	36	6
BLCAP_713	0	0	1	2	1	0	3	0	0	0	4	1	0	1	1	1	1	1	0	3	3	1	2	2	1	0	0	3	1	1	1	0	2	0	1	0	0	2	0	1	2	2	1	7	3	0	2	1	0
BLMH_719	7	1	28	20	5	13	23	1	4	2	21	6	1	23	11	5	26	3	5	37	4	2	38	11	9	1	9	19	7	7	21	6	3	4	21	7	6	14	15	1	16	15	9	30	7	10	28	13	9
BLVRA_731	109	105	296	243	103	124	337	140	140	71	336	111	16	207	111	63	220	63	71	309	127	50	293	125	73	50	141	158	145	101	234	129	159	143	302	142	78	184	124	44	154	130	116	255	158	95	184	114	108
BMP4_737	2	0	17	6	0	2	19	0	3	0	13	2	6	30	15	21	47	19	23	65	15	23	84	23	1	3	11	12	2	3	11	7	1	6	16	1	9	26	1	15	61	40	19	77	36	33	69	17	4
BNIP3_743	5	2	10	6	1	3	13	5	1	2	9	0	0	0	0	2	4	0	1	3	1	0	3	0	0	1	4	3	7	3	5	2	1	3	3	0	2	6	0	0	1	1	2	2	0	0	9	3	9
BNIP3L_746	54	61	275	152	88	60	286	109	88	48	205	67	6	438	114	69	198	45	38	221	81	36	255	90	47	33	127	94	124	64	140	125	128	59	159	105	76	181	103	33	109	91	93	194	109	68	189	106	107
BOD1_749	0	1	1	0	0	0	0	0	0	0	0	0	1	4	0	0	3	2	1	1	0	0	4	1	0	1	1	0	0	1	0	0	0	0	0	0	1	3	0	1	5	0	1	3	0	0	0	0	1
BRCA1_757	0	0	3	0	0	0	0	0	0	0	0	0	0	0	0	0	1	0	1	0	0	0	2	0	0	0	0	0	0	0	0	0	0	0	0	2	0	0	0	0	0	0	0	0	2	0	0	0	0
BTK_795	0	0	6	2	0	0	3	0	0	1	0	0	0	1	1	1	2	0	0	0	0	0	2	0	4	1	0	0	1	0	0	0	0	0	0	0	0	1	0	1	0	0	0	0	1	0	0	0	1
BUB1B_800	0	0	5	14	1	0	11	1	0	0	5	0	0	0	1	0	1	0	1	7	3	1	8	9	1	0	6	1	3	1	6	4	3	0	2	2	1	3	5	0	11	1	3	22	5	4	29	12	1
BZW1_804	1800	1177	5275	2688	1361	1577	4192	1669	1668	1512	4248	1481	2138	4203	2023	1755	4019	1746	1809	4196	1959	1657	4524	1781	2406	1623	2363	1576	1655	1765	2486	1918	1521	1918	2614	1849	1720	2537	2121	2413	3369	1969	2174	2611	2440	1702	2543	1817	2874
MCEMP1_855	0	0	0	1	0	0	1	1	0	0	0	0	0	0	0	0	0	0	1	1	0	0	0	0	0	0	0	0	0	0	1	0	0	1	0	0	0	2	0	0	0	0	1	0	0	0	0	0	2
C1orf131_862	9	12	34	49	13	8	66	18	7	8	61	11	12	96	46	60	143	47	46	211	76	50	185	59	15	11	27	42	20	10	58	11	18	20	70	29	15	85	27	50	150	73	67	180	69	49	114	48	21
C1R_871	0	0	4	0	0	0	3	0	1	1	1	0	0	3	2	2	4	0	1	1	1	4	6	2	1	1	0	2	1	2	2	0	0	1	5	0	0	3	0	2	0	1	4	2	1	3	2	3	0
C2CD2L_878	0	0	0	0	0	0	0	0	0	0	0	0	0	0	0	0	1	0	0	0	0	0	0	0	0	0	2	0	0	0	0	0	0	0	0	1	0	0	0	0	3	0	0	0	0	0	0	0	0
C2CD5_880	37	50	124	41	21	48	89	40	36	55	156	40	203	275	79	251	251	203	134	317	104	173	311	103	65	115	55	26	28	99	86	28	38	91	50	47	42	142	65	315	375	152	197	265	137	132	223	99	81
C5_890	4	1	12	5	0	3	10	8	2	1	7	4	6	9	8	9	16	8	3	11	2	4	7	16	4	3	3	1	3	4	4	4	4	3	3	4	2	5	1	10	11	9	11	9	12	9	14	16	8
C6orf62_903	151	146	672	382	176	202	656	206	234	135	601	196	239	2565	783	620	1568	550	567	2011	667	469	1721	574	178	132	275	230	203	181	463	222	250	207	476	279	249	757	391	485	1480	836	681	1330	689	461	956	592	277
CAB39_918	315	308	1628	1246	357	393	1795	364	493	286	1608	457	67	1267	297	284	951	265	288	1456	480	266	1312	363	233	226	810	780	356	384	929	444	467	470	1040	464	347	1173	426	311	644	859	598	1206	551	423	871	406	342
CALM1_934	26	25	144	124	28	43	188	47	57	35	139	48	5	128	52	37	124	25	47	171	45	32	180	45	45	18	68	76	45	39	82	40	52	53	97	50	37	92	50	30	54	98	58	123	58	29	91	48	72
CALM3_940	1	2	8	16	4	5	22	4	1	3	3	2	0	1	4	5	5	1	2	16	3	0	8	6	1	0	9	11	7	4	12	2	6	1	8	2	0	7	0	0	1	4	5	10	1	2	5	4	3
CALR_943	1073	1071	3795	4639	1460	1122	5566	1216	1452	967	2270	1139	1008	6569	3702	1492	9027	679	1390	4386	1389	1204	3585	1457	1156	1343	2259	2908	1654	1227	2514	1911	2323	1451	2757	1552	1514	4261	1888	782	2519	2188	2182	2678	1821	1261	1938	1471	2027
CASC3_973	5	2	6	1	0	1	4	2	2	3	0	3	0	15	1	5	14	2	1	4	0	2	3	3	1	4	4	2	0	5	4	1	1	3	6	5	1	7	2	1	5	2	2	6	0	0	3	1	0
CASK_976	22	21	78	80	29	26	56	14	26	18	40	29	19	89	28	33	94	53	29	86	34	18	83	29	14	18	42	37	21	46	54	21	22	40	60	46	20	76	37	36	58	54	26	69	31	24	55	28	20
CASP2_982	16	20	116	70	23	26	102	38	29	11	70	23	8	132	38	53	163	53	59	225	65	61	223	67	14	7	48	42	28	18	48	36	33	20	68	30	13	94	37	28	191	71	62	289	75	52	150	75	39
CASP8_989	10	15	61	85	8	20	51	15	9	6	55	10	3	64	27	23	87	17	23	141	36	33	123	33	4	6	12	37	8	7	82	7	15	11	67	17	10	66	18	14	62	46	32	75	31	22	48	26	17
CASP9_992	3	6	26	10	5	5	20	12	7	5	18	4	1	27	13	13	56	11	10	70	18	14	60	17	8	5	16	11	17	7	20	10	8	3	12	11	12	23	14	9	50	27	21	58	18	14	24	16	9
CAT_999	941	781	1750	1012	794	972	1334	1015	860	923	2214	978	109	755	425	934	1055	745	917	2222	1036	716	2464	943	1022	628	700	481	1097	1171	1209	943	1001	1188	1140	1269	656	833	861	684	1726	1118	1727	2076	1689	1090	1676	1388	1648
CCDC92_1033	11	15	120	89	14	14	109	30	14	13	48	6	11	136	21	25	79	18	13	145	21	14	83	24	7	17	41	33	29	10	71	29	35	15	96	14	7	40	11	14	54	22	27	82	21	19	58	26	46
CCNA2_1050	2	1	59	52	3	4	71	0	7	4	19	5	0	9	2	0	6	0	3	27	8	1	32	34	5	2	16	16	12	3	24	15	13	7	12	7	3	27	12	3	27	12	15	66	42	27	102	78	5
CCNB1_1053	12	16	71	57	22	16	107	12	33	11	77	29	2	11	9	10	27	16	19	48	20	17	85	66	10	23	48	52	26	26	60	42	36	24	32	27	13	79	23	17	55	35	44	115	126	76	217	175	30
CCNB2_1057	6	6	82	70	13	9	85	10	30	5	62	22	0	5	2	5	10	5	0	31	9	5	49	25	7	6	21	42	24	11	55	20	23	10	21	28	4	30	13	4	20	7	18	34	64	24	106	81	6
CCND3_1066	14	12	119	89	14	12	122	19	9	10	96	12	3	41	12	27	60	13	15	128	36	13	107	19	13	12	41	60	16	16	70	32	19	13	93	38	13	67	25	17	70	28	19	127	21	18	76	21	26
CCNE2_1073	2	3	37	14	2	1	18	1	0	0	9	0	0	4	2	1	8	3	6	14	8	6	71	36	2	1	12	22	1	1	13	2	0	1	7	0	2	18	7	5	40	12	14	86	29	33	100	28	1
CCNF_1076	0	1	4	3	1	0	6	0	1	0	2	0	0	8	3	3	5	2	0	16	8	5	22	6	0	0	5	1	0	0	9	4	4	2	3	2	2	14	4	3	9	10	5	37	19	9	40	28	0
CCNG1_1079	244	213	670	391	259	229	532	307	327	260	737	364	147	1096	472	392	935	334	392	924	505	310	813	360	313	162	303	225	328	340	378	268	357	309	363	342	293	536	435	323	573	508	506	469	416	352	492	389	439
CCNH_1083	375	323	943	606	323	439	858	358	393	464	964	543	151	820	460	375	781	238	368	780	318	235	685	251	333	285	384	312	438	456	508	370	384	438	628	449	484	662	653	247	571	345	385	475	375	263	347	250	541
CD3D_1127	0	0	0	0	0	0	0	0	0	0	0	0	0	0	0	0	0	0	1	0	0	0	0	0	0	0	0	0	0	0	0	0	0	0	0	0	0	0	0	0	0	0	0	0	0	0	0	0	0
CD44_1134	641	649	3793	3142	1015	722	4789	1360	1103	726	4190	992	234	3217	903	595	2834	710	596	2840	980	598	2363	708	688	553	1946	1851	954	670	2628	1491	1608	935	3358	1305	778	3025	1336	485	2535	1150	468	2251	706	471	1354	610	1157
CD55_1141	909	974	2586	2397	1468	1274	3388	1439	1371	1245	4182	1495	1134	7805	3161	1191	4861	1619	879	3205	1377	737	1946	842	943	901	1294	1478	1512	1283	2553	1629	1897	1399	2354	1700	1559	3116	2598	1724	2362	1698	599	1283	929	434	931	630	1187
CD58_1144	232	217	688	524	199	269	596	250	267	183	824	224	411	756	386	511	994	537	350	1048	376	382	956	310	261	246	301	258	229	307	546	275	287	288	429	280	231	309	226	701	891	368	327	573	390	261	399	304	359
CDC25B_1161	7	12	55	25	15	12	89	18	21	12	57	13	0	58	32	17	72	12	25	67	21	22	63	29	12	13	26	34	20	15	32	12	45	17	58	29	15	60	30	13	24	27	22	43	30	17	34	32	19
CDC6_1177	8	7	111	36	8	10	58	14	7	9	44	19	38	180	106	16	156	6	15	41	25	29	135	53	11	15	30	31	13	17	38	18	13	15	24	16	24	93	38	20	117	16	27	134	73	48	128	60	16
CDCA4_1183	0	0	2	1	0	0	1	0	0	1	3	1	3	9	6	8	10	4	0	7	3	5	3	2	0	1	3	0	0	0	3	0	0	2	1	1	0	1	1	6	11	1	1	19	7	2	1	3	0
CDK1_1196	42	26	571	192	75	45	330	81	113	26	282	81	1	28	11	23	50	21	18	107	57	33	255	300	72	66	182	148	134	46	171	153	111	76	113	114	23	147	65	28	219	61	102	243	335	253	602	520	151
CDK19_1201	43	35	216	105	42	40	195	58	52	34	157	40	33	344	75	77	237	57	52	284	77	67	206	57	41	47	70	50	51	24	113	58	59	50	107	41	31	176	50	49	211	78	124	302	96	71	221	118	85
CDK5_1206	27	23	100	33	20	18	48	25	23	14	45	30	7	34	39	45	117	55	51	167	67	42	195	58	35	23	40	18	31	19	53	29	32	25	46	25	15	56	18	41	84	72	78	96	65	69	110	58	47
CDK5R1_1209	3	0	13	6	5	1	16	8	3	9	18	9	54	47	15	32	43	34	15	43	18	15	41	10	7	29	6	11	3	10	4	3	4	4	9	5	21	43	25	33	39	17	11	20	13	16	23	10	2
CDK6_1213	47	48	170	142	61	46	189	70	80	35	119	54	44	226	83	104	191	92	100	224	102	110	187	94	71	108	122	72	55	63	141	95	72	69	88	82	51	98	91	114	266	117	75	148	87	72	107	75	85
CDK7_1216	227	162	684	422	218	293	715	333	289	305	697	293	210	630	407	334	755	284	233	592	282	200	445	232	287	320	350	268	274	289	439	320	296	272	360	322	280	442	332	267	436	230	246	273	256	182	275	206	330
CDKN1A_1219	1	4	22	10	5	2	24	6	0	2	22	7	2	30	7	1	11	1	1	6	2	1	6	3	3	3	13	10	6	6	16	4	4	2	26	6	6	55	6	3	7	2	0	7	1	1	7	0	4
CDKN1B_1222	23	30	78	61	22	26	91	41	23	24	50	38	32	336	151	91	313	75	92	296	104	70	248	86	33	22	52	41	17	32	82	36	55	36	96	36	62	207	78	54	180	92	143	267	136	97	219	139	47
CEBPA_1240	0	0	0	0	1	0	0	0	0	0	0	0	0	1	1	1	0	0	1	0	0	2	0	0	0	0	0	0	0	0	0	0	0	0	0	0	1	1	0	0	1	0	0	1	3	1	0	0	1
CEBPZ_1245	320	277	998	785	300	382	1369	437	409	532	1762	506	359	2430	628	702	1564	547	581	1934	683	540	1678	508	331	384	484	528	349	421	914	320	517	527	969	495	554	1457	801	689	1712	658	655	1491	615	426	804	532	543
CENPF_1252	0	1	19	14	0	1	19	1	5	1	14	6	0	3	1	0	6	2	0	27	3	0	22	19	2	0	6	11	4	0	13	7	13	2	19	7	1	21	9	0	26	6	6	47	29	9	51	35	5
CENPW_1256	56	44	455	334	71	47	443	48	106	46	412	159	16	175	45	48	203	61	60	299	124	67	402	193	53	45	168	156	80	54	211	151	151	84	130	144	88	288	128	65	268	129	169	372	358	229	531	433	106
CETN3_1262	0	0	0	2	1	2	2	0	0	0	2	1	0	3	4	1	3	1	0	1	0	0	3	3	0	0	0	0	0	0	4	0	1	1	0	0	0	2	1	2	2	1	1	4	0	0	1	0	0
CGRRF1_1278	4	3	21	12	2	5	20	12	9	9	15	12	1	23	7	4	13	11	1	16	9	5	9	8	4	1	10	5	8	8	8	4	12	6	7	3	3	10	12	3	6	13	8	3	11	2	9	3	3
CHEK1_1288	42	60	250	149	52	53	236	84	93	57	254	89	33	117	51	108	127	91	80	241	130	107	326	150	48	58	120	110	73	80	120	99	113	76	104	86	44	152	81	99	262	121	148	307	228	166	288	207	84
CHMP2B_1301	13	15	81	22	18	13	56	34	22	20	50	42	6	52	25	16	25	15	16	36	19	17	50	25	22	23	31	18	18	25	32	27	36	22	24	18	22	27	34	18	20	21	26	16	16	20	16	14	26
CHMP4A_1304	423	315	1859	1317	453	391	1891	671	430	338	1851	491	1552	2285	872	809	2454	777	463	2258	814	460	1788	496	725	840	784	684	518	399	1149	462	579	412	1337	559	519	1577	713	517	1413	723	642	1185	581	457	1062	492	1016
CHP1_1319	74	98	341	221	76	100	375	92	89	69	335	76	18	289	91	71	230	40	57	365	81	43	268	52	58	44	164	148	94	50	270	137	147	68	338	103	72	251	98	25	171	109	102	276	90	41	160	71	151
CHRNA4_1328	0	0	0	0	0	0	0	0	0	0	0	0	0	0	0	0	0	0	0	0	0	0	0	0	0	0	1	0	0	0	0	0	0	0	0	0	0	0	0	0	0	0	0	0	0	0	0	0	0
CHUK_1342	12	10	33	33	17	10	39	21	12	12	27	18	7	47	22	14	44	14	15	43	15	15	48	23	8	8	13	18	7	11	22	18	13	14	30	12	15	21	24	17	25	14	13	21	21	11	28	11	21
CIRBP_1351	2	2	13	9	2	4	4	1	5	4	13	1	3	15	4	2	15	1	10	23	6	3	23	9	2	2	5	13	4	4	13	8	4	1	5	5	4	8	3	2	11	8	9	9	11	4	6	9	2
CISD1_1354	23	18	64	56	26	11	57	28	45	16	90	19	5	36	45	40	76	13	32	100	60	26	89	35	14	6	35	33	29	24	52	32	28	23	51	23	22	44	24	11	55	61	37	60	37	25	45	34	32
CLIC4_1388	530	402	1740	1006	558	552	1596	711	980	818	2229	1081	591	3315	963	711	2035	729	472	1555	646	542	1252	678	851	527	788	470	678	734	884	753	737	748	867	787	1075	1759	1331	562	1034	690	666	814	662	649	877	612	1194
CLPX_1399	13	20	96	68	13	20	91	39	34	33	127	35	11	151	45	27	109	30	26	200	59	20	136	37	23	24	40	33	38	28	70	27	43	29	58	36	24	67	40	25	91	69	20	92	62	18	49	41	37
CLTC_1405	180	157	388	251	202	179	389	208	241	149	260	162	51	518	266	236	424	233	291	515	262	156	503	246	161	107	230	183	253	210	266	247	214	191	288	246	123	203	204	122	350	281	239	365	317	167	269	218	266
CNOT4_1427	25	34	141	67	41	32	147	42	40	44	135	30	55	331	71	96	205	86	93	288	105	92	251	101	51	44	55	43	37	40	83	50	75	43	78	51	22	133	73	84	302	128	103	367	101	72	146	96	49
CNPY2_1432	0	0	0	0	0	0	2	0	1	0	0	0	1	4	1	2	4	1	1	0	0	0	3	0	1	1	1	0	0	1	2	1	0	2	3	0	1	4	1	1	4	1	4	2	0	0	1	0	0
COG2_1441	26	25	129	57	32	30	78	37	28	20	97	34	49	281	84	104	185	96	88	264	91	75	280	100	52	32	41	52	28	45	95	32	57	41	77	52	31	104	91	102	198	115	106	165	120	85	135	85	54
COL10A1_1457	0	0	0	0	0	0	0	0	1	1	0	0	0	0	0	0	0	0	0	0	0	0	0	0	0	1	0	0	0	0	0	0	0	0	0	0	0	0	0	0	0	0	0	0	0	0	0	0	0
COL12A1_1461	44	35	302	214	81	53	272	87	69	40	277	72	16	187	50	56	175	62	38	206	46	45	252	69	27	40	125	120	69	47	171	77	90	63	175	94	49	163	91	41	186	85	90	258	106	66	164	106	53
COL1A1_1466	3	3	8	9	3	1	16	4	1	0	5	0	1	15	2	2	12	4	3	12	6	2	29	9	1	3	4	12	4	6	12	3	6	0	8	2	3	8	3	4	18	6	14	20	8	8	16	10	2
COL4A1_1472	498	495	2800	2049	643	539	3215	842	600	353	790	376	571	4514	938	1623	4311	1160	1500	4509	1677	1168	4790	1069	824	999	1430	1284	618	665	1519	921	809	647	1445	616	613	2126	874	868	3951	2425	2188	5538	1748	1407	3062	1401	1050
COL4A3BP_1476	30	45	141	151	45	36	133	38	19	24	56	8	66	375	179	221	527	180	182	777	219	130	511	137	31	42	83	80	51	39	165	38	31	39	114	62	54	203	66	203	611	260	164	484	189	102	288	160	45
COL5A2_1483	0	0	0	0	2	0	0	0	0	0	0	0	0	0	0	0	0	0	0	0	0	0	0	2	0	0	0	0	0	0	0	0	0	0	0	0	0	0	0	0	1	0	0	0	1	0	0	1	0
COPB2_1491	41	28	243	139	66	35	189	80	43	31	195	62	11	306	79	66	267	42	47	283	78	67	305	100	39	22	115	88	60	45	172	66	79	45	216	56	40	245	65	39	190	89	58	272	73	70	214	95	80
COQ5_1506	27	17	86	59	19	35	73	18	23	18	82	35	8	49	43	34	113	25	43	118	39	21	87	25	13	2	45	47	17	11	72	33	18	31	80	20	14	59	19	17	64	44	37	82	49	24	68	32	21
COX6B1_1519	79	47	156	147	42	66	190	41	58	63	170	53	4	83	34	37	105	29	45	137	55	19	137	30	43	15	71	80	56	60	150	71	63	69	127	82	43	134	67	10	52	55	66	83	54	33	67	45	96
COX6C_1522	0	0	1	0	0	0	0	0	0	0	0	0	0	0	0	0	0	0	0	0	0	0	0	0	0	0	0	0	0	0	0	0	0	0	0	0	0	1	0	0	0	0	0	0	0	0	0	0	0
CPNE3_1532	397	343	1550	1094	336	419	1637	448	333	395	1914	462	287	1633	483	624	1511	490	466	2097	696	576	1770	506	418	319	643	663	390	338	1007	415	474	458	1160	462	405	1260	558	730	1716	738	725	1613	566	447	1122	556	556
CPSF4_1539	1	3	14	10	6	3	9	12	7	3	10	10	15	37	15	19	38	14	9	37	15	13	33	10	13	5	9	5	7	5	10	7	3	7	10	4	7	13	10	9	26	11	17	43	13	19	25	8	17
CREBBP_1553	3	5	20	15	5	3	14	9	5	5	29	8	12	119	13	5	26	7	8	42	6	9	36	15	5	17	4	13	2	8	26	1	7	14	22	6	7	76	8	17	57	18	12	57	10	7	25	5	2
CREG1_1558	115	52	291	67	76	88	105	132	89	51	126	77	23	86	74	76	109	88	70	114	102	126	204	116	172	48	104	54	97	120	93	82	94	99	71	106	69	63	82	73	96	83	109	79	103	174	139	132	185
CRELD2_1561	17	15	89	87	15	17	135	19	21	23	80	23	47	393	176	54	505	25	29	279	53	43	193	48	14	29	40	37	24	23	64	32	32	27	70	28	40	229	66	41	201	81	37	171	54	35	103	50	32
CRK_1571	5	4	25	5	7	3	11	7	7	2	23	4	8	36	7	10	20	12	7	36	14	10	45	18	22	12	6	9	0	11	11	3	10	2	16	5	6	15	10	7	15	14	17	25	18	14	22	9	19
CRKL_1574	13	10	45	46	16	10	48	14	20	20	44	28	7	128	45	19	70	28	31	91	34	23	80	34	19	16	17	29	18	21	32	24	12	17	34	15	26	50	42	11	45	29	35	67	40	25	54	41	24
CRYZ_1586	92	56	313	141	91	91	255	157	101	79	319	115	22	107	103	97	267	130	141	373	206	101	452	204	140	49	79	73	118	87	141	138	155	119	126	152	62	91	111	122	216	256	171	255	245	132	223	228	135
CT45A6_1618	0	0	0	0	0	0	0	0	0	0	0	0	0	0	0	0	0	0	0	0	0	0	0	0	0	0	0	0	0	0	1	0	1	0	0	0	0	0	0	0	0	0	0	1	0	0	0	0	0
CTNNB1_1633	350	315	945	740	347	304	859	380	318	280	792	354	134	971	607	753	1329	620	794	1973	905	562	1675	702	350	325	538	416	350	361	773	478	425	416	545	363	292	671	426	483	1477	843	709	1351	800	484	909	666	468
CTSL_1647	21	14	83	55	19	22	74	24	15	13	65	17	9	86	33	38	100	27	17	113	25	22	91	13	29	17	27	27	18	24	61	24	35	27	61	23	22	63	25	21	76	34	31	76	26	18	32	23	35
CYB561_1683	0	0	10	6	0	1	4	1	3	4	7	4	6	20	10	8	25	8	3	23	5	6	18	6	0	0	3	3	3	0	1	2	1	0	4	2	4	11	4	4	5	3	4	12	8	3	7	7	0
CYP2C9_1720	0	0	1	2	0	4	0	0	1	2	4	0	0	0	0	3	3	0	0	1	1	2	4	0	2	4	3	0	0	0	0	0	0	0	3	0	1	0	1	1	7	2	4	5	1	1	3	0	2
CYP4F3_1739	0	0	0	1	0	0	0	0	0	0	0	0	0	0	0	0	0	0	0	0	0	0	0	0	0	0	0	0	0	0	0	0	0	0	1	0	1	0	0	0	0	0	0	0	1	0	0	0	0
CYP51A1_1742	380	341	1202	730	302	528	1165	339	500	423	1193	543	69	877	445	765	1631	538	791	1552	865	736	1780	856	383	256	591	435	370	583	702	447	512	626	747	509	465	763	571	488	870	1012	942	972	807	545	859	521	598
CYP7A1_1745	0	0	0	0	0	0	0	0	0	0	0	0	0	0	1	0	0	0	0	0	0	0	0	0	0	0	0	0	0	0	0	2	0	0	0	0	0	0	0	0	0	0	0	1	0	0	0	0	0
DCK_1776	18	10	56	21	23	12	50	12	29	21	41	21	41	61	23	29	49	28	27	59	30	22	61	34	37	41	15	11	16	26	26	16	9	20	26	13	22	28	29	28	36	30	28	29	29	26	51	32	26
DCN_1779	0	0	0	0	0	0	0	1	0	1	0	0	0	0	0	0	0	0	0	1	2	0	0	0	0	0	0	0	0	0	3	1	1	0	0	0	0	0	0	0	0	0	0	1	0	0	1	0	1
DCTD_1785	227	216	624	408	227	271	505	201	306	223	578	289	238	769	461	349	788	330	384	672	395	263	601	284	242	211	264	217	257	322	380	227	296	292	311	255	285	366	389	424	446	372	385	338	369	245	294	328	377
DCTN6_1789	583	468	1579	1031	526	628	1422	561	683	696	1901	799	353	1156	613	642	1269	558	615	1325	697	432	1337	407	529	457	707	584	604	886	905	651	620	799	957	694	702	910	730	701	974	671	705	814	694	445	670	496	786
DCUN1D4_1795	26	25	84	73	44	32	113	39	41	25	102	33	8	94	56	33	95	34	35	156	48	46	121	54	30	18	45	63	32	14	74	39	61	32	74	39	26	82	31	43	69	44	42	93	53	25	77	46	39
DDIT4_1803	0	0	1	2	1	0	1	1	1	1	3	3	2	79	18	13	84	7	3	59	13	7	58	8	0	1	2	2	0	1	8	0	0	0	12	1	2	72	13	6	38	8	11	77	7	8	64	6	2
DDX10_1808	24	14	51	27	13	20	70	28	17	17	75	25	8	118	17	28	85	18	17	110	44	27	77	21	28	16	28	27	6	16	54	21	39	20	57	33	25	93	32	24	93	31	18	63	24	17	37	20	36
DDX42_1819	3	0	2	4	5	0	5	0	1	1	3	2	3	15	1	2	14	2	1	10	3	5	13	0	0	2	4	1	2	1	6	2	0	1	6	1	3	10	1	1	8	1	5	8	3	2	7	5	1
DECR1_1831	32	23	74	60	25	42	76	41	31	27	74	34	3	19	23	20	39	23	22	70	15	25	76	24	26	12	22	21	44	16	57	17	45	32	45	36	17	38	18	13	30	35	41	37	39	23	32	25	44
DEFB118_1835	0	0	0	0	0	0	0	0	0	0	0	0	0	0	0	0	0	0	0	0	0	0	0	0	0	0	0	1	0	0	0	0	0	0	0	0	0	0	0	0	0	0	0	0	0	0	0	0	0
DEK_1841	269	204	1362	734	211	244	926	337	264	229	1144	316	172	946	312	304	751	228	236	791	308	297	1014	441	411	216	595	480	255	217	665	341	312	238	695	310	261	932	353	335	629	345	443	987	629	488	1228	656	565
DENND2D_1844	2	5	8	18	3	3	11	2	7	0	8	1	4	26	9	6	33	9	11	45	12	13	33	5	3	4	10	9	7	5	13	4	5	4	7	8	3	15	8	11	27	15	17	31	10	12	33	10	4
DFFB_1853	5	10	18	9	6	7	25	3	7	5	14	5	77	16	27	76	43	63	46	108	53	38	98	34	8	21	17	10	7	6	24	3	5	9	11	13	14	19	15	57	82	56	56	88	63	50	53	32	7
DHRS7_1861	126	80	365	179	91	112	273	154	114	111	379	147	14	278	148	80	284	85	105	317	141	74	354	140	89	38	164	127	124	99	250	136	139	149	268	156	98	242	154	45	166	161	139	198	155	87	198	136	173
DLAT_1875	275	223	1029	600	241	329	1030	363	318	322	1204	329	141	961	404	639	1172	450	612	1783	634	418	1604	467	306	172	340	363	323	299	667	331	446	352	676	387	290	741	384	472	1330	654	602	1194	511	333	688	418	547
DLGAP5_1882	12	4	46	52	8	9	65	7	14	0	31	22	0	5	3	4	11	6	5	26	11	3	37	43	6	3	18	33	24	6	23	22	19	6	23	22	7	46	5	3	35	10	11	69	75	39	127	133	11
DNAJA3_1895	6	4	27	39	5	6	52	1	7	3	44	6	5	104	17	11	92	13	9	88	22	8	61	14	8	1	12	20	6	4	42	8	8	3	41	6	8	45	17	8	70	15	10	60	8	4	35	7	9
DNAJB1_1898	2	1	13	7	3	5	5	4	2	2	5	0	0	7	2	2	4	3	4	7	1	0	7	6	2	1	8	3	2	0	2	6	2	0	4	2	0	11	1	1	1	2	6	5	4	0	0	2	3
DNAJB14_1905	55	84	341	274	90	116	348	106	100	101	418	114	79	576	176	142	424	126	109	516	165	127	465	134	75	87	161	166	101	84	255	97	156	111	334	150	89	307	158	150	360	206	158	413	173	100	253	144	105
DNAJB6_1912	118	82	360	207	100	85	282	187	100	139	314	98	26	342	149	136	344	93	136	370	188	161	472	181	174	70	188	137	108	100	211	163	128	96	195	122	107	268	156	110	293	171	173	371	197	182	362	229	170
DNM1L_1927	88	111	323	280	108	134	382	138	132	133	300	140	38	470	146	159	365	137	105	521	192	155	409	155	88	121	162	167	141	148	262	148	176	183	266	161	110	278	155	153	350	197	155	366	174	104	231	156	149
DNMT3A_1932	0	0	0	4	0	0	0	1	4	1	3	1	0	0	0	1	1	1	0	0	0	1	2	2	0	1	2	0	0	0	1	0	1	1	0	1	0	0	0	1	2	2	0	2	1	2	1	0	0
DNTTIP2_1936	113	122	653	528	122	159	633	172	95	156	805	150	395	950	267	316	858	271	225	866	250	278	930	250	245	202	334	296	130	134	451	143	171	183	587	182	192	731	234	468	920	283	295	840	271	231	625	251	274
DSG2_1967	72	78	352	314	107	73	393	133	103	77	300	94	32	920	273	113	714	137	107	768	187	92	512	140	52	51	158	192	98	45	301	124	134	98	348	135	92	448	206	74	485	242	85	427	166	53	247	112	95
DUSP11_1981	48	51	150	120	53	48	160	59	66	49	184	60	21	274	78	71	166	50	60	219	79	46	228	79	38	35	62	66	68	67	127	60	89	57	136	82	77	145	96	60	105	117	92	117	85	48	67	59	62
DUSP22_1986	47	41	152	99	48	52	89	60	54	48	123	40	71	237	102	127	226	100	96	250	104	89	232	92	62	38	67	40	69	69	85	78	92	53	63	55	38	81	61	129	231	114	102	196	128	91	139	122	98
DUSP4_1990	4	1	6	0	1	2	7	1	1	2	2	0	26	52	2	21	15	15	2	22	3	12	9	2	0	1	5	1	1	2	4	1	1	1	0	1	0	5	1	11	77	1	1	31	1	0	5	1	1
DUSP6_1993	0	1	2	1	0	1	4	0	0	0	0	0	4	20	20	10	63	10	10	84	17	11	45	20	0	0	3	2	1	0	14	0	0	0	10	0	1	17	3	13	86	10	5	47	9	3	23	6	0
DYNLT3_2000	92	63	234	97	57	74	173	87	112	65	182	77	79	169	132	105	204	111	125	194	119	77	241	97	106	67	85	54	85	118	94	110	78	101	91	94	82	75	111	110	123	133	124	119	146	112	83	83	141
DYRK3_2006	8	3	19	7	5	5	9	9	8	11	11	7	17	65	24	17	35	17	22	34	20	26	49	23	18	11	11	5	7	5	8	10	7	9	3	11	11	13	9	30	35	19	29	35	45	26	24	30	9
ECD_2021	187	134	686	413	140	202	732	219	174	191	725	248	303	901	234	294	645	249	203	696	244	237	677	161	203	199	253	262	183	227	404	183	231	248	458	238	199	511	240	506	713	262	252	540	232	184	400	218	286
EDEM1_2027	20	22	91	49	21	15	76	19	16	15	50	24	16	194	122	36	291	16	39	197	50	28	162	34	18	9	47	49	16	10	67	16	7	12	68	19	29	115	28	21	99	61	45	100	44	24	79	49	25
EED_2035	1	2	6	3	5	2	10	2	0	1	6	1	1	8	9	16	7	8	10	17	9	7	29	15	7	2	0	1	0	6	3	3	0	6	2	0	3	5	2	16	20	9	14	16	16	6	11	7	2
EEF2_2042	2079	1916	13252	6834	2964	2573	12422	4283	3420	3161	12827	3863	1963	31970	6751	4704	19978	3554	3619	21170	5065	3220	13967	3221	3722	1642	4811	4361	3396	2624	6951	4066	4767	3267	10331	4402	3444	14353	5596	2638	16373	6197	3556	12674	3512	2450	7133	2523	6199
EGF_2055	5	3	15	5	4	6	8	7	0	5	4	5	8	6	12	16	13	6	6	22	1	5	16	8	4	2	0	2	8	4	9	7	2	3	10	2	5	16	12	7	16	4	8	13	10	11	14	11	2
EGFR_2063	51	48	460	456	67	71	612	89	68	62	613	108	197	4691	601	153	1943	130	71	795	128	117	575	91	52	80	108	219	74	68	312	96	99	126	456	155	194	1020	327	236	717	277	102	618	167	79	246	121	92
EGR1_2068	10	12	29	5	17	6	13	11	3	8	18	0	0	1	0	5	13	4	8	28	3	4	46	10	25	23	22	7	17	18	42	20	6	7	25	6	0	2	4	3	27	15	12	103	46	10	27	25	27
EIF1AX_2077	54	41	242	198	62	54	293	67	71	64	247	90	18	219	94	73	352	57	58	320	108	68	318	87	34	27	120	137	73	57	202	88	92	48	201	82	86	340	129	36	178	137	92	230	118	73	155	79	59
EIF1AY_2080	15	8	25	37	12	13	45	12	13	5	32	12	4	22	27	14	38	13	10	51	21	21	40	18	5	5	21	15	14	10	27	16	11	14	25	17	10	29	18	11	25	17	14	27	14	5	11	16	13
EIF2S1_2085	512	397	1838	1281	469	589	1720	551	526	498	1861	552	886	1954	691	763	1675	647	588	1792	630	586	1709	541	502	603	736	646	525	710	1121	545	565	652	1072	612	643	1232	772	1162	1491	701	657	1161	700	460	904	533	666
EIF2S2_2088	48	44	187	162	38	45	259	58	50	67	323	87	26	706	213	92	745	58	82	566	101	61	349	99	23	13	87	96	50	24	178	60	67	77	259	50	116	554	124	53	221	126	102	207	71	65	187	91	46
EIF4B_2106	158	162	662	474	192	178	777	265	209	183	876	280	40	922	468	239	1304	215	252	1256	470	169	852	306	146	69	350	301	218	113	588	247	361	152	814	244	245	992	364	94	574	432	304	595	290	181	457	235	245
ELOVL6_2134	5	2	11	16	1	1	9	3	1	0	3	1	0	10	6	19	31	15	7	32	14	13	57	24	4	3	7	7	0	4	17	2	3	2	10	3	6	11	5	7	24	29	12	46	13	8	46	13	2
ENOPH1_2156	263	203	936	660	196	250	923	259	221	276	913	288	124	1010	425	349	1283	250	305	1255	399	220	921	292	230	173	365	315	267	194	535	223	280	306	684	291	287	814	397	249	839	351	333	615	297	206	430	228	358
EP300_2167	42	32	169	157	35	21	260	45	37	46	138	44	348	856	220	299	576	246	167	586	240	185	550	169	55	170	71	80	53	61	140	46	63	57	122	54	91	338	125	225	689	260	268	622	227	176	347	221	75
EPB41L2_2175	25	20	100	52	26	39	88	40	43	25	81	41	32	315	18	24	62	29	27	58	52	33	72	40	34	32	54	28	31	41	66	32	53	38	53	46	39	67	53	37	37	50	36	57	44	44	41	42	33
EPHA3_2188	0	0	0	0	0	0	0	0	0	0	0	0	0	0	0	0	0	0	0	0	0	0	0	0	0	0	0	0	0	0	0	0	0	0	0	0	0	0	0	0	0	0	0	0	0	1	0	0	0
EPHB2_2194	38	41	309	279	56	59	458	72	76	44	280	95	29	490	82	60	301	93	81	330	185	88	339	117	43	72	141	130	74	51	178	71	79	76	251	101	78	286	132	64	192	203	120	345	128	145	223	156	57
ERBB2_2205	1	9	32	44	12	8	47	11	14	6	43	13	4	111	25	30	52	19	23	176	37	21	102	21	7	23	17	20	11	22	41	13	12	14	42	12	4	50	23	17	90	47	32	134	33	28	64	35	10
ERO1A_2227	241	214	1161	672	292	267	1236	267	346	182	788	331	123	1572	546	360	1377	405	377	1403	571	405	1431	547	220	336	801	569	276	499	620	350	359	406	641	312	319	1014	460	370	765	866	593	1230	489	510	1162	546	225
ETFA_2244	350	313	953	501	333	394	943	492	415	398	981	473	162	713	380	468	683	368	439	922	469	336	916	373	429	301	450	343	372	511	437	423	473	460	489	506	362	485	519	348	738	506	496	650	567	357	438	362	666
ETS1_2248	562	426	3810	2695	684	562	4935	952	1233	818	5972	1678	202	4239	367	198	1393	183	190	1061	275	301	889	206	818	542	1812	1335	709	659	1770	1404	1000	882	2456	1141	1114	3654	1470	232	654	399	332	791	279	238	583	287	979
ETV1_2251	0	0	0	0	1	0	1	0	0	0	0	0	0	0	1	0	0	1	0	2	0	0	1	0	0	0	0	0	0	0	0	0	0	0	0	0	0	0	0	1	0	0	0	0	0	0	1	0	0
EXT1_2278	371	262	1361	554	308	397	925	403	352	480	1272	564	179	1625	450	501	1054	314	387	1020	418	346	1123	345	438	260	498	286	398	416	559	420	393	473	719	412	511	1238	755	334	1107	477	478	832	458	375	614	365	622
EZH2_2282	7	11	45	30	9	12	57	14	3	17	59	17	8	140	31	23	71	19	16	83	34	23	105	32	5	10	28	23	9	11	33	2	10	25	49	9	21	83	19	27	107	29	41	160	49	31	123	47	4
FAM174A_2316	125	89	362	177	115	120	241	150	111	166	286	170	272	247	191	230	301	234	197	304	159	181	288	148	260	320	157	107	132	185	206	122	114	153	161	125	162	191	203	199	185	174	234	147	150	161	161	132	259
FAM69A_2333	5	7	52	37	6	6	26	23	10	4	32	1	6	50	15	14	29	17	20	37	16	18	50	19	21	11	13	18	8	12	20	9	16	10	26	12	9	21	9	26	30	23	25	31	23	20	47	21	19
FANCI_2338	8	3	57	33	10	3	28	10	15	2	39	6	5	42	10	5	20	8	8	14	14	8	65	24	9	4	19	26	17	1	21	26	16	13	15	16	2	35	10	7	33	9	12	55	34	25	86	41	21
FAS_2345	27	43	213	155	55	39	285	56	116	40	233	68	16	235	63	49	244	76	70	328	127	58	262	117	28	49	124	89	42	78	148	58	83	56	112	69	49	136	68	72	132	156	83	160	85	55	135	74	33
FAT1_2356	14	35	126	108	37	26	189	32	45	37	123	34	14	212	61	63	210	53	47	300	91	51	232	61	24	30	79	81	35	33	126	45	62	38	124	46	41	160	36	31	206	99	59	328	84	61	165	66	33
FBXO11_2372	25	42	104	71	34	42	98	52	44	50	107	81	23	333	145	107	235	106	97	264	115	93	237	115	35	36	56	40	66	45	93	58	52	49	95	47	59	169	100	72	224	120	125	192	130	87	147	100	53
FBXO21_2375	2	5	4	7	1	2	9	3	2	3	11	1	0	15	4	4	20	2	6	14	2	0	13	2	2	0	4	6	0	0	10	3	3	2	17	1	2	12	1	2	8	2	4	13	1	3	10	5	2
FEZ2_2394	315	344	1111	719	317	358	935	412	428	381	1120	418	338	1603	622	678	1312	750	586	1610	659	456	1456	480	379	422	446	389	331	512	670	364	436	448	701	421	394	833	568	658	1368	641	613	1206	626	425	758	482	547
FGB_2397	0	0	0	0	0	0	0	0	0	0	0	0	0	0	0	0	0	0	0	0	0	0	0	0	0	1	0	1	0	0	0	0	0	0	0	0	0	0	0	0	0	0	0	0	0	0	0	0	0
FGF2_2405	231	201	973	738	272	234	992	317	294	529	1453	734	352	4923	848	471	1209	335	324	996	317	511	763	354	234	338	431	484	315	417	630	293	297	376	784	386	881	2153	1113	440	882	312	318	661	355	250	480	295	236
FGF7_2409	5	4	15	7	5	3	21	17	3	8	14	16	7	26	35	21	78	17	15	47	38	20	47	30	27	2	13	5	7	3	17	3	6	6	16	8	6	17	13	8	52	29	30	41	19	25	47	24	22
FGFR2_2417	50	54	118	83	59	59	113	42	26	69	179	44	20	141	72	166	255	68	120	401	90	83	381	63	54	86	50	49	36	59	106	33	33	98	133	38	44	148	54	127	369	183	164	570	159	60	219	108	75
FKBP4_2433	18	29	143	88	43	39	138	70	37	28	108	43	7	222	64	42	167	19	23	236	49	32	153	48	21	10	63	76	40	35	129	50	68	45	126	56	46	146	62	14	102	72	41	141	50	26	120	37	42
FN1_2459	60	34	1093	222	99	59	443	183	239	61	466	339	32	1787	410	171	976	277	126	437	558	256	581	435	101	62	268	130	174	89	153	217	243	83	200	194	132	549	277	59	291	394	199	280	153	246	350	251	149
FOXJ3_2478	6	8	37	12	6	7	28	7	7	11	29	9	5	87	9	5	49	9	9	39	14	10	32	8	7	8	8	10	7	9	22	18	14	8	24	4	7	42	4	8	20	8	13	29	10	6	16	13	6
FOXO4_2484	16	15	46	39	20	15	52	20	7	16	62	13	4	41	27	9	66	12	17	50	25	9	61	12	8	14	16	18	15	9	37	15	9	13	38	19	10	34	9	10	31	29	20	86	19	15	65	27	14
FRS2_2492	114	79	386	224	84	100	373	163	93	149	442	163	177	438	148	209	410	162	120	479	171	167	450	153	220	264	151	141	122	96	184	111	107	122	210	130	164	439	203	150	453	168	248	410	202	154	310	146	236
FSD1_2495	0	0	1	0	0	0	0	0	0	0	2	0	0	0	0	0	0	0	0	0	0	0	0	0	0	0	1	0	0	0	0	0	0	0	0	0	0	0	0	0	0	0	0	0	0	0	0	0	0
FYN_2527	0	0	0	3	0	0	4	0	0	0	0	0	5	8	7	1	5	1	0	0	1	1	0	0	0	0	0	1	0	0	3	0	0	0	0	0	2	4	1	0	1	0	0	1	0	0	0	0	0
FZD1_2533	0	0	8	5	0	3	6	1	0	0	2	3	1	15	9	4	17	3	7	22	4	4	19	7	1	0	4	0	0	1	4	1	0	1	3	0	0	13	3	6	17	15	10	22	7	5	21	3	2
FZD7_2537	0	0	0	0	0	0	2	0	0	0	0	0	0	0	0	0	0	0	0	0	0	0	0	0	0	0	0	0	0	0	0	0	0	0	0	0	0	0	0	0	0	0	0	0	0	0	0	0	0
G3BP1_2542	492	400	2287	1868	419	515	2405	559	644	412	2320	518	305	1868	671	777	1769	635	818	2556	921	781	2649	795	484	449	1032	906	501	526	1347	552	623	582	1340	596	466	1540	680	778	2032	1030	924	2228	956	769	1683	988	712
G3BP2_2545	17	25	108	111	26	25	104	34	30	30	124	41	4	173	81	48	210	35	47	222	116	62	273	109	22	13	55	59	26	8	86	28	40	27	93	33	40	156	57	24	144	111	87	177	108	79	167	85	42
GABARAPL1_2552	23	22	85	49	20	26	84	37	30	17	99	23	5	77	26	25	75	19	22	117	44	15	159	40	26	10	50	50	43	16	74	50	53	21	78	46	18	47	20	8	42	41	69	99	67	32	86	55	41
GABRB3_2561	2	3	4	1	1	1	2	2	4	0	2	1	0	4	3	3	5	1	4	1	0	0	6	4	0	0	1	2	1	0	2	2	0	1	2	1	0	2	1	4	4	4	4	1	2	6	0	3	4
GAGE1_2574	0	0	2	0	0	0	3	0	1	0	0	0	0	0	0	0	0	0	0	0	0	0	0	0	0	0	0	0	0	0	0	0	1	1	0	0	0	0	0	0	0	0	0	0	0	0	0	0	0
GAGE12F_2576	0	0	0	0	0	0	0	0	0	0	0	0	0	0	0	0	0	0	0	0	0	0	0	0	0	0	0	0	0	0	0	0	0	0	0	0	0	0	0	0	0	0	0	0	0	0	0	0	0
GATA2_2599	0	0	1	0	0	0	0	0	0	0	0	0	0	0	0	0	2	0	0	0	0	0	0	0	0	0	0	0	1	0	0	0	0	0	0	0	0	0	1	0	0	0	0	0	0	0	1	0	0
GCLM_2615	82	70	239	170	74	84	215	57	61	62	247	80	132	464	358	316	714	252	210	524	207	202	498	165	76	100	120	101	78	107	162	84	66	111	166	90	96	217	127	314	532	221	214	358	226	149	269	198	107
GHR_2644	0	0	0	0	0	0	0	0	0	0	0	0	0	0	0	0	0	0	0	0	0	0	0	0	0	0	0	0	0	0	0	0	0	0	0	0	0	0	0	0	0	0	0	0	0	0	0	0	0
GJA1_2649	257	233	971	700	359	286	1122	417	442	356	1367	477	17	358	158	165	662	175	249	846	391	141	795	302	219	153	346	450	436	286	645	535	627	375	794	443	289	618	378	94	329	410	318	447	409	193	390	309	419
GJB2_2653	5	1	46	17	6	3	70	15	21	2	39	11	3	60	8	5	20	3	5	21	3	0	12	7	9	4	38	13	6	10	23	8	17	4	12	9	13	48	14	4	7	6	7	10	8	10	8	7	8
GJD4_2656	0	0	0	0	0	0	0	0	0	0	0	0	0	0	0	0	0	0	0	0	0	0	0	0	0	0	0	0	0	0	0	0	0	0	0	0	0	0	0	0	0	0	0	0	0	0	0	0	0
GLOD4_2670	7	4	14	4	5	2	8	2	3	1	5	0	0	15	2	2	12	2	6	7	4	7	5	3	1	1	6	9	4	5	11	2	5	1	11	3	4	9	2	4	10	2	2	10	4	1	7	4	1
GMNN_2688	16	12	71	54	5	11	42	13	15	7	52	10	4	18	17	16	53	19	23	91	37	43	148	75	13	6	26	19	11	10	36	14	16	12	23	17	16	45	11	26	64	43	73	118	89	53	178	95	16
GMPR2_2691	57	55	318	226	65	69	304	107	51	60	329	59	22	133	76	71	236	61	38	351	116	67	297	69	104	43	149	136	74	46	224	85	108	65	239	95	48	236	77	29	221	113	94	234	84	92	234	110	162
GNAI1_2696	21	25	60	20	31	35	34	20	35	37	116	44	10	75	69	29	109	45	50	116	70	25	113	39	23	32	43	30	35	44	44	19	27	41	22	36	26	56	51	23	49	51	40	41	50	22	41	31	35
GNAQ_2701	35	33	158	81	40	29	99	61	40	40	88	45	19	145	58	77	154	67	111	166	86	72	177	118	53	27	54	55	39	47	72	56	52	42	59	51	38	97	67	53	124	110	88	121	86	88	102	85	47
GNAS_2704	1886	1815	9892	6343	1849	2154	9716	2355	1803	1894	9595	2153	383	7996	2155	2046	7289	1195	1787	8228	2140	1593	7119	1699	1892	1095	4120	3976	2187	1512	5879	2361	2761	2575	8722	2752	1796	7460	2327	1062	6319	2680	2688	7962	2258	1691	4803	2048	3415
GNPDA1_2723	0	0	2	0	0	1	1	0	4	0	3	0	0	4	3	0	2	0	0	4	0	1	3	1	1	0	0	1	2	0	0	0	2	0	1	0	1	2	1	1	3	2	1	2	1	0	2	0	1
GOLT1B_2734	2	3	14	10	9	1	13	2	3	10	13	4	1	27	17	5	25	8	6	10	11	11	20	17	5	1	9	6	6	5	3	2	3	10	7	3	1	7	7	1	11	10	9	11	14	6	16	10	15
GOT1_2737	51	47	248	104	42	66	199	62	54	64	222	93	74	485	179	171	451	103	120	371	115	136	379	145	80	41	104	97	48	68	136	53	103	78	129	90	101	315	90	114	342	192	150	300	112	115	249	131	110
GPER1_2750	1	0	0	2	0	0	0	0	0	0	1	0	0	0	0	0	0	0	0	0	0	0	0	0	0	2	0	0	0	0	0	1	0	0	0	3	0	1	0	0	0	0	0	1	0	0	0	0	0
GPI_2753	383	376	2036	1072	483	446	1605	661	425	325	1610	403	36	850	299	384	851	244	340	1237	440	354	1486	518	420	192	950	742	637	302	1211	693	847	462	1291	549	288	1094	413	144	870	515	463	1383	458	452	900	532	690
GRB10_2771	13	15	91	86	32	15	117	35	30	40	77	38	21	527	157	43	308	56	39	178	57	38	131	53	32	11	20	55	35	19	65	45	41	25	77	32	57	285	101	31	150	50	17	77	31	38	55	46	26
GRM4_2797	0	0	0	0	0	0	0	0	0	0	0	0	0	0	0	0	0	0	0	0	0	0	0	0	0	0	1	0	2	1	0	0	0	0	0	0	0	0	0	0	0	0	0	0	0	0	0	0	0
GRWD1_2804	0	1	5	1	0	0	0	1	1	1	2	0	1	6	1	2	11	2	0	10	0	2	5	0	2	0	0	1	1	1	0	0	0	0	4	0	1	4	0	4	5	0	2	4	0	2	4	1	0
GSTA2_2817	0	0	0	0	0	0	0	0	0	0	0	0	0	0	0	0	0	0	0	0	0	0	1	0	0	0	0	0	1	0	0	0	0	1	0	0	0	0	0	0	0	0	0	0	0	0	1	0	0
GSTZ1_2830	6	4	13	7	6	8	20	3	7	1	19	8	0	13	9	4	29	2	7	20	10	10	19	11	2	3	7	13	3	2	7	10	8	5	14	7	2	12	4	2	13	12	8	15	2	6	11	14	8
GTF2A2_2833	3	4	11	11	6	7	22	7	7	0	17	10	0	4	7	4	9	6	5	23	6	3	24	5	5	4	10	8	7	1	23	8	17	7	6	4	5	10	2	4	2	11	7	18	12	8	13	6	6
GTF2H2C_2837	41	47	168	87	45	63	152	65	58	50	202	47	76	318	175	241	429	222	207	611	205	186	593	208	69	62	58	71	54	66	96	63	84	70	116	69	50	163	76	185	479	247	270	502	271	179	312	196	88
GTPBP8_2849	13	9	61	45	12	18	63	20	15	15	46	12	2	44	19	17	53	9	14	56	9	6	54	23	9	6	15	9	13	12	31	10	18	16	41	14	10	23	13	8	24	18	31	35	14	14	42	17	12
GZMB_2856	0	0	0	0	0	0	0	0	0	0	0	0	0	0	0	0	0	0	0	0	0	0	0	0	0	0	0	0	0	0	0	0	0	2	0	0	0	0	0	0	0	0	0	2	0	0	0	0	0
H2AFZ_2864	346	284	1920	1003	284	341	1486	297	492	267	1025	394	276	1169	884	1030	2262	836	1115	2587	1248	1025	3747	2005	436	414	847	693	418	500	1016	450	481	549	694	428	513	1345	574	875	2180	1415	2019	2773	3131	2433	4070	3468	605
HADH_2872	14	6	41	21	7	5	33	9	10	4	38	11	3	12	5	9	24	15	3	30	8	5	33	10	5	2	24	27	8	5	27	8	11	4	22	7	9	20	3	2	17	19	16	39	11	8	36	10	12
HADHA_2875	127	119	493	341	128	141	535	206	143	140	595	170	22	350	137	155	332	95	109	512	166	93	557	123	85	76	237	240	145	90	380	146	213	153	492	182	107	439	173	71	334	198	192	478	172	115	307	132	196
HAT1_2880	53	45	176	78	43	56	114	31	72	46	149	46	4	94	50	41	95	42	61	122	82	57	121	83	55	31	89	74	45	53	140	57	60	55	97	71	42	74	70	54	55	80	87	107	126	62	84	97	60
HAVCR1_2885	25	20	136	26	32	17	86	27	19	21	61	23	5	15	7	30	30	14	48	95	43	21	140	36	37	20	66	31	38	41	28	60	54	39	31	38	26	46	30	26	83	47	64	93	61	48	83	66	53
HBD_2891	0	0	0	0	0	0	0	0	0	0	0	0	0	0	0	0	0	0	0	0	0	0	0	0	0	0	0	0	0	0	0	0	0	0	0	0	0	0	0	0	0	0	0	0	0	0	0	0	0
HDAC2_2900	1302	807	3946	2305	862	1066	3943	1418	925	1256	4189	1161	1083	3329	1240	1409	3368	1285	1157	3638	1581	1102	4009	1138	1695	1490	1647	1279	1101	1065	2114	1131	968	1119	2645	1184	1531	2894	1753	1409	2541	1457	1955	2559	1726	1242	2308	1399	2337
HDGFRP3_2909	284	168	980	550	251	215	831	436	249	229	915	294	259	919	439	358	1086	324	233	1115	408	308	955	308	377	272	371	365	270	159	575	286	293	209	645	286	276	771	368	239	816	384	370	782	352	276	671	339	560
HEATR1_2915	1	1	14	8	2	1	9	2	2	2	6	1	0	10	2	1	7	2	0	14	2	2	6	2	2	2	0	5	0	3	8	1	2	0	9	3	1	10	7	0	2	5	0	6	6	1	2	3	0
HEXA_2929	405	341	1068	616	327	381	756	372	270	291	800	302	169	886	487	574	1207	409	427	1146	490	469	1088	392	573	264	363	304	342	409	513	353	314	439	510	361	295	616	354	427	757	535	640	685	434	493	668	359	650
HEXB_2932	396	292	944	480	284	378	848	326	393	389	1077	441	85	1078	550	539	1397	357	541	1558	599	368	1371	452	376	208	416	306	373	348	579	383	423	416	670	439	426	836	519	256	842	605	651	755	473	434	633	410	603
MFSD14A_2943	84	78	347	202	83	108	336	109	81	94	255	98	19	346	116	175	381	121	134	456	183	126	456	170	75	100	191	144	105	102	223	123	130	143	208	92	95	345	116	108	304	221	189	353	186	130	325	158	127
HIST2H2AA4_2964	71	56	937	681	95	74	967	107	157	53	496	73	73	518	304	173	780	228	185	1027	411	241	1590	815	88	56	314	304	109	122	405	145	146	160	407	191	157	689	201	168	733	474	544	1669	1527	886	1914	1227	138
HK1_2971	96	62	585	400	115	102	518	144	95	55	485	81	49	648	165	216	648	198	179	999	305	238	1028	268	132	99	215	214	156	116	422	182	225	146	429	176	75	404	121	208	770	324	295	901	330	250	679	327	218
HLA-A_2975	409	384	2048	1237	515	482	1748	655	436	696	2124	748	129	3378	1003	504	2190	396	411	2070	642	595	1967	697	556	274	1134	703	481	532	1328	640	646	571	1744	613	760	3102	1038	186	1285	759	573	1620	508	589	1391	609	772
HLA-C_2979	175	145	1133	739	212	163	1046	239	148	251	1503	392	32	1307	282	140	909	94	83	853	166	133	796	187	154	112	539	465	194	152	725	220	252	209	1020	240	300	1595	425	52	439	262	156	639	148	164	565	176	211
HLA-DQA1_2987	0	2	3	2	2	0	10	0	1	0	1	0	0	5	0	0	1	0	0	0	0	1	2	1	0	0	2	0	0	2	1	2	0	0	5	0	1	1	0	0	0	0	1	1	2	0	0	2	1
HLA-DQB1_2990	6	2	75	9	11	4	34	11	16	1	28	19	2	51	25	7	36	7	5	22	19	9	39	16	5	3	30	18	13	10	4	14	9	13	5	10	7	34	13	4	4	9	10	10	10	16	32	20	3
HLA-DRA_2993	48	20	699	119	88	69	339	100	235	8	285	232	1	523	168	132	276	151	89	137	319	90	237	199	100	51	307	132	115	163	44	155	84	142	44	112	123	274	97	42	70	140	250	92	215	141	255	277	83
HLA-DRB5_2997	16	5	187	16	28	13	56	34	63	3	72	60	1	96	57	33	50	62	23	43	120	26	76	54	38	8	49	19	30	36	7	61	19	26	23	20	18	63	25	11	14	34	34	23	75	40	59	64	35
HLA-E_3000	310	289	717	533	282	364	869	402	347	362	1100	389	172	825	272	207	418	240	176	463	190	169	479	176	403	330	375	320	304	421	536	375	397	458	574	351	354	563	375	290	375	293	292	362	278	226	424	252	443
HLA-F_3003	5	2	9	7	3	6	3	1	2	2	8	5	0	3	1	5	7	2	1	7	4	3	6	2	4	2	7	3	1	2	1	5	2	5	7	3	1	6	3	1	5	2	1	5	1	3	5	4	3
HMGA2_3022	23	24	245	213	65	38	297	82	67	28	216	37	41	209	86	62	415	69	64	563	127	125	340	146	37	36	140	152	56	34	204	105	94	37	209	67	39	190	69	34	360	122	58	281	83	90	208	105	65
HMGCR_3029	62	71	242	201	71	100	216	70	84	54	172	90	19	323	174	428	834	275	358	1120	577	339	1237	504	76	79	121	106	92	89	171	114	99	130	163	84	99	304	153	234	674	562	334	820	420	210	604	370	124
HMMR_3040	31	16	364	208	51	30	355	62	114	20	257	94	5	36	17	17	62	17	12	215	71	24	314	164	62	37	129	143	90	15	145	80	110	43	114	91	19	210	75	19	221	52	130	403	269	225	869	509	132
HOXA10_3077	16	23	64	25	7	28	54	21	14	11	32	11	16	40	45	104	128	88	114	265	116	103	259	69	32	20	24	28	17	19	44	22	30	19	39	17	16	41	17	55	226	117	113	251	151	125	164	128	37
HOXA5_3080	1	0	3	2	0	0	1	0	2	1	0	0	2	6	6	16	11	10	8	20	10	8	21	11	0	1	0	1	0	0	4	1	0	1	2	1	0	1	1	7	21	10	14	38	11	11	18	15	0
HP_3085	0	0	0	0	0	0	0	0	0	0	0	0	0	0	0	0	0	0	0	0	0	0	0	0	0	0	0	0	0	0	0	0	0	0	0	0	0	1	0	0	0	0	0	0	0	0	0	0	0
HPN_3091	0	0	0	4	0	0	0	0	0	0	0	0	0	0	0	0	0	0	0	0	0	2	0	0	0	0	0	0	0	0	0	0	0	0	0	1	0	0	0	0	0	0	0	0	0	0	0	0	0
HPR_3094	0	0	0	1	0	0	0	0	0	0	0	0	0	0	0	0	0	0	0	0	0	0	0	0	0	0	0	0	0	0	0	0	0	0	0	0	0	0	0	0	0	0	0	0	0	0	0	0	0
HPRT1_3097	84	63	302	213	71	75	243	94	105	81	255	84	21	151	90	81	196	39	65	226	91	64	207	96	92	51	122	102	88	70	145	124	120	100	144	104	84	104	99	69	135	77	105	125	115	89	147	122	134
HSD17B11_3115	47	28	87	76	38	36	56	49	26	38	110	35	9	79	55	41	172	33	56	146	67	35	156	58	43	24	49	33	37	43	92	45	39	27	76	45	34	71	53	14	80	70	71	110	86	61	126	69	52
HSP90AA1_3127	830	616	4578	1934	809	813	3201	1297	723	932	3888	1012	274	3231	1200	1378	3689	1119	988	5201	1709	1426	5826	1803	1556	928	1823	1242	772	924	2004	1257	996	1061	2432	890	843	3273	1111	1051	5102	2187	1557	6406	2071	1278	4192	2193	1549
HSP90B1_3131	193	161	653	502	298	198	772	322	345	273	685	360	62	1554	981	186	1946	132	237	951	344	202	725	401	247	101	463	429	377	157	611	429	456	225	595	316	293	1113	630	71	536	452	271	424	285	281	416	365	441
HSPA13_3134	3	7	27	22	12	4	27	14	12	6	23	18	5	221	67	7	82	11	8	44	16	7	20	11	14	3	15	15	4	8	24	10	12	10	29	7	17	90	30	3	17	14	3	15	6	7	8	17	16
HSPA4_3139	363	375	1913	1424	465	469	2074	606	453	422	2072	587	123	2475	709	526	2319	487	565	2879	943	568	2562	745	405	283	861	859	556	328	1462	654	767	479	1758	649	476	2013	763	340	1984	1075	763	2309	911	523	1559	801	618
HSPD1_3152	250	232	1270	1072	265	313	1376	288	307	194	1161	314	58	1111	561	272	1370	210	282	1530	367	183	1105	302	174	135	511	627	307	189	917	348	409	340	1030	419	209	867	341	174	826	456	246	868	367	180	580	301	311
HTATSF1_3159	162	81	588	253	108	124	496	216	91	84	306	64	386	719	289	487	1016	412	297	1287	556	367	1269	391	306	261	289	212	146	66	444	119	134	68	364	156	156	521	196	277	895	574	496	869	385	427	899	364	415
ICAM1_3187	10	14	144	173	25	11	255	44	41	15	81	36	2	76	5	2	42	1	6	26	4	3	15	4	44	12	184	112	17	13	85	63	36	18	70	16	20	216	30	2	10	3	2	15	1	2	17	5	26
ID2_3198	3	5	16	9	4	8	9	3	8	3	5	4	5	5	33	41	85	19	46	112	46	17	71	30	1	6	14	8	10	5	17	12	8	9	19	6	4	14	6	15	54	50	29	45	27	16	20	18	7
IDE_3201	107	82	455	363	125	136	486	118	149	109	451	107	150	566	135	191	405	173	126	448	175	160	447	149	204	98	211	166	140	110	307	138	139	161	269	164	89	282	133	197	403	198	215	402	191	145	256	166	222
IER2_3213	22	23	81	94	26	31	88	35	10	19	35	10	795	645	214	299	708	316	246	694	221	196	712	179	82	99	45	44	36	64	98	36	34	25	98	35	65	270	93	389	732	353	338	817	348	226	514	284	45
IFIT1_3219	442	431	744	474	375	562	945	389	358	1107	1131	715	108	1633	238	446	407	236	269	1029	330	303	1317	455	409	229	289	262	493	433	491	249	415	525	967	373	751	1552	1227	259	616	377	656	803	491	395	1015	453	928
IFIT2_3222	11	5	42	16	9	19	42	18	11	21	39	9	0	29	6	13	15	4	6	15	9	6	23	11	6	9	22	12	10	8	21	10	14	8	28	13	9	28	20	6	8	6	10	11	13	3	16	10	22
IFIT3_3225	64	87	218	246	64	88	323	111	58	70	294	60	3	93	31	30	73	26	23	207	57	39	168	66	65	34	115	133	84	32	268	62	104	71	295	83	35	139	55	8	41	54	83	109	57	55	169	75	117
IFNAR1_3235	14	13	45	35	12	19	53	32	27	4	33	12	1	43	24	20	26	16	20	56	28	9	37	16	18	14	25	25	19	12	39	14	36	12	26	27	3	18	14	10	35	27	12	48	36	29	33	21	18
IFNG_3239	0	0	0	0	0	0	0	0	0	0	0	0	0	0	0	0	0	0	0	0	0	0	0	0	0	0	0	0	0	0	0	0	0	0	0	0	0	0	0	0	0	0	0	0	0	0	0	0	0
IGF1R_3254	6	9	19	17	2	8	17	14	9	14	12	14	8	53	26	18	55	22	20	69	26	19	77	30	15	15	12	9	12	11	17	12	9	9	14	6	9	38	14	15	53	29	37	75	27	25	40	33	14
IGF2BP2_3259	6	11	36	50	9	10	37	15	17	5	53	18	7	128	27	8	43	15	8	71	20	12	51	26	6	4	14	17	17	9	50	21	29	12	25	20	13	53	19	6	31	15	12	30	20	12	35	18	9
IGF2R_3263	372	333	1296	1102	432	292	1617	736	332	211	537	240	2052	3349	2140	2133	5830	2111	1266	4035	2048	1292	3631	1176	936	1269	645	668	512	355	1199	534	583	320	1058	481	502	1734	781	919	3767	2030	1521	2425	1323	1161	2175	1313	945
IGFBP1_3266	1	2	14	6	0	0	14	5	1	2	9	6	4	38	34	1	30	5	1	12	2	6	10	4	1	2	3	6	2	2	6	5	6	1	1	1	8	12	3	5	6	3	2	5	7	1	7	3	0
IGFBP3_3270	139	131	1252	397	235	154	775	269	258	205	703	592	187	3645	981	256	1590	302	215	843	370	480	995	406	393	233	511	333	252	318	367	316	303	294	384	223	608	1928	833	288	614	409	396	544	271	503	701	320	324
IKBKAP_3288	31	29	128	98	43	43	112	61	54	71	91	39	156	390	150	180	377	155	152	418	170	167	380	137	68	106	58	50	51	62	104	59	35	59	81	42	76	196	129	186	350	195	203	293	178	144	219	159	67
IL13RA1_3309	28	21	91	42	24	34	57	39	31	26	78	30	6	45	23	20	48	10	24	62	30	19	77	22	31	11	60	31	39	30	57	37	37	27	50	38	25	50	35	14	24	32	40	60	29	31	53	43	36
IL1B_3325	8	0	61	19	5	0	87	16	20	5	27	13	39	21	4	1	26	4	5	23	4	4	24	1	33	15	60	26	4	12	12	28	6	9	8	10	12	21	8	4	5	4	6	5	8	4	6	3	9
IL7R_3347	1	0	0	2	1	0	1	1	0	0	1	0	0	2	1	0	1	0	1	0	0	0	0	0	0	0	0	0	0	1	1	1	0	0	2	1	0	0	1	0	0	0	0	0	0	1	0	0	0
ILF2_3354	153	117	578	345	185	158	500	192	204	131	489	149	38	460	167	123	374	104	141	444	182	108	396	181	182	82	220	208	225	153	318	246	255	187	337	245	152	248	190	78	210	172	174	249	210	149	240	177	250
INPP4B_3379	81	52	324	173	75	87	277	110	72	66	409	113	34	213	74	134	170	104	124	278	144	125	404	94	108	53	113	91	100	86	154	92	118	109	206	128	66	191	115	119	305	129	175	355	210	113	272	147	145
INSIG1_3385	1398	1151	5659	3143	1589	1656	5682	2106	1896	2643	6204	3576	556	3957	1344	2511	5459	1914	1914	4932	2042	1629	5401	1331	1961	2551	2894	1886	1872	3549	2074	2502	2069	3003	3093	1820	2977	7067	3370	2360	3287	2284	1598	2813	1313	711	2317	825	2182
IPO5_3401	40	48	197	131	48	46	237	70	48	52	233	69	20	317	99	65	288	85	81	255	88	55	227	85	40	38	83	104	65	37	161	70	82	53	179	62	50	233	109	45	210	113	46	269	81	62	149	65	60
IQGAP1_3404	791	798	4054	3007	923	929	4649	977	1034	887	4734	1143	550	8426	1660	896	4837	689	841	4544	1155	860	3263	851	680	530	1565	1835	1191	641	2878	1103	1341	1135	3599	1286	1119	4438	1489	694	3259	1223	1106	3239	1007	718	1863	1010	1254
ITFG1_3424	50	39	112	72	35	54	115	41	32	26	99	37	4	47	21	42	65	38	28	127	29	31	94	44	29	19	70	68	45	38	84	39	45	45	87	29	15	54	23	17	55	44	55	80	48	30	60	44	41
ITGAE_3432	0	2	5	1	1	2	4	5	8	3	7	7	2	9	5	2	3	12	4	3	7	6	2	10	6	5	5	9	9	10	4	9	10	10	2	3	2	2	4	8	7	5	9	3	4	12	3	10	7
ITGB1BP1_3441	2	4	16	1	3	5	8	3	4	2	5	2	1	8	10	6	14	6	12	16	9	8	26	4	9	2	8	7	10	7	14	6	8	3	4	10	2	7	9	7	11	4	8	13	7	8	11	11	13
ITGB5_3450	16	17	31	65	11	11	43	18	9	21	29	18	11	57	36	44	123	26	51	146	44	35	116	34	9	11	19	35	13	10	69	22	20	15	69	6	11	102	36	14	98	56	61	95	47	26	90	34	24
JAK1_3463	175	158	850	691	213	194	817	254	283	179	715	262	147	1245	309	186	565	198	188	511	228	194	511	205	221	139	429	326	228	237	525	239	263	262	501	258	268	642	293	210	303	368	327	474	306	236	390	252	290
JAK2_3466	2	4	8	5	8	3	1	4	6	5	14	8	3	20	12	6	14	8	8	16	7	10	10	5	3	6	0	5	3	2	15	3	6	2	2	9	2	9	10	6	10	15	6	15	6	4	12	9	3
JMJD6_3471	38	47	185	130	66	46	221	87	71	96	199	121	55	426	109	131	263	96	84	288	100	103	269	98	86	88	119	75	58	118	124	92	80	64	115	67	110	362	133	110	254	113	100	234	132	109	206	136	71
JUN_3475	2	3	13	22	1	1	13	5	0	1	10	1	1	14	1	1	11	2	2	14	3	1	14	4	2	4	11	16	1	2	12	0	2	6	19	0	2	5	1	0	5	2	1	9	0	1	15	3	2
KAT6A_3486	34	41	106	85	32	25	126	52	39	75	108	71	29	381	107	93	218	97	68	247	94	78	209	73	40	85	46	66	43	51	80	48	43	68	81	30	64	181	109	77	164	108	73	213	103	60	117	80	42
KAT6B_3489	13	11	82	29	22	13	89	30	13	34	90	38	52	375	59	69	198	72	55	225	110	68	214	55	23	37	30	39	26	12	44	28	43	17	61	25	44	212	87	50	227	88	101	209	68	61	92	53	43
KCNJ18_3509	0	0	0	3	0	0	0	0	0	0	0	0	0	0	0	0	0	0	0	0	0	0	0	0	0	0	0	0	1	0	2	0	0	0	1	0	0	0	0	0	0	0	0	0	0	0	0	0	0
KCNK1_3516	46	40	189	191	63	37	234	67	29	40	148	66	15	231	66	53	219	29	22	167	47	29	138	36	35	51	136	98	42	41	137	60	60	69	205	39	79	343	79	35	113	50	30	124	47	32	88	36	35
KCNQ3_3528	1	2	15	13	7	4	17	3	4	3	18	2	1	19	2	5	5	2	9	8	3	4	17	3	5	6	5	6	2	3	17	2	5	2	19	2	4	14	2	7	9	6	6	15	8	4	7	5	2
KDELR2_3540	216	204	949	432	276	240	729	339	305	282	865	342	199	1418	788	448	1607	314	406	951	480	414	1163	485	279	136	374	279	304	314	516	365	382	322	593	373	362	1008	509	270	1155	496	456	941	507	367	718	449	492
KDM5A_3544	42	43	226	222	43	36	255	87	49	59	268	66	125	406	97	136	409	114	64	474	145	113	454	102	88	118	64	73	91	55	126	69	95	80	137	70	71	231	114	140	347	148	134	372	157	109	216	109	79
KIAA0100_3554	13	13	90	72	19	5	59	22	19	17	69	24	12	343	96	77	335	48	77	438	105	66	288	71	13	44	42	31	10	22	84	18	10	10	74	19	40	197	63	30	221	97	89	292	69	48	168	73	10
KIAA0196_3558	74	87	254	146	79	103	214	75	106	48	177	80	49	254	147	195	267	162	196	385	180	132	380	121	73	63	86	111	98	99	167	94	96	106	159	109	59	125	97	139	265	180	193	268	190	112	195	163	144
KIAA0355_3561	20	31	119	82	39	36	150	41	12	81	156	55	49	436	77	98	229	100	44	206	59	67	174	49	25	70	54	64	32	57	82	41	45	62	122	25	52	256	79	111	248	92	77	239	53	38	109	65	30
KIAA0753_3564	39	23	108	77	34	26	119	32	28	31	143	56	212	283	113	159	207	172	75	259	126	144	219	82	45	93	69	58	41	54	85	46	53	46	59	54	43	151	59	205	269	127	113	219	146	102	157	110	66
KIAA1033_3574	64	73	213	167	73	85	261	80	92	94	318	110	108	566	207	210	385	240	177	478	170	208	445	177	71	64	111	122	88	80	193	117	108	144	176	121	99	246	134	337	453	225	188	409	212	162	241	173	94
KIF1BP_3583	20	13	82	42	27	24	89	36	21	18	90	24	7	106	46	51	110	46	62	145	85	50	151	87	23	9	37	40	36	20	44	28	49	23	54	37	27	67	39	19	98	78	76	125	87	57	111	57	36
KIF11_3588	18	23	169	148	25	22	148	14	52	13	117	49	13	36	21	25	27	22	23	94	61	31	135	151	23	51	65	50	37	37	78	50	45	32	34	38	18	112	35	42	146	50	90	206	237	159	277	256	64
KIF14_3592	4	5	110	61	11	9	143	7	34	4	84	17	3	28	3	16	32	21	7	75	25	15	71	79	12	33	33	46	26	13	40	31	27	13	43	34	15	84	14	16	138	26	48	193	137	80	267	184	31
KIF15_3595	1	1	42	22	3	2	22	1	11	5	24	4	0	21	3	3	13	2	5	29	6	4	59	33	4	6	13	26	7	1	5	13	12	3	11	8	6	39	6	0	30	8	20	78	36	25	80	51	5
KIF18B_3598	0	0	0	4	0	0	0	0	0	0	0	1	0	0	0	0	2	0	0	2	1	0	0	0	0	1	1	0	0	0	1	0	0	0	0	1	0	1	0	0	0	0	2	2	2	0	9	5	0
KIF20A_3601	4	6	107	63	14	9	45	8	29	6	79	33	0	1	1	5	11	6	2	58	20	13	105	73	14	5	39	41	42	8	31	60	57	24	26	41	10	60	11	14	81	26	58	154	150	115	295	282	27
KIF5C_3612	0	0	0	2	0	0	0	2	1	2	2	1	0	4	1	0	1	0	0	0	0	0	0	0	0	0	0	0	1	0	3	0	0	0	0	0	0	2	0	0	0	0	0	2	0	1	1	0	1
KIT_3617	0	0	0	0	0	0	0	0	0	0	0	0	0	0	0	0	0	0	0	1	0	0	0	0	0	0	0	0	0	0	0	0	0	1	1	0	0	0	0	0	0	1	0	0	0	0	0	0	0
KLF6_3626	278	392	1783	1765	456	500	2667	602	517	769	3652	1027	170	2783	553	354	1452	392	273	1440	463	324	1247	374	389	713	782	1031	507	684	1448	511	786	953	1822	713	817	2779	1090	267	971	517	435	1057	397	296	638	331	501
KLHDC2_3630	241	179	687	308	198	279	598	182	196	202	564	228	110	694	354	323	563	239	361	717	332	242	827	303	210	274	317	202	218	400	306	215	172	342	303	230	246	374	255	355	412	355	602	520	503	363	468	339	269
KLHL9_3643	11	9	45	36	5	12	31	30	6	13	38	10	10	65	24	19	55	35	22	87	26	45	87	45	49	12	14	23	15	7	18	15	8	10	26	10	12	57	19	24	88	19	27	89	19	42	86	23	47
KLK2_3651	0	0	0	0	1	0	0	0	0	1	0	0	1	0	0	0	0	0	0	0	0	0	0	0	0	0	0	0	0	0	0	0	0	0	0	0	0	0	0	0	1	0	0	0	0	0	0	0	0
CSNK1E_1602	0	0	13	0	0	0	3	2	6	2	7	1	0	8	6	0	5	1	1	1	2	2	3	4	2	2	1	4	1	0	2	1	1	2	4	0	1	10	2	1	1	3	4	5	2	0	6	3	0
KNSTRN_3668	23	12	109	78	13	10	110	31	24	8	94	18	8	105	41	13	94	19	23	128	49	28	119	83	12	5	47	66	26	8	60	34	47	8	72	40	9	100	24	13	99	39	39	156	72	77	215	154	44
KRT19_3690	71	60	387	427	93	77	385	95	80	75	394	120	16	327	125	86	397	68	69	448	119	63	359	67	41	44	146	180	110	91	308	151	152	94	342	137	77	307	128	63	234	136	94	307	107	42	170	77	118
KRT4_3695	0	0	0	0	0	0	0	0	0	0	0	0	0	0	0	0	0	0	0	0	0	0	0	0	0	0	0	0	0	0	0	0	0	0	0	0	0	0	0	0	0	0	0	0	0	0	0	0	0
KRT7_3703	84	87	603	466	123	109	525	128	128	115	522	134	46	364	256	155	521	129	144	559	219	109	496	179	70	63	206	248	147	101	395	204	246	122	446	161	110	376	172	64	297	187	155	350	181	114	229	157	161
KTN1_3708	180	161	638	469	182	189	798	215	171	180	831	212	70	1061	292	152	864	167	160	920	231	154	676	195	164	110	273	308	191	149	521	193	227	244	568	253	215	622	293	172	383	275	242	439	195	174	347	205	271
L1CAM_3714	247	284	1488	1246	391	325	1793	486	360	382	1342	584	306	3724	1415	1032	4275	821	852	3983	1145	725	3020	814	315	354	601	723	488	371	1155	541	697	485	1356	519	508	2351	941	471	3093	1500	1010	2882	912	653	1258	650	507
LAMP1_3730	856	514	2181	1032	639	794	1664	1012	944	693	1621	842	1003	2456	1543	1838	2752	1581	1680	2834	1738	1337	2946	1499	1687	772	817	531	977	966	1101	897	911	823	1114	1004	855	1556	1192	1018	2145	1591	1851	1693	1500	1567	1680	1221	2146
LAP3_3740	491	381	1949	1522	361	470	2085	530	397	489	2232	467	577	1669	591	844	2309	582	677	2761	757	644	2509	560	647	497	842	777	478	396	1252	492	522	597	1589	533	488	1551	611	765	2251	875	933	1974	777	580	1421	590	970
LBR_3754	6	10	39	14	3	9	28	8	3	1	12	5	5	32	33	27	75	14	28	66	30	25	83	39	8	8	12	11	3	7	24	5	8	7	21	10	3	39	9	14	52	27	33	63	37	25	57	54	4
LCP1_3761	14	11	188	87	26	27	120	32	67	34	172	78	25	891	68	7	156	19	9	58	21	31	20	19	23	15	45	50	43	24	78	51	41	23	91	69	78	238	139	12	33	15	4	9	5	5	8	8	30
LDHA_3766	4786	4225	10309	6008	4153	5054	8772	4465	3693	4567	10822	3476	143	1600	1437	1742	2905	1410	2973	5212	3004	1542	7780	3359	2970	1344	4809	3396	5274	3202	7164	4752	5230	5074	6220	4844	3296	3753	4010	861	2176	2948	5365	4152	5539	3486	5206	4588	5558
LIPA_3812	173	138	640	309	136	164	441	232	124	132	503	129	207	273	223	427	670	319	255	702	389	358	898	306	458	206	223	216	176	136	347	173	192	188	325	161	148	280	167	295	506	323	420	452	246	339	534	217	455
LOXL1_3850	7	5	20	18	2	6	42	8	7	4	27	7	7	61	11	11	25	8	12	28	5	7	23	9	4	4	8	12	6	9	20	12	13	15	18	14	8	22	9	5	19	20	10	20	11	7	16	5	4
LPGAT1_3859	2	2	6	8	4	1	11	0	4	1	5	1	1	7	2	3	9	1	5	19	4	0	11	7	1	0	3	2	6	2	3	1	8	1	2	2	4	16	1	0	2	2	2	7	5	4	3	3	0
LSM1_3888	62	38	197	115	25	58	177	48	33	49	143	68	7	95	78	51	194	38	65	158	81	65	207	76	45	22	103	107	37	48	124	42	48	51	136	52	59	165	75	22	82	105	111	137	109	58	160	87	70
LSM5_3894	74	36	208	115	68	72	171	95	100	75	231	104	21	138	113	84	173	59	81	188	114	69	200	134	83	45	73	45	77	66	96	83	117	87	69	129	95	109	114	86	130	110	110	117	124	80	142	138	112
LSM6_3897	45	25	161	90	26	33	161	45	59	35	153	50	40	169	88	90	181	94	110	180	121	96	241	136	58	32	89	81	47	56	78	37	44	49	69	47	51	74	65	119	150	136	123	125	168	131	145	137	70
LYPLA1_3915	396	301	1378	885	340	438	1305	379	402	406	1579	472	200	1280	731	649	2013	516	582	2027	664	407	1679	525	350	302	626	561	366	431	865	393	484	530	964	475	407	1081	537	581	1470	751	585	1107	583	398	825	495	566
LYSMD3_3919	1	0	5	0	0	0	0	0	0	0	0	1	0	5	1	0	3	1	1	2	0	0	8	0	0	0	0	0	2	0	2	0	0	0	0	0	1	1	1	0	3	1	2	1	0	0	1	1	0
MACF1_3927	37	51	210	203	61	52	293	73	31	60	186	55	29	572	109	86	408	75	65	506	102	60	300	87	41	83	119	138	46	47	176	59	72	76	254	67	42	359	98	58	405	131	83	461	104	53	210	89	76
MAD2L1_3930	4	3	44	17	5	2	35	5	11	3	25	11	2	4	4	2	7	5	5	11	9	12	21	8	5	8	14	18	9	8	19	13	5	6	14	12	5	18	8	5	9	11	9	18	25	23	41	29	11
MAMLD1_3945	0	1	2	1	0	1	2	0	1	0	5	0	0	1	0	2	0	0	0	1	1	1	3	0	0	1	0	1	0	0	3	4	0	0	2	2	0	0	0	0	3	0	2	1	0	0	0	0	0
MAP2K4_3974	69	75	301	109	77	79	244	110	91	147	353	126	172	723	240	314	605	278	227	651	294	264	707	269	180	196	140	128	78	122	228	93	98	128	178	97	186	393	238	316	546	312	362	480	309	302	443	282	178
MAP3K4_3982	5	5	11	11	3	2	25	4	1	8	10	10	4	37	9	9	28	7	15	21	9	20	22	16	3	7	7	4	4	8	11	3	5	6	5	6	7	25	10	4	20	18	11	37	11	10	12	12	3
MAP4K4_3985	118	68	502	459	114	103	540	123	117	86	449	107	80	975	213	118	837	65	107	815	175	125	539	135	103	68	319	318	111	79	588	170	205	62	484	118	126	711	207	37	325	173	160	423	112	120	367	143	228
MAP7_3988	112	73	482	266	130	97	437	271	159	104	495	134	178	883	191	193	444	183	111	462	253	183	520	204	222	135	184	167	167	100	292	202	216	100	365	185	129	510	256	116	558	214	163	514	194	152	418	200	335
MAPK13_3996	67	75	410	378	132	71	421	121	120	119	437	142	36	625	223	112	574	83	124	663	178	111	386	148	56	47	170	193	145	81	342	165	186	87	383	146	93	408	233	74	375	195	110	373	159	93	239	157	130
MAPK14_4000	78	62	275	214	63	81	197	84	63	64	138	73	113	255	147	247	406	261	197	599	239	224	554	200	112	107	84	89	80	101	150	102	58	104	121	78	77	130	90	363	561	273	241	481	236	197	337	217	84
MAPK9_4009	133	127	550	319	143	170	427	215	148	183	514	165	93	524	238	286	524	216	178	613	224	227	550	198	173	108	253	213	141	155	320	168	141	188	348	172	131	366	188	298	534	239	247	452	229	207	374	210	240
MAPKAPK2_4012	165	151	870	449	200	165	761	286	190	273	945	306	405	2263	649	667	1942	638	569	2223	816	497	2034	584	345	478	302	271	242	225	452	308	255	283	517	257	323	942	479	520	1377	849	914	1513	913	685	1108	690	472
MAPKAPK5_4016	9	5	38	27	9	7	26	10	10	13	29	5	2	54	20	8	29	5	13	34	11	4	30	14	7	11	14	13	3	10	22	12	7	10	20	13	14	32	19	5	17	19	14	21	14	3	21	12	6
MAST2_4033	0	0	10	17	6	2	22	3	1	9	13	2	4	86	22	10	48	4	14	43	13	8	35	10	2	4	5	11	4	6	24	3	7	3	12	3	5	43	7	6	34	13	9	39	15	14	25	14	3
MAT2A_4039	313	354	671	598	231	334	567	299	154	204	291	95	4911	2455	1759	3240	3992	3079	1839	4368	1489	2053	3751	1045	636	1095	357	323	236	672	569	282	237	499	431	250	376	1222	417	6202	7460	1500	1583	3427	1561	1104	2120	1163	446
MBNL1_4056	232	241	1151	754	217	292	803	282	278	265	993	357	235	1106	303	452	826	461	359	1030	355	368	1072	343	267	391	432	286	243	483	552	263	273	420	564	317	276	805	366	745	900	440	498	973	494	415	782	441	342
MBNL2_4059	74	57	179	70	78	76	164	87	76	90	232	115	219	616	231	235	365	219	158	354	176	125	319	124	126	108	84	60	92	133	108	75	87	113	94	107	133	201	150	239	299	167	199	302	234	135	137	158	138
MCM10_4071	0	2	28	19	4	0	12	3	7	2	21	5	0	6	1	0	4	2	1	20	11	4	36	24	2	1	11	13	1	2	11	6	1	4	11	7	4	24	4	2	18	6	4	57	20	15	39	24	6
MCM4_4075	16	10	113	62	29	14	92	17	21	10	66	24	0	40	13	21	40	12	26	58	32	17	128	53	17	9	51	38	19	8	58	20	29	13	45	26	13	61	25	5	53	30	34	98	85	36	86	71	23
MCUR1_4086	86	69	333	190	83	109	378	127	121	97	397	105	55	496	272	145	477	106	149	437	130	93	394	150	68	52	178	162	95	96	217	82	135	127	240	111	117	300	154	101	279	203	147	251	161	107	202	122	107
ME2_4100	21	26	64	82	24	31	87	30	37	34	108	44	8	159	78	20	85	32	31	111	43	30	83	33	25	10	39	39	35	29	71	35	36	34	89	37	32	105	45	24	63	41	24	65	40	27	46	38	43
MED1_4106	173	167	714	465	172	210	785	226	239	172	735	232	349	1068	357	396	917	308	312	1012	380	252	914	245	228	237	263	262	220	226	505	212	299	214	424	257	242	705	331	270	836	383	381	657	340	280	470	283	325
MED21_4109	34	35	141	99	51	42	124	53	60	44	138	44	11	104	53	33	88	32	40	83	45	37	116	41	27	23	72	56	56	55	85	52	72	63	68	56	39	79	57	33	64	62	50	83	51	47	79	80	53
MEF2C_4112	0	0	0	0	0	0	0	0	0	0	1	0	0	0	0	0	0	0	0	0	0	0	0	0	0	0	0	0	0	0	0	0	0	0	0	0	0	0	0	0	0	0	0	0	0	0	0	0	0
MET_4125	27	21	106	86	22	26	99	44	27	33	131	43	35	311	91	38	151	44	39	192	61	52	131	55	29	19	56	49	23	30	101	36	28	25	109	33	55	141	72	31	157	67	28	100	37	44	72	30	64
METTL2A_4134	3	4	8	18	5	4	4	2	2	1	4	0	3	14	6	5	7	4	0	9	8	3	4	6	1	0	2	8	2	0	9	5	0	3	8	2	4	9	3	5	5	4	7	7	3	3	9	3	1
MICALL1_4172	0	0	1	1	1	0	0	0	0	1	2	4	0	10	6	1	4	0	0	3	0	0	3	1	0	0	0	2	0	0	1	0	1	0	2	0	1	4	1	0	2	2	1	0	0	2	2	1	0
MKNK1_4185	5	5	26	11	3	3	24	3	7	6	26	9	1	29	10	13	31	7	6	34	15	11	56	7	4	7	17	13	5	2	17	17	4	0	19	6	3	19	3	8	20	10	10	46	16	11	21	14	8
MLEC_4188	10	7	32	39	7	6	49	14	13	1	28	5	4	54	39	9	109	16	29	140	26	17	89	24	3	5	35	28	8	3	45	12	4	8	47	6	12	60	19	4	52	35	34	62	25	26	56	42	5
MLLT11_4193	107	121	226	241	85	106	211	105	88	124	349	95	8	40	49	104	183	71	125	224	102	51	271	58	74	51	71	93	132	100	236	121	154	117	208	145	69	105	84	48	174	91	137	168	126	77	94	97	183
MMP1_4206	4	1	29	39	1	0	53	3	14	13	87	7	57	199	14	6	260	5	24	103	10	22	254	11	9	11	36	40	1	15	272	17	6	37	143	43	42	106	23	24	65	21	10	39	35	24	52	6	13
MMP2_4213	0	0	0	2	0	0	4	2	0	0	0	1	0	0	0	0	0	0	0	1	0	1	0	0	0	1	0	1	0	0	2	0	1	0	0	0	0	0	0	0	0	0	0	0	0	0	0	0	0
MMP3_4216	0	0	0	0	0	0	0	0	0	0	0	0	0	0	0	0	0	0	0	0	0	0	0	0	0	0	0	0	0	0	0	0	0	0	0	1	0	0	0	0	0	0	0	0	0	0	0	0	0
MNAT1_4225	148	132	668	537	144	167	577	198	156	116	731	154	144	568	213	288	697	229	208	777	197	280	852	217	174	115	263	352	183	167	508	200	183	187	489	170	119	423	155	389	736	263	258	685	267	217	575	251	264
MOK_4238	6	7	17	18	10	3	19	15	5	12	29	12	6	16	16	25	33	28	15	26	25	28	39	13	25	16	19	2	13	8	18	19	9	8	9	5	8	24	12	24	46	16	25	34	17	16	29	24	23
MORF4L1_4240	14	17	56	35	22	8	55	35	17	13	43	12	1	60	33	9	48	12	6	76	23	18	66	30	17	10	47	29	20	11	33	24	23	28	43	33	19	51	33	11	29	31	22	58	29	25	51	40	27
MPC2_4243	519	400	959	492	296	543	623	413	410	470	771	435	138	409	299	667	777	497	708	1271	608	561	1607	633	498	367	411	281	469	664	513	422	488	604	405	498	390	394	417	797	904	676	1025	986	918	722	907	658	755
MRE11A_4256	120	107	748	487	107	135	647	155	114	100	572	121	305	494	156	282	573	301	214	775	207	212	788	201	154	270	227	212	124	143	308	146	143	178	349	158	93	343	126	419	842	279	336	890	366	257	577	263	213
MRPL15_4264	162	137	663	325	146	217	536	236	216	199	642	247	51	420	253	347	620	289	352	925	374	305	902	343	244	117	219	257	218	210	379	188	264	253	382	289	212	437	247	225	660	369	414	572	348	312	448	273	356
MRPL19_4268	60	62	224	150	44	70	181	74	73	70	218	68	8	108	45	40	103	31	52	145	55	21	152	53	54	24	88	87	54	39	133	43	50	71	170	74	55	110	64	31	92	42	74	105	64	42	93	43	85
MRPS16_4290	45	47	98	84	49	50	118	53	64	47	107	53	15	133	75	55	172	39	56	168	74	38	161	58	35	23	58	51	40	36	77	43	55	53	99	55	42	101	60	28	95	83	72	116	72	37	87	38	63
MSMO1_4315	494	316	799	339	298	548	510	355	583	350	611	482	111	388	421	1380	1421	968	1229	1321	1268	1414	1788	1505	1017	546	417	235	470	971	398	473	451	741	307	401	451	534	544	892	989	1158	1162	714	967	920	1053	722	1073
MSRA_4319	0	0	5	3	0	0	2	0	1	0	10	2	1	4	1	3	6	1	0	4	2	1	4	1	0	1	1	0	0	2	2	0	2	2	5	2	0	8	0	1	4	1	1	4	0	3	5	0	1
MT1E_4328	107	43	658	202	69	53	373	164	138	48	360	123	80	501	163	131	410	125	103	427	218	123	506	156	79	86	261	141	98	121	180	132	89	87	176	124	141	423	160	87	226	169	191	262	189	140	361	160	144
MTF2_4342	23	29	55	34	25	20	35	29	15	48	67	36	19	152	30	72	96	89	43	168	58	54	146	38	18	51	25	27	28	50	41	18	21	35	36	19	22	74	34	63	133	76	64	147	58	47	94	60	16
MTFR1_4345	19	13	81	52	46	22	58	58	38	40	113	69	26	204	112	29	128	38	37	103	55	21	77	52	29	15	41	29	44	18	53	34	59	37	66	51	55	135	77	14	56	50	25	51	36	21	51	48	60
MTHFD2_4349	40	29	403	199	79	51	344	86	115	89	412	160	129	2226	859	233	1789	141	113	722	90	103	195	96	56	29	157	135	68	54	255	101	106	77	403	167	241	977	355	94	520	96	41	173	53	66	130	63	84
MX1_4382	1	1	4	2	0	0	7	1	2	2	9	2	0	3	1	3	11	2	0	8	1	1	19	4	1	0	4	3	1	0	2	4	3	1	9	2	0	3	1	0	1	2	0	8	0	0	6	3	2
MYC_4394	85	127	513	476	199	131	773	214	234	592	799	1032	481	3816	814	334	1620	373	359	1394	362	251	822	254	213	397	274	268	270	227	499	277	312	298	523	289	773	2380	1289	216	979	340	208	579	278	155	315	168	245
MYCBP2_4398	6	4	24	13	6	12	15	8	10	7	24	12	44	73	30	62	70	52	46	73	41	46	74	35	20	12	8	3	8	12	11	19	15	11	15	20	10	23	13	53	69	42	60	69	37	49	55	28	16
MYL12A_4405	7	3	10	4	3	2	5	5	7	2	8	4	0	2	3	4	4	1	7	9	4	2	14	0	3	2	7	1	0	4	4	4	0	5	8	3	2	2	1	2	4	0	6	9	8	2	4	9	5
NAT2_4457	3	0	8	6	1	0	7	1	1	0	3	2	0	2	1	3	6	4	4	6	5	2	8	3	0	0	2	4	1	2	7	0	1	1	4	1	0	4	1	1	6	1	3	10	5	5	6	3	4
NCAPD2_4474	6	11	63	40	15	6	55	12	22	6	33	17	3	56	17	22	69	24	21	94	38	21	128	53	6	2	29	30	14	5	26	24	15	14	29	22	11	63	23	17	120	37	35	185	87	53	206	108	15
NCAPG_4478	11	8	152	118	12	7	99	6	25	3	114	25	1	12	10	6	33	24	9	73	29	26	158	132	16	30	49	62	32	18	63	34	30	16	55	31	15	88	28	30	160	30	72	207	261	159	396	301	30
NCAPG2_4481	0	1	6	3	1	1	2	2	0	0	1	2	0	5	0	0	6	0	1	1	2	0	4	6	0	1	0	1	0	0	1	4	1	0	3	2	0	6	1	0	3	1	2	6	7	5	5	1	0
NCAPH_4484	1	3	40	22	5	5	26	3	6	1	32	14	0	8	0	2	3	2	4	13	5	1	19	14	2	2	13	18	7	2	5	11	7	3	15	8	3	30	9	1	15	3	6	31	35	16	54	32	2
NCK1_4491	41	52	286	183	57	76	343	81	85	117	340	137	30	311	85	72	241	59	67	253	78	54	226	58	60	85	119	116	59	73	168	72	95	119	177	78	121	255	127	67	123	122	113	140	99	60	111	67	66
NCOA3_4501	22	35	153	144	24	30	162	39	36	37	140	56	24	481	164	76	339	77	63	264	83	70	226	77	22	39	65	91	36	44	131	56	68	44	135	52	60	258	97	58	234	95	59	151	60	37	119	53	47
MT-ND6_4508	3978	2498	11052	18829	2741	2670	17072	5040	3592	1725	8290	2275	14127	5248	4945	8034	14122	8226	3942	14445	7016	3649	13807	4965	5551	13781	8395	6840	3405	3003	10296	3497	3147	2123	8088	3774	3151	6703	3638	3609	8014	6394	7421	8566	5820	4875	11419	4836	7703
NFATC3_4560	20	21	108	124	21	39	148	36	42	26	173	27	41	286	93	106	236	73	76	274	85	91	253	61	37	27	44	44	41	29	114	22	44	37	106	52	33	135	67	95	257	100	117	259	110	60	168	79	40
NFATC4_4563	0	1	0	0	1	0	0	0	0	0	0	1	0	0	0	1	0	3	0	2	0	0	2	0	1	2	0	0	0	0	1	0	0	0	0	0	0	1	0	0	0	0	0	1	0	4	0	1	0
NGRN_4584	410	328	1441	953	381	401	1277	480	329	344	1143	332	379	1531	763	653	1671	468	539	1542	666	474	1387	449	597	371	648	642	399	345	907	389	393	372	962	422	425	1167	551	373	1111	654	643	979	599	504	967	510	758
NMT1_4614	37	49	224	193	41	43	233	69	48	40	263	67	17	314	84	100	293	62	50	342	90	78	291	73	41	30	101	104	56	47	177	59	70	66	194	71	55	269	81	48	285	120	90	307	100	60	211	86	53
NNT_4618	365	262	602	393	253	349	420	334	268	371	504	308	773	783	349	1097	1002	1059	710	1589	728	659	1623	611	591	695	257	178	308	507	419	268	232	425	352	331	275	544	387	1348	1563	790	957	1188	738	686	1039	627	700
NOL3_4625	12	18	90	50	12	13	86	23	19	15	65	19	102	189	63	95	239	61	54	260	76	78	231	58	26	26	31	27	23	27	34	22	20	18	66	12	24	129	25	72	218	98	108	211	61	69	190	45	26
NOP56_4635	147	107	957	521	203	172	935	290	290	238	1049	309	278	1245	662	464	1531	456	533	1688	710	514	1527	646	285	189	410	320	230	175	492	276	300	215	649	278	328	995	488	439	1291	643	438	1022	628	490	898	550	411
NOTCH1_4642	1	1	2	2	0	0	1	0	0	0	0	1	4	18	0	1	9	1	0	13	2	2	7	3	0	1	1	4	0	0	2	0	0	0	3	2	3	6	2	0	12	3	3	14	0	3	4	12	0
NQO1_4668	87	63	214	204	34	104	222	46	39	77	336	72	41	150	123	222	373	100	104	345	83	85	265	40	80	43	94	104	58	64	233	61	85	98	293	81	76	239	82	124	349	109	110	285	68	49	169	42	126
NR3C1_4689	14	25	83	63	27	24	99	35	27	41	110	33	26	162	72	49	149	34	41	129	40	47	102	33	20	25	32	38	24	24	55	23	29	24	64	29	43	108	44	32	116	39	41	116	50	40	68	43	28
NRAS_4703	51	34	107	70	44	52	89	57	65	34	99	36	40	139	109	86	159	103	98	173	102	94	181	123	95	44	52	44	66	58	60	65	56	67	54	60	37	50	67	94	146	102	85	91	118	79	101	114	93
NRIP1_4719	19	20	105	77	17	19	72	22	17	61	133	33	5	100	31	43	87	21	37	121	44	39	108	38	37	35	55	50	28	38	60	22	16	45	61	19	33	159	39	16	95	40	43	95	49	31	82	39	39
NRP1_4724	225	218	902	493	244	214	721	228	194	130	591	154	165	1044	388	239	974	268	265	942	326	247	872	258	207	157	440	384	262	202	450	274	262	257	453	267	164	439	198	394	743	367	337	904	443	277	699	422	319
NSDHL_4728	1	1	6	6	5	3	7	0	3	1	10	0	0	4	4	4	3	2	1	12	4	4	6	2	1	0	1	8	0	2	5	2	7	2	5	1	1	5	1	1	5	4	3	8	6	3	3	2	0
NUDCD3_4752	13	7	47	34	16	12	65	28	24	10	36	23	17	135	75	39	152	41	38	198	93	42	171	77	8	5	22	17	26	6	46	21	20	10	42	19	30	99	60	15	104	106	52	150	68	50	93	77	25
NUDT21_4757	112	100	514	300	151	118	430	168	158	123	416	154	23	469	214	96	340	92	134	402	150	103	399	142	125	61	262	193	148	118	339	188	229	156	314	161	160	354	198	73	234	186	142	273	196	132	265	178	168
NUDT5_4760	0	0	3	3	1	1	0	0	0	0	0	0	3	2	0	0	1	2	2	2	4	1	6	1	1	4	1	5	0	0	1	0	0	0	0	1	0	1	3	3	3	3	2	4	4	2	3	6	3
NUDT9_4763	350	250	823	397	254	314	552	315	279	297	780	281	141	539	318	356	670	328	400	869	410	319	888	335	409	277	283	225	301	368	427	262	303	383	432	350	245	348	339	386	671	418	425	513	431	305	448	298	509
NUP133_4773	45	49	196	174	39	51	221	53	79	48	214	65	22	353	121	82	352	84	106	329	122	79	335	112	39	45	100	85	66	56	174	70	68	70	150	71	53	173	84	86	265	157	137	285	125	111	184	113	74
NUS1_4786	36	37	146	59	55	48	113	61	54	69	151	86	111	286	221	1011	370	982	261	408	254	1053	559	256	76	40	67	49	62	104	66	89	73	68	67	66	67	102	114	1087	2060	244	246	1281	258	257	389	263	75
NUSAP1_4789	46	30	597	274	53	44	395	75	160	26	371	106	34	67	26	31	63	52	16	169	75	31	311	233	96	105	187	189	129	54	222	133	171	76	175	139	45	235	92	58	258	92	163	381	426	365	720	575	177
ORM2_4836	0	0	0	0	0	0	0	0	0	0	0	0	0	0	0	0	0	0	0	0	0	0	0	0	0	0	0	0	1	0	1	0	0	0	0	0	0	0	0	0	2	0	0	0	0	0	0	0	0
ORMDL2_4840	118	91	402	228	134	125	438	163	174	111	470	199	44	520	236	169	548	150	162	587	258	134	554	173	112	84	185	158	170	197	272	157	172	189	307	198	140	348	185	79	366	259	182	419	222	96	268	186	181
OSTC_4855	135	102	528	391	163	123	558	167	214	144	552	252	82	980	484	180	1069	182	145	714	232	147	589	197	137	131	239	185	161	240	299	147	202	220	311	194	260	507	349	205	274	320	244	317	273	179	287	179	182
OXA1L_4873	8	23	60	41	8	13	71	18	9	18	82	12	1	58	17	17	83	12	12	82	23	10	70	17	7	7	21	31	17	8	62	10	16	14	70	16	9	72	21	9	41	40	23	74	17	10	39	17	10
OXCT1_4876	7	6	56	24	8	4	52	22	10	13	32	11	20	38	18	34	34	19	19	38	21	32	75	35	52	14	20	20	18	2	15	16	12	11	21	17	15	33	19	13	59	17	17	41	31	41	83	34	64
P4HA2_4889	27	40	163	68	41	33	144	50	59	15	101	42	62	212	66	46	168	45	41	103	61	63	142	50	54	63	76	46	42	56	83	66	52	48	75	36	41	95	45	51	72	62	74	74	57	88	102	75	55
PAFAH1B1_4903	129	138	590	476	157	189	695	177	145	205	678	193	83	1194	305	190	675	210	187	714	231	184	736	198	173	359	205	217	157	356	389	175	208	327	448	218	188	513	320	262	518	323	281	584	333	195	362	212	179
PAICS_4908	455	342	1808	1103	401	448	1519	499	472	325	1503	418	465	1209	533	695	1540	481	616	1645	505	500	1707	542	503	353	856	701	470	451	920	528	470	496	926	503	370	1050	490	865	1579	568	586	1263	687	508	1191	611	722
PAK1_4912	5	3	26	12	2	3	32	11	4	9	30	9	0	29	7	3	22	2	3	30	7	0	19	4	1	3	8	14	9	3	23	5	4	3	31	8	4	38	9	2	11	7	5	17	2	9	8	6	6
PARK7_4930	1300	1067	4310	2874	1153	1289	4260	1480	1582	1376	4576	1683	337	3187	1780	1444	4261	1217	1644	4966	2064	1217	4434	1640	1153	783	2021	1601	1472	1185	2469	1621	1741	1589	3081	1862	1316	2681	1948	1011	2953	2120	1991	3022	2266	1477	2364	1799	1840
PARP1_4934	36	22	90	79	20	20	85	22	18	11	47	8	8	62	28	61	94	26	87	101	55	45	142	58	39	36	58	46	17	29	63	29	13	19	52	25	21	49	31	26	84	65	98	121	86	78	122	68	65
PAX6_4946	0	1	0	0	0	0	0	0	0	0	0	0	0	0	0	0	0	0	0	0	0	0	2	0	0	0	0	0	0	0	0	0	0	0	1	0	0	0	0	0	0	0	1	1	0	0	0	0	0
PCM1_4980	31	29	97	79	46	29	124	74	55	37	150	60	66	565	176	112	315	166	91	362	147	108	280	106	59	40	64	46	48	25	86	69	75	35	104	66	57	180	101	122	331	134	114	315	106	126	200	163	80
PCMT1_4984	149	113	294	242	91	126	261	106	114	74	246	113	20	244	141	119	310	96	132	309	166	93	357	140	74	57	154	148	120	103	261	109	126	108	164	131	99	183	114	60	158	176	138	188	184	110	185	150	105
PCNA_4987	2	3	31	17	0	7	28	4	6	6	24	2	1	7	8	3	14	7	4	27	8	5	41	32	4	5	19	16	1	0	19	9	2	2	11	5	6	19	6	4	7	17	18	22	36	14	31	36	5
PDHX_5033	36	55	185	147	51	33	147	36	38	67	181	72	4	200	48	44	165	32	40	182	73	37	164	45	33	22	97	90	57	26	112	47	76	57	151	35	33	198	91	38	129	67	45	179	67	39	132	59	43
PDIA6_5040	531	460	1999	1181	629	510	1588	669	742	565	1034	741	472	4096	2222	920	3890	689	887	2159	1034	895	2167	1136	795	432	1007	687	730	628	1181	887	806	698	1035	871	814	1979	1375	837	1867	1188	1050	1464	1169	1068	1379	1088	1178
PDS5A_5046	310	295	772	523	249	330	719	231	270	269	808	260	167	1778	682	467	1269	314	444	1103	434	308	885	323	226	193	409	343	292	292	576	262	289	353	576	335	341	844	459	331	719	425	534	672	421	352	581	365	392
PEX11A_5068	1	2	9	1	8	2	6	1	2	1	11	2	1	9	10	4	17	2	9	19	17	4	33	8	1	3	6	3	7	3	19	5	3	0	7	3	1	7	5	4	18	16	16	33	15	14	31	15	5
PFAS_5077	0	0	1	1	0	2	0	1	0	1	0	0	0	1	0	0	1	0	1	6	0	1	4	1	0	0	0	0	0	0	0	0	0	0	0	0	0	2	0	0	0	1	1	0	0	0	0	0	0
PFN1_5086	5554	4155	23884	12168	5802	6012	20287	7092	8339	5546	20616	8376	2175	17119	9609	6670	22589	6250	8502	20916	9783	6705	21797	8974	6342	3279	9665	6669	6979	6348	10561	8255	8246	7407	11308	8807	7643	13827	10664	4115	10582	11563	9481	10959	10711	8012	10576	8505	10220
PGAM1_5090	101	105	714	320	119	126	462	163	139	88	429	124	21	213	120	126	348	94	154	509	203	173	717	271	133	88	302	227	164	139	308	172	214	163	328	119	75	311	125	85	365	227	278	646	274	246	546	249	189
PGK1_5094	4149	3402	10831	4378	4809	4454	8397	4539	4470	2699	5694	2951	1245	3345	2660	3959	5800	3373	4682	8983	4967	3793	10953	5253	5499	4366	5332	3074	5992	6239	4722	4572	4981	4649	3419	3792	2999	3428	3291	2800	5863	4946	8005	7816	6929	6528	7908	6498	6226
PGM3_5099	77	86	481	315	124	106	538	140	195	99	434	185	154	1295	321	150	643	149	119	479	213	155	465	169	93	153	262	189	127	119	293	152	200	163	237	160	160	489	201	258	364	260	208	347	209	173	296	211	141
PGR_5102	0	0	0	0	1	0	0	0	0	0	0	0	0	0	0	0	0	0	0	0	0	0	0	0	0	0	1	0	0	0	0	0	0	0	0	0	0	0	0	0	0	0	0	0	0	0	0	0	0
PGRMC1_5105	118	93	316	234	90	100	292	114	91	69	277	89	6	93	55	41	168	38	64	235	116	46	284	74	80	41	185	160	118	58	249	106	127	103	222	121	63	166	100	27	74	114	118	139	118	63	159	89	115
JADE2_5110	0	1	1	1	0	2	3	1	0	0	3	0	2	7	0	0	5	1	1	11	0	0	7	0	0	0	1	1	0	0	0	0	0	1	4	0	0	0	0	0	4	0	1	4	3	1	3	2	2
PHKB_5119	20	11	23	22	17	11	18	14	11	14	27	14	26	55	37	57	38	35	32	45	43	33	58	32	15	9	8	11	8	23	17	14	17	23	14	19	15	18	22	39	73	34	46	63	54	34	51	34	25
PIGB_5133	2	1	5	1	2	0	3	0	3	1	2	0	0	4	2	1	3	1	3	6	2	0	6	6	1	0	0	1	4	1	3	2	1	2	4	5	1	3	2	0	3	1	4	1	2	3	0	2	1
PIK3C2A_5139	131	129	416	280	135	132	458	156	164	139	377	129	143	882	250	325	583	268	204	617	221	239	547	195	163	198	195	166	181	177	285	171	189	196	327	198	127	272	184	299	584	260	249	535	244	151	295	181	217
PIK3C3_5143	37	27	113	67	44	38	106	57	47	41	85	56	16	168	65	69	104	60	40	87	46	49	113	53	75	58	48	46	32	82	75	79	52	49	51	51	31	83	58	60	105	47	41	89	51	52	76	39	63
PIK3CA_5146	7	10	26	21	11	8	22	9	7	12	33	7	1	59	11	11	25	8	8	35	14	10	32	12	7	6	13	17	10	9	27	4	5	4	22	3	12	29	15	7	21	13	3	20	7	4	19	9	6
PLCB3_5183	7	16	55	85	13	15	81	24	7	8	67	25	2	160	48	36	146	31	26	138	37	40	150	49	13	23	48	55	8	17	79	34	19	25	84	14	21	104	32	34	154	57	39	162	39	30	95	43	8
PLEKHM1_5194	0	1	15	7	1	4	11	3	2	2	5	4	7	70	19	15	74	11	14	35	14	6	46	7	2	6	5	7	0	5	22	1	1	7	19	5	5	18	2	11	38	15	18	17	9	2	23	2	1
PLGLB2_5196	0	0	0	0	0	0	0	0	0	0	0	0	4	6	0	4	0	1	1	4	0	5	1	0	1	0	0	0	0	0	0	0	0	0	0	0	0	0	0	9	12	1	0	20	0	1	2	1	0
PLIN1_5199	0	0	0	0	0	0	0	1	0	0	0	0	0	0	0	0	0	0	0	0	0	0	0	0	0	0	0	0	0	0	0	0	0	0	0	0	0	0	0	0	0	0	0	0	0	0	0	1	0
PLK1_5203	1	0	4	8	1	1	11	2	4	0	3	1	1	0	0	0	0	1	0	6	0	1	7	10	1	1	6	7	6	0	9	5	2	1	7	3	0	4	2	1	8	2	1	23	8	3	35	16	1
PLS1_5211	840	601	2908	2110	589	750	2937	997	750	808	3435	901	514	2055	689	955	2084	753	848	3413	1120	617	3305	719	1229	774	1163	1042	858	565	1729	879	903	900	1939	936	889	1973	1133	759	2287	1127	1317	2376	1243	693	1612	739	1823
PLSCR1_5214	213	160	876	494	241	229	772	329	349	146	762	249	77	478	261	236	413	332	243	604	377	265	670	371	264	168	432	329	284	244	379	322	267	254	344	334	191	349	248	270	394	557	463	655	565	419	612	487	401
PMAIP1_5221	3	4	11	6	1	1	13	2	5	1	8	4	1	10	2	1	16	1	0	10	3	1	3	0	7	3	3	7	3	5	3	1	2	4	6	2	3	18	2	1	1	1	2	1	2	0	5	0	7
POLD4_5245	0	0	4	1	2	1	0	1	0	0	1	0	0	4	0	0	1	1	1	4	0	0	5	0	0	4	0	1	2	0	6	4	3	0	2	1	0	1	3	0	1	1	1	3	1	0	4	3	0
POLG2_5253	3	2	4	9	1	5	7	5	5	2	5	4	3	18	6	14	27	13	10	23	11	14	22	11	4	3	3	9	0	2	3	3	5	2	1	1	5	7	5	14	21	6	7	20	6	6	13	10	2
POLR2E_5259	0	1	2	3	2	1	3	0	0	1	3	1	1	2	2	6	10	6	11	8	6	2	16	9	0	0	1	0	2	1	2	1	1	0	0	0	3	5	4	2	15	4	5	14	7	3	17	9	5
POLR2K_5263	631	493	1905	1187	471	702	1762	589	743	611	1727	590	406	862	568	509	1085	562	680	1202	655	442	1333	498	765	1065	710	588	636	1351	879	627	597	918	835	667	587	580	681	675	642	633	872	642	900	565	532	591	1021
POP4_5281	4	2	17	14	2	4	3	5	7	4	7	1	1	18	18	6	29	6	10	35	9	10	35	16	4	0	6	2	5	6	9	2	7	3	19	5	8	16	8	1	9	14	7	23	12	12	17	14	1
PPIA_5317	7	5	18	6	5	6	23	4	10	11	16	9	11	38	11	25	44	17	13	45	22	23	40	19	8	9	8	6	6	17	21	9	9	8	16	12	16	27	13	42	40	20	24	35	12	11	30	12	9
PPIC_5321	280	228	710	463	247	293	640	402	335	251	784	340	49	516	570	515	1107	431	594	1495	866	514	1621	686	309	151	359	256	366	331	518	446	436	335	420	405	212	461	355	229	769	740	709	939	828	551	828	630	529
PPIL1_5328	5	11	34	32	13	15	50	9	10	12	39	12	37	75	62	29	148	14	33	85	24	10	85	23	19	12	14	22	14	26	36	10	14	13	27	14	17	59	24	33	73	31	36	60	33	27	61	41	20
PPP1R13B_5339	1	1	6	9	5	4	16	5	3	1	12	10	2	20	7	15	18	10	7	29	16	9	30	12	6	2	6	5	2	7	17	9	11	2	18	4	1	21	7	5	34	21	8	43	11	8	22	7	3
PPP2CA_5356	230	186	1121	567	225	232	936	347	219	279	886	298	84	964	302	246	710	212	211	788	325	274	828	281	286	201	485	345	264	254	524	356	334	324	668	331	266	686	356	214	564	331	313	576	378	247	555	318	437
PPP2R3C_5360	1	2	2	6	1	1	10	5	10	3	4	0	1	7	8	1	3	5	7	7	2	2	8	2	0	1	1	3	5	4	3	3	1	4	0	3	2	4	0	1	1	2	4	9	5	1	3	3	1
PPP2R5A_5364	43	30	69	52	26	42	73	53	23	64	116	59	115	131	98	114	205	138	85	130	120	72	194	90	90	94	45	34	41	41	53	30	36	32	66	34	64	134	88	83	161	108	109	123	113	76	124	89	87
PRDX1_5393	182	122	645	423	131	156	681	160	231	115	513	179	22	345	224	152	628	124	185	562	234	134	555	229	106	95	420	345	211	159	375	163	192	187	365	213	198	444	220	113	274	354	291	329	280	228	314	198	202
PRKACB_5409	28	23	70	62	40	38	86	47	38	27	122	38	11	105	45	31	77	31	41	132	53	42	120	53	34	13	34	22	43	21	80	43	40	35	62	41	27	65	47	30	87	75	47	113	79	40	93	57	53
PRKAG1_5413	355	255	1496	891	291	402	1355	512	355	359	1813	417	686	1731	660	774	2022	532	502	1955	643	490	1806	483	547	342	606	586	400	342	1030	417	463	429	1102	523	432	1319	544	601	1557	652	735	1275	597	504	1036	485	755
PRKAG2_5416	4	6	31	21	6	5	30	7	8	6	38	8	5	59	34	19	67	7	8	54	18	10	42	14	4	4	13	9	2	7	25	3	10	6	26	2	8	36	10	9	19	19	7	19	15	5	19	11	5
PRKCA_5422	4	2	28	15	5	8	32	8	1	5	19	6	2	22	4	8	26	13	5	48	16	12	36	8	1	4	11	16	2	0	23	5	3	4	23	4	3	28	4	6	44	15	8	65	7	9	32	8	6
PRKCD_5426	19	16	86	90	32	20	113	25	35	24	105	27	5	215	45	20	82	22	25	118	25	17	88	36	14	20	33	46	22	15	89	37	50	21	83	40	19	90	34	7	68	49	26	89	36	28	57	29	34
PRKX_5435	3	5	2	7	3	4	4	4	0	4	4	4	1	5	4	9	13	7	4	8	5	3	21	7	1	6	5	3	0	2	7	3	3	3	9	1	2	5	2	5	5	7	8	21	9	4	13	10	2
PROS1_5451	40	35	79	60	24	34	92	36	23	25	99	21	6	35	27	32	51	36	31	119	40	23	110	20	28	14	35	46	30	22	71	29	29	32	76	25	10	32	29	24	59	37	36	81	46	19	52	30	46
PRPF4_5463	1	2	17	6	3	1	15	4	3	6	7	9	2	29	12	7	11	3	4	23	7	4	25	8	1	4	10	6	4	7	9	3	5	3	3	3	4	11	5	6	7	6	4	9	4	9	12	3	3
PRSS23_5481	3	6	31	16	11	6	9	11	9	12	26	10	1	21	4	4	14	7	2	16	3	12	28	13	8	4	7	4	16	5	15	14	15	5	27	9	9	23	9	5	7	15	12	20	5	9	12	11	16
PRUNE1_5487	2	0	1	3	1	2	1	0	0	0	7	3	1	3	5	2	14	4	6	12	8	6	10	2	1	1	2	3	1	1	13	6	1	3	2	0	3	4	1	3	5	6	8	17	2	2	6	3	5
PSEN1_5495	83	68	320	219	111	84	371	136	140	76	435	129	16	509	186	79	426	102	114	494	211	75	437	160	83	42	154	124	127	84	234	164	195	91	241	163	119	336	176	46	247	233	149	423	203	111	236	167	108
PSIP1_5500	8	5	19	14	5	10	19	6	6	3	24	8	1	42	22	10	45	2	8	46	8	11	49	19	8	5	18	13	7	2	18	6	10	5	15	7	5	18	15	5	39	21	12	49	25	17	40	31	9
PSMD10_5521	190	166	726	487	116	221	664	172	147	169	667	157	44	429	245	216	576	186	202	674	275	197	681	221	164	133	387	333	161	188	445	148	174	235	480	190	136	363	208	161	471	317	298	604	343	226	459	270	190
PSMD14_5527	79	82	282	197	101	83	269	101	113	92	203	135	18	424	201	79	468	87	113	493	175	92	383	148	47	58	147	120	124	92	233	123	130	102	215	122	118	406	156	63	230	175	136	291	193	94	237	148	119
PSMD9_5533	4	0	7	9	1	0	3	1	2	1	3	2	0	0	2	0	5	0	2	0	2	1	3	1	3	0	1	2	1	0	1	3	3	2	0	2	1	6	3	0	1	1	0	3	1	1	8	4	1
PSME3_5538	12	14	48	50	16	22	70	19	21	13	59	22	1	31	16	15	54	4	14	53	26	16	51	23	5	2	27	21	21	13	54	19	10	15	43	17	8	30	15	8	18	16	17	38	24	16	36	16	27
PSMF1_5541	31	33	156	141	26	31	181	29	38	34	163	41	18	151	72	29	130	33	36	157	43	33	143	43	19	13	76	64	25	17	114	48	54	40	155	50	28	154	62	22	57	73	42	104	58	28	74	38	31
PSMG1_5544	89	94	528	239	93	97	365	151	121	80	363	110	99	253	227	218	569	181	193	537	209	226	575	232	204	78	165	163	115	126	259	161	131	103	227	141	87	289	145	122	435	220	200	301	197	233	438	217	238
PSRC1_5548	1	1	6	6	2	0	1	0	0	0	8	0	0	1	0	3	1	4	1	5	1	2	9	2	0	1	5	1	1	2	6	2	1	4	6	1	0	8	2	0	5	4	1	13	12	2	24	15	1
PTGFR_5569	5	1	4	2	2	1	7	4	2	1	5	2	0	0	0	3	1	1	0	3	0	3	4	2	6	3	4	2	4	6	1	2	3	1	4	1	1	1	0	1	0	2	6	0	5	2	9	2	6
PTGS2_5577	0	0	3	0	1	0	6	0	2	1	0	0	0	1	0	0	0	0	0	0	0	0	0	0	0	0	2	0	0	0	0	0	0	0	0	0	0	0	0	0	0	0	0	0	0	0	0	0	0
PTPN12_5598	71	57	302	222	74	98	367	126	115	129	464	124	144	887	259	224	541	204	150	483	143	168	489	151	88	99	140	113	93	143	229	102	114	140	186	121	133	387	197	271	427	189	198	387	185	131	249	172	126
PTPRC_5605	0	0	0	0	0	0	0	0	0	0	0	0	0	0	0	0	0	0	0	0	0	0	0	0	0	0	0	0	0	0	0	0	0	0	1	0	0	0	0	0	0	0	0	0	0	0	0	0	0
PTPRF_5611	0	0	1	3	1	0	1	0	0	0	3	0	1	5	1	1	3	2	2	7	3	0	2	0	0	0	2	1	0	0	2	3	1	0	2	0	0	8	1	0	7	2	2	3	0	0	4	1	1
PTPRK_5618	10	11	49	34	9	14	40	22	19	9	39	11	4	92	34	17	41	12	10	50	32	20	51	29	23	9	31	25	7	4	34	18	12	10	27	15	12	53	19	7	31	19	24	46	19	34	37	23	30
PUS7_5632	54	51	173	125	46	82	151	76	52	49	136	52	158	141	56	166	146	118	106	207	96	104	246	88	114	88	88	57	59	73	102	50	54	75	97	48	52	81	52	131	208	88	125	151	101	93	159	82	134
PYGL_5647	41	46	222	176	55	62	199	48	59	26	147	65	4	130	56	47	189	40	57	233	94	45	226	70	47	21	75	69	72	40	167	49	69	58	184	49	43	179	64	17	124	93	90	148	84	50	121	63	58
RAB11FIP2_5656	18	24	47	65	16	30	62	13	27	19	77	18	12	113	38	48	95	63	41	148	61	29	123	37	17	19	36	26	23	28	42	19	34	30	40	15	12	66	28	46	101	90	81	149	53	51	106	56	17
RAB1A_5660	209	217	821	541	239	272	828	295	289	176	829	179	105	1228	720	452	1272	459	500	1341	765	428	1344	621	264	191	331	323	303	283	540	323	398	334	490	380	193	398	295	303	777	775	613	848	813	481	647	642	308
RAB21_5663	82	69	221	179	72	82	278	92	75	104	218	98	25	344	151	91	312	64	121	288	121	77	261	99	69	65	153	117	58	74	195	82	76	103	180	81	84	269	144	26	169	133	113	209	121	65	131	97	75
RAB27A_5667	46	45	196	176	37	38	165	45	29	19	104	26	19	122	67	67	147	56	62	193	77	52	217	84	61	47	67	60	45	60	117	50	33	54	104	41	23	72	52	58	137	89	83	141	105	67	156	92	52
RAB31_5670	35	30	114	78	40	29	106	63	74	50	142	60	17	135	32	30	68	28	27	57	29	18	48	23	62	26	48	43	40	54	48	61	70	53	56	64	44	74	63	18	38	34	42	38	21	23	35	22	61
RAB4A_5674	5	1	2	1	1	5	7	1	4	7	7	1	40	19	5	64	13	94	19	23	13	45	23	6	10	4	6	5	6	8	4	4	1	5	6	4	3	7	3	175	95	11	13	83	13	5	24	10	8
RAC1_5694	2797	2018	7937	4728	2179	2639	7576	2821	3025	3042	9816	3223	2109	10170	2930	3320	6818	3039	2949	8180	3269	2676	8194	2638	3206	2181	3433	2886	2710	3504	4793	2800	2848	3385	5318	3159	3223	6441	3803	3245	6604	3611	4195	6832	3877	3014	5473	3368	4514
RAD21_5698	20	21	57	45	13	13	48	17	40	46	69	63	7	201	37	27	119	24	24	142	49	31	149	55	16	13	21	26	34	34	47	37	22	16	37	33	37	171	52	20	96	64	38	131	62	41	112	67	31
RAE1_5712	11	10	66	49	12	14	51	21	22	15	41	23	7	82	31	26	83	29	32	111	38	35	104	41	8	23	33	24	15	23	49	26	21	24	33	15	19	56	18	25	73	60	43	103	56	30	75	36	18
RALA_5719	27	11	107	53	28	26	81	43	39	47	116	45	5	97	55	18	64	18	13	52	21	16	56	30	33	19	50	17	44	15	48	57	76	40	60	45	37	79	60	12	35	36	12	34	23	17	24	28	32
RAN_5725	1264	904	4173	2082	1099	1194	3219	1418	1559	1276	3083	1567	649	2806	1508	1271	2848	985	1441	2979	1493	1234	3251	1638	1613	734	1858	1199	1343	1220	2020	1591	1291	1436	1781	1562	1513	2093	1929	1065	2133	1494	1404	1731	1841	1438	2038	1694	2269
RASA1_5742	12	13	34	42	9	17	55	11	12	24	42	13	14	159	54	21	119	26	28	91	33	25	103	25	8	15	9	9	7	15	23	21	19	16	25	18	21	62	22	31	71	40	30	58	26	17	38	31	13
RASSF1_5747	6	2	21	6	10	1	17	1	2	4	14	6	20	63	13	18	29	15	9	36	15	15	34	16	4	3	8	8	4	14	7	1	3	8	17	5	6	23	7	16	42	12	20	47	30	18	28	37	5
RB1_5752	49	69	187	156	49	66	227	56	42	43	238	50	3	158	39	32	138	24	46	161	41	20	167	40	36	13	101	107	55	23	177	65	56	57	212	61	39	155	50	6	49	49	98	105	55	50	131	54	60
RBKS_5758	10	12	71	71	13	9	69	32	9	9	94	19	11	39	15	28	91	28	16	143	25	25	146	19	28	14	32	21	29	9	28	27	25	26	38	24	8	28	16	17	51	32	37	59	38	24	47	29	85
RBM15B_5765	1	0	3	0	0	0	2	0	0	1	1	1	0	2	0	0	1	0	1	2	2	0	7	1	0	0	0	2	1	0	0	0	1	1	0	0	1	0	2	0	0	2	0	2	2	0	1	1	0
RECQL_5786	61	53	217	113	35	55	163	52	59	59	212	77	31	287	83	76	210	67	80	214	101	85	233	97	55	48	102	55	64	66	123	59	71	96	113	75	63	122	106	84	178	109	122	155	103	87	124	105	107
REEP5_5789	177	137	594	295	137	199	478	165	122	194	562	204	54	453	230	270	766	200	232	707	278	190	712	223	181	103	289	237	141	197	326	156	157	241	415	154	192	586	236	157	444	285	311	552	301	233	482	236	235
RFC3_5808	10	6	118	69	12	12	84	8	15	11	93	22	9	52	18	11	50	10	28	85	38	22	166	45	17	7	44	44	10	9	47	17	13	11	51	18	8	74	18	14	113	34	41	146	90	60	153	101	26
RFC4_5811	4	1	20	9	4	3	31	3	3	4	15	4	1	29	23	9	35	7	7	41	16	9	43	18	4	8	7	11	5	0	17	6	12	2	12	5	4	15	12	4	31	10	10	31	13	24	36	22	1
RFX5_5817	11	11	70	44	27	11	57	17	30	13	55	20	2	68	16	24	46	12	19	102	31	17	82	23	21	5	39	36	18	11	51	19	25	11	46	22	10	42	18	10	51	38	42	100	43	29	80	46	19
RHEB_5834	1415	1114	3594	2191	1134	1386	3218	1376	1364	1826	4024	1970	773	5104	2294	1631	3867	1230	1617	3625	1721	1284	3366	1418	1531	1381	1572	1279	1308	1415	1897	1331	1236	1694	2024	1478	2104	2770	2577	1364	2463	1752	1952	1977	2141	1411	2010	1870	1974
RHOA_5838	1594	1294	6247	3581	1743	1475	5701	2275	1796	1653	6298	2220	593	5919	2530	2065	7519	1581	1829	8134	2888	1863	7827	2490	2016	1036	2807	2322	2006	1206	3667	2386	2704	1762	4193	2273	1885	5445	2720	1110	5083	3175	2902	5770	3130	2218	5122	2807	3082
RPA2_5905	6	5	30	23	9	5	30	7	5	5	20	7	2	34	18	3	31	2	10	28	14	4	24	8	3	4	11	18	7	1	28	7	6	8	18	4	5	15	6	1	11	18	10	21	13	8	26	8	5
RPAP3_5909	205	190	763	520	146	235	793	277	221	242	935	255	833	816	251	511	656	536	311	839	317	214	786	221	317	477	313	312	195	226	474	183	223	245	512	200	259	576	320	503	693	296	376	640	332	236	446	288	425
RPL17_5919	178	134	416	352	137	211	426	128	167	149	432	191	11	223	228	104	436	70	152	331	182	70	359	98	92	50	220	167	171	136	300	151	174	185	328	176	190	230	185	45	80	167	172	129	149	94	148	86	204
RPL4_5948	2794	2605	10000	7794	3019	3448	11840	3523	4272	2654	11567	3805	676	12227	5121	2754	13227	2081	3143	15012	4209	1770	10221	2570	2208	1208	4688	4856	3791	2446	7867	3863	4907	3540	9213	4497	3114	9341	4535	1257	6832	4622	3318	7894	3761	1709	4690	2323	4102
RPLP0_5959	1309	915	5673	1869	1292	1322	3244	2059	1761	1139	4031	1504	2025	4091	1841	1872	4166	1688	1551	4339	1753	1654	4864	1715	5212	1136	1780	1157	1795	1879	2132	1985	1867	1576	2022	2055	1294	2464	1750	1585	3537	1937	1821	2577	1758	1915	3264	1488	4843
RPN1_5965	1808	1461	8640	5490	1714	1825	8564	2323	1958	1589	7759	2001	3931	11901	4136	2896	11965	2245	2239	8850	2557	1974	8704	2241	3267	2098	3225	2762	2224	1701	4609	2448	2463	2294	5136	2683	2376	6953	3071	2249	7031	3371	3289	5683	3276	2642	5229	2728	4273
RPS20_5987	6	15	18	14	1	11	8	12	4	4	12	2	10	1	6	21	24	18	13	22	13	16	42	10	3	2	13	6	6	3	9	8	9	2	9	3	1	7	3	15	33	16	14	23	7	10	34	14	14
RPS27A_5998	219	121	370	261	162	211	326	166	254	172	356	190	19	205	231	105	264	96	126	242	140	63	230	132	162	49	254	178	218	155	330	199	224	191	262	212	182	160	206	38	104	131	173	105	148	93	110	115	231
RPS27L_6001	88	67	207	197	53	82	252	91	83	48	243	109	18	111	92	36	179	51	51	254	110	38	244	70	48	34	86	60	57	57	164	63	90	78	125	94	66	106	82	15	49	96	78	103	72	40	109	69	67
RPS6_6014	855	671	2698	2084	947	887	3008	1112	1211	649	3181	1024	96	2188	1147	543	2797	468	579	2871	947	424	2333	716	547	322	1348	1301	1031	616	2248	1133	1329	801	2476	1205	727	2303	1038	310	1159	1073	709	1412	842	399	1162	586	1101
RRM1_6031	22	13	131	96	26	25	127	32	29	20	115	41	5	63	20	14	61	16	29	74	30	15	87	44	16	8	66	84	35	15	87	36	41	29	89	37	20	83	31	2	71	25	33	97	74	30	142	87	36
RRM2_6034	7	5	134	110	8	6	110	5	19	2	67	12	0	9	1	4	10	0	2	25	8	7	115	59	2	9	59	65	15	7	54	34	26	8	75	14	6	78	16	9	59	19	40	130	110	52	203	111	13
RRP1B_6038	7	11	31	20	17	4	29	16	7	10	17	8	7	46	33	20	63	22	25	52	30	16	51	30	5	11	11	20	6	5	25	8	9	14	26	7	15	30	19	27	50	43	21	50	27	14	23	27	11
RSAD2_6043	5	4	12	19	8	6	14	7	5	3	27	12	0	17	11	3	14	8	9	13	6	8	16	14	2	1	7	7	12	6	8	12	9	4	15	10	7	19	10	2	4	10	5	12	4	7	9	7	8
RSU1_6052	71	74	260	248	62	79	282	101	79	42	128	50	9	103	58	51	133	38	53	113	60	36	114	45	45	28	126	134	74	70	194	103	96	86	156	94	46	128	52	25	79	56	46	93	61	40	49	44	74
RWDD4_6068	180	126	538	362	149	159	532	187	158	177	653	214	40	603	380	238	843	162	235	966	292	165	728	203	129	80	253	227	169	137	369	153	165	191	477	173	235	507	308	95	369	297	242	435	268	169	344	212	185
S100A4_6083	13	3	19	7	5	8	13	5	7	5	16	11	1	3	2	10	6	3	9	11	6	8	10	6	7	3	12	8	8	5	7	2	6	11	4	5	9	6	6	2	6	5	18	7	11	13	12	9	11
SAT1_6103	11521	7120	38031	18356	10049	11265	31785	11942	17384	8849	31811	12993	8717	27485	8913	6260	13097	8481	6222	11448	9354	6182	14880	6451	20574	18538	17858	10326	10735	16849	10098	12397	11392	14293	11309	12195	12532	11874	12860	8442	6234	11900	14756	8618	10074	10039	9745	7607	17565
SATB1_6106	6	2	6	4	2	2	17	3	2	7	19	5	18	18	6	20	32	9	12	41	16	21	40	6	6	9	3	7	2	4	2	1	3	6	6	5	4	11	7	32	40	20	36	41	18	22	37	16	11
SCCPDH_6120	1623	1168	3644	2235	1372	1701	2983	1644	1339	1399	3826	1304	841	3175	1693	1526	3071	1599	1422	3140	1404	1088	3028	1137	1236	950	1360	1273	1534	1875	2109	1570	1533	1751	2205	1636	1208	1704	1619	2072	2197	1562	1565	1975	1771	1035	1631	1410	1889
SCP2_6152	201	185	572	449	237	187	667	258	236	151	528	210	10	182	177	157	342	161	192	465	292	111	396	170	135	86	272	268	211	163	441	267	315	234	471	301	161	226	227	85	155	243	223	272	263	185	194	201	263
SCRN1_6155	91	66	429	288	100	93	389	127	83	85	371	99	39	586	148	160	404	102	117	583	161	139	514	129	108	73	207	187	108	71	268	111	124	107	333	85	88	410	107	82	484	188	193	587	123	138	301	131	187
SDC1_6160	58	60	247	195	67	60	245	83	71	78	227	68	62	453	365	148	681	96	96	463	91	85	237	90	66	78	94	120	80	76	259	104	125	74	203	77	67	324	136	54	426	116	71	288	68	53	168	60	107
SEC11A_6181	9	11	31	17	14	14	33	5	7	2	44	10	2	15	9	5	20	4	10	43	10	6	14	6	3	6	9	9	11	11	15	8	9	19	27	13	7	16	7	5	17	12	6	23	15	7	17	10	11
SENP6_6219	31	74	174	145	31	51	220	56	65	52	214	61	70	479	138	144	305	140	118	396	121	113	288	82	51	23	68	78	49	43	153	75	75	61	138	72	59	162	69	159	301	117	140	218	109	74	164	93	67
SERPINE1_6253	0	2	22	30	10	2	11	15	9	3	25	19	0	74	5	1	8	0	0	0	0	0	0	0	2	1	7	9	10	5	12	15	2	5	17	8	10	27	11	1	0	1	0	0	0	0	0	1	3
SESN1_6261	2	1	3	0	2	0	3	1	1	1	4	1	2	15	5	9	13	6	5	14	4	4	19	10	3	1	3	1	2	3	8	1	0	0	2	2	2	5	4	4	8	9	13	20	9	8	16	12	1
SGCB_6277	52	20	108	58	31	37	81	38	31	25	111	30	9	90	37	35	94	36	38	89	34	34	76	32	36	20	38	34	37	32	44	29	33	47	83	45	39	60	42	28	76	42	49	60	51	35	56	34	57
SGO2_6289	4	3	24	24	3	1	19	1	6	1	11	4	1	8	6	6	5	12	9	18	7	5	27	21	2	0	8	6	5	0	15	6	8	1	4	6	2	15	7	5	27	5	18	32	31	18	57	49	4
SHC1_6301	8	8	49	38	8	4	79	17	10	15	43	20	4	105	39	23	94	18	17	76	34	17	66	12	11	6	14	23	13	10	30	23	13	19	43	27	11	54	13	10	50	29	13	57	33	13	28	18	14
SHCBP1_6304	6	7	114	92	18	6	120	8	21	5	74	31	1	29	1	4	30	5	2	56	21	10	123	62	17	10	55	79	16	5	50	27	35	7	46	13	5	94	16	7	113	14	28	184	123	67	259	153	13
SKP1_6326	1297	930	2480	1401	1050	1399	2062	1189	1427	1240	2776	1343	1086	1427	1169	1286	1939	1289	1399	1952	1343	918	2101	984	1528	1303	1055	746	1240	1833	1377	1183	1292	1691	1291	1505	1263	974	1407	1450	1197	1378	1854	1016	1728	1172	1173	1161	1969
SLC1A4_6371	0	1	15	8	2	0	24	1	2	2	9	0	5	60	18	4	71	3	1	15	7	3	11	4	0	0	6	8	1	0	11	0	8	2	10	4	1	33	7	2	20	4	4	7	5	5	13	8	2
SLC25A13_6394	34	29	127	123	29	23	142	38	29	18	85	27	35	256	99	133	282	95	121	391	137	88	384	122	19	37	52	64	46	30	101	40	48	49	89	47	23	106	52	105	300	166	150	338	180	84	169	115	40
SLC25A14_6397	3	0	5	5	1	1	3	1	0	2	2	1	4	9	2	3	2	2	1	9	0	0	4	3	2	1	3	8	1	4	4	2	2	2	1	1	4	4	1	2	4	3	1	7	2	0	1	0	1
SLC25A4_6406	266	227	884	439	229	272	904	322	262	293	1085	285	118	429	345	600	981	530	629	1406	641	419	1115	515	338	224	345	301	333	286	559	338	295	320	594	350	253	430	385	369	789	540	609	653	470	387	468	393	429
SLC25A46_6412	6	5	12	9	2	8	14	4	5	4	24	5	0	16	6	7	3	9	4	17	6	4	12	3	4	3	8	3	2	3	11	5	5	10	22	9	2	6	9	5	7	6	4	9	10	5	8	3	9
SLC27A2_6426	7	3	14	5	2	4	4	2	0	2	12	1	1	5	8	2	11	5	3	24	6	7	15	5	2	0	8	2	0	0	4	0	4	4	3	3	1	2	1	4	6	8	5	13	8	6	7	4	5
SLC2A2_6439	0	0	0	0	0	0	0	0	0	0	0	0	0	0	0	0	0	0	0	0	0	0	0	0	0	0	0	0	0	0	0	0	0	0	0	0	0	0	0	0	0	0	0	0	0	0	0	0	0
SLC2A3_6444	0	1	1	0	1	0	3	0	0	2	0	1	1	9	5	0	1	0	0	0	0	1	1	0	0	1	2	0	0	1	4	0	1	0	0	1	5	2	2	1	1	0	0	2	0	0	0	0	1
SLC2A6_6447	0	5	19	12	2	1	21	5	2	4	16	5	9	19	6	10	28	16	13	27	8	12	25	9	7	14	2	7	1	10	9	4	11	2	9	1	7	11	2	13	25	10	9	22	8	9	18	3	5
SLC35A3_6466	242	239	714	447	207	227	591	251	190	321	829	327	396	1351	468	527	1041	409	393	1013	378	359	956	341	370	352	275	258	226	317	437	201	220	291	456	254	421	908	465	599	929	380	477	689	338	349	591	290	359
SLC35A5_6470	252	197	782	492	200	297	770	252	275	184	819	196	432	1412	566	595	1630	474	457	1580	621	374	1333	403	277	249	354	262	281	282	444	227	285	276	513	301	261	700	350	506	1060	562	683	881	533	419	745	490	455
SLC35F2_6477	20	9	76	56	18	20	72	31	20	37	123	29	8	108	34	30	82	25	38	74	29	29	99	24	18	15	27	21	24	14	58	26	24	30	63	26	24	70	65	12	73	35	42	90	36	34	60	44	39
SLC5A6_6501	0	0	1	0	1	0	2	0	1	0	4	0	0	1	0	0	1	0	0	0	1	1	1	0	0	0	0	0	0	0	0	2	0	0	2	0	0	0	0	0	2	0	0	1	0	1	0	1	0
SLC6A14_6512	0	0	0	0	0	0	0	0	0	0	3	0	0	1	0	0	0	0	0	0	0	0	0	0	0	0	0	0	0	0	0	1	0	0	4	1	0	0	0	0	0	0	0	1	0	0	0	1	0
SLC6A19_6515	0	0	0	0	0	0	0	0	0	0	0	0	0	0	0	0	0	0	0	0	0	0	0	0	0	0	0	0	0	0	0	0	0	0	0	0	0	1	0	0	0	0	0	0	0	0	0	0	0
SLC6A3_6518	0	0	0	0	0	0	0	0	0	0	0	0	0	0	0	0	0	0	0	0	0	0	0	0	0	0	0	0	0	0	0	0	0	0	0	0	0	0	0	0	0	0	0	0	0	0	0	0	0
SLCO1B3_6538	0	0	0	0	0	0	0	0	0	0	0	0	0	0	0	0	0	0	0	0	0	0	0	0	0	0	0	0	0	0	0	0	0	0	0	0	0	0	0	0	0	0	0	0	0	0	0	1	0
SLCO2B1_6541	4	1	246	29	11	4	79	14	37	7	46	15	52	516	17	13	354	105	51	160	89	150	180	100	5	21	88	36	12	14	111	8	16	17	47	29	51	187	55	98	38	165	113	77	44	378	196	38	7
SLK_6551	280	328	1194	708	283	348	1198	561	238	618	1923	520	465	3239	746	647	2042	442	405	2015	602	514	1594	418	549	513	482	473	421	307	1003	379	438	459	1163	446	717	2504	1015	381	2089	588	512	1367	398	378	1012	449	638
PRELID3B_6554	279	247	1176	879	261	296	1318	242	286	255	1592	299	76	1484	577	195	1505	179	215	1353	341	181	969	251	188	128	585	518	259	227	796	294	309	347	960	333	339	1061	431	176	552	284	280	562	292	158	464	221	366
SMAD1_6558	0	3	13	3	1	2	10	5	2	1	8	1	0	5	3	3	5	6	3	12	9	5	17	8	4	1	4	1	1	6	5	1	3	3	0	3	2	12	4	8	20	7	4	11	9	4	19	11	2
SMAD3_6562	41	34	215	209	59	45	226	86	68	43	98	51	372	103	49	166	189	220	169	230	117	109	190	118	162	317	134	104	83	122	93	99	70	87	66	56	55	94	71	207	194	149	111	150	102	110	111	98	136
SMAD5_6566	44	64	259	221	77	74	292	86	69	79	243	86	39	493	167	145	380	144	132	505	176	127	494	120	70	96	105	117	92	90	168	107	131	90	155	114	77	232	125	146	439	209	139	477	210	86	224	178	88
SMAP1_6570	22	13	53	43	11	16	67	17	24	22	76	21	3	89	22	5	52	11	8	67	17	9	37	18	7	5	30	43	15	10	61	14	23	16	65	32	12	77	21	4	19	4	13	26	12	16	20	13	11
SMARCA4_6573	6	13	72	70	13	13	51	32	8	25	58	19	7	191	43	23	105	25	23	153	36	19	84	41	6	21	18	25	25	10	57	29	35	16	66	21	20	116	41	14	82	51	25	112	24	18	68	34	14
SMC3_6583	18	24	109	104	32	41	105	35	30	23	107	34	1	90	45	26	122	10	41	113	34	27	99	32	15	8	45	60	25	10	120	28	42	26	141	43	23	120	37	13	71	57	38	99	41	24	80	45	31
SMC4_6586	19	18	132	86	20	16	84	46	27	34	123	63	26	184	39	50	108	43	32	160	83	61	237	119	31	24	45	64	31	16	84	47	42	19	75	30	19	225	57	50	201	52	90	336	136	106	390	227	51
SMIM19_6589	323	224	762	365	217	348	597	274	323	260	662	270	199	408	359	358	593	249	391	590	296	277	631	276	386	287	282	222	330	381	423	292	287	350	348	318	286	239	288	267	364	326	567	295	453	374	333	339	550
SMNDC1_6595	211	158	652	392	172	230	664	251	260	300	926	345	669	1040	334	371	670	392	289	698	313	238	611	238	362	405	236	220	233	285	375	234	244	258	396	251	408	582	448	457	482	294	421	340	356	261	361	279	403
SNAP25_6607	2	6	23	27	8	10	36	15	13	2	14	12	28	32	28	9	55	18	20	53	15	7	27	10	3	6	14	11	7	17	10	11	12	8	18	8	10	15	19	14	36	14	3	14	9	7	7	2	14
SNCA_6612	0	0	0	0	0	0	0	0	0	0	0	0	0	0	0	0	1	0	0	0	0	0	0	0	0	0	0	0	0	0	0	0	0	0	1	0	0	0	0	0	0	0	0	0	0	0	1	0	0
SNHG8_6618	213	128	255	117	155	184	218	168	361	172	129	192	285	275	474	251	362	255	361	295	199	107	225	141	264	180	100	93	234	470	152	228	223	234	105	272	282	95	344	220	205	140	157	101	172	91	63	109	355
SNRPA_6627	27	24	119	83	23	27	135	22	50	21	105	36	10	85	32	30	97	18	36	113	38	14	81	35	24	13	46	44	55	18	62	47	57	33	63	52	24	69	34	15	37	42	31	59	31	12	46	28	39
SNX13_6653	106	84	240	199	79	90	263	87	73	76	216	74	653	435	146	347	357	356	185	437	198	137	368	123	159	390	111	101	91	112	190	70	92	95	147	97	111	194	119	358	376	180	275	295	178	127	218	159	128
SNX6_6655	22	16	44	51	27	17	34	25	23	23	91	27	4	59	26	8	49	27	14	61	24	14	61	24	28	9	36	24	32	18	53	29	25	31	48	20	19	46	33	22	27	35	27	33	32	19	34	26	23
SOCS2_6660	10	5	31	22	12	9	16	12	8	11	18	5	50	38	31	39	80	55	32	79	34	17	57	36	21	12	9	7	12	4	7	16	12	10	17	8	7	18	9	31	41	40	42	29	32	24	27	30	18
SOX4_6686	47	51	176	229	53	56	235	47	41	104	380	132	6	212	41	96	157	104	88	317	122	58	385	93	46	139	76	101	64	171	155	58	64	144	254	74	95	353	136	47	161	130	169	322	145	69	189	124	56
SPP1_6720	1250	861	3261	1356	928	1093	2187	977	1063	791	1930	950	597	926	1518	1613	3239	1241	1993	4026	2032	1155	4253	1541	1645	1211	1437	873	1028	1434	1381	1018	1027	1476	1103	1059	827	996	1277	1296	2044	2332	1959	1880	2220	1559	2091	1401	2010
SPRED2_6724	5	11	40	43	11	14	62	17	7	16	74	15	23	113	62	75	153	50	67	172	57	44	158	31	13	11	12	19	15	22	35	21	27	27	25	23	17	58	21	43	140	64	42	85	63	25	65	43	21
SPTLC2_6732	37	22	145	65	23	35	122	42	34	21	90	56	17	185	54	52	167	54	55	230	73	57	238	88	25	28	55	51	33	23	112	42	59	36	77	33	27	118	60	34	144	84	78	197	98	56	163	75	41
SQSTM1_6740	83	71	257	206	57	67	247	84	58	73	290	72	51	423	237	136	539	88	104	338	145	97	300	72	61	47	167	154	54	58	200	72	96	102	311	84	99	435	145	46	230	159	127	194	87	80	126	67	96
SRP9_6762	254	205	721	670	223	242	798	225	226	153	803	224	28	350	252	181	563	208	210	739	307	132	784	235	141	122	377	371	255	250	560	251	277	272	520	277	179	403	233	146	311	341	351	450	432	230	503	355	299
SRSF7_6776	24	22	78	75	31	17	56	34	29	30	64	37	5	62	43	23	65	23	30	79	36	11	64	27	19	9	47	54	28	24	55	24	39	28	42	36	34	73	41	7	25	37	20	34	45	18	41	35	40
ST3GAL5_6802	8	6	10	11	3	2	27	3	4	6	16	6	0	12	19	12	40	5	20	35	13	10	39	5	2	5	11	12	13	4	7	8	10	10	15	4	6	11	8	9	29	11	11	21	11	9	7	11	8
ST7_6809	36	41	101	44	43	51	83	50	62	67	143	73	64	205	73	92	155	79	85	148	103	74	168	82	59	30	56	36	63	63	60	65	58	65	70	71	81	93	93	80	109	104	108	107	110	89	92	106	103
STAMBP_6819	1	0	16	4	0	3	14	8	6	4	18	7	0	13	7	4	9	3	1	13	3	2	16	7	2	1	12	7	5	1	10	2	9	6	20	3	2	23	6	2	13	3	5	13	3	3	14	4	7
STAT1_6824	13	7	100	50	19	12	85	23	25	8	60	19	2	56	12	18	54	16	22	96	44	30	107	57	5	10	70	61	27	10	64	36	40	18	74	20	8	54	23	12	46	67	29	118	33	35	97	35	31
STAT3_6829	40	30	111	61	17	31	95	25	25	19	87	31	2	52	19	16	53	9	17	71	25	10	92	30	12	7	79	52	19	16	84	25	43	28	77	22	16	66	34	9	23	26	36	52	42	23	59	20	32
STAT5B_6835	41	46	273	244	74	55	259	84	52	63	231	106	61	883	230	125	519	114	93	501	140	107	418	115	44	70	94	107	67	60	147	86	75	83	171	72	123	439	212	118	335	184	127	325	137	90	188	114	64
STC1_6839	4	1	31	12	7	6	12	9	4	3	8	3	2	1	0	2	24	4	5	52	10	9	30	13	2	2	4	1	8	3	8	11	8	1	12	6	1	10	2	3	14	10	11	44	9	17	62	17	10
STK10_6844	6	4	46	34	6	13	58	17	9	11	60	12	25	95	21	33	53	14	16	58	29	22	51	24	28	8	22	16	8	8	23	19	14	9	34	13	17	57	24	17	70	16	25	48	21	23	45	28	20
STK25_6852	46	27	168	91	58	50	150	55	64	53	162	68	101	480	125	131	339	121	113	389	144	109	329	111	92	74	68	59	52	70	108	64	68	72	127	73	91	270	110	98	341	155	138	344	139	98	215	86	100
STMN1_6857	111	83	384	306	93	109	338	101	95	78	351	92	2	108	48	36	176	44	50	258	80	33	289	72	73	21	158	167	102	55	270	104	140	95	323	85	68	189	77	18	58	81	104	167	144	87	262	142	152
SUCLA2_6870	77	73	182	138	48	69	169	87	62	50	143	76	43	295	122	133	259	128	156	324	125	102	349	112	109	61	97	84	77	95	126	81	88	99	114	71	96	161	105	135	247	128	135	212	139	79	159	101	89
SULT1B1_6880	1	0	0	0	0	0	0	0	0	0	0	0	1	1	0	0	0	0	0	1	0	0	0	0	0	0	0	0	0	0	0	0	0	0	1	0	0	0	0	0	0	0	0	0	0	0	2	0	0
SUMF1_6887	14	24	100	45	25	24	64	21	20	18	53	26	5	58	30	34	96	35	29	124	53	25	123	51	12	15	44	29	23	22	57	26	28	14	55	24	18	51	36	21	77	56	39	91	29	21	69	39	30
SUMO1_6890	59	51	251	133	45	64	201	82	58	50	261	44	22	127	63	35	144	71	36	146	61	63	228	66	75	39	133	82	65	66	152	66	85	80	145	68	45	106	56	78	107	59	78	124	67	55	119	62	109
SUZ12_6905	66	59	277	150	57	74	228	82	72	89	249	79	68	352	107	106	193	107	110	211	90	70	257	67	73	113	126	69	71	79	125	85	59	97	124	67	78	161	97	135	187	98	106	187	104	77	125	99	96
SYNE2_6916	117	147	979	484	192	184	949	288	180	217	1113	222	109	1085	341	492	1297	504	388	1630	562	525	1763	572	230	190	268	273	247	186	430	258	337	268	590	252	231	807	325	558	1981	614	669	1935	642	482	1150	641	320
SYPL1_6922	169	145	663	338	179	130	494	221	248	236	589	289	41	796	347	282	690	211	288	855	376	268	831	354	210	110	326	225	238	176	342	291	272	180	432	231	231	647	411	137	692	432	284	639	435	308	563	398	316
TAF7_6938	83	73	267	168	70	73	206	87	44	85	235	82	30	412	128	108	280	74	93	304	119	80	298	95	87	58	167	104	65	63	220	70	86	91	180	60	74	301	128	82	216	139	116	314	147	98	221	111	152
TRGC1_6949	0	0	0	0	0	0	0	0	0	0	0	0	0	0	0	0	0	0	0	0	0	0	0	0	0	0	0	0	0	0	0	0	0	0	1	0	0	0	0	0	0	0	0	0	0	0	0	0	0
TATDN2_6963	2	5	2	6	2	4	6	2	0	3	6	4	1	20	7	10	11	6	2	32	11	6	20	9	0	4	7	5	4	2	7	2	1	2	22	0	5	18	6	10	19	12	12	25	6	5	12	4	3
TBC1D9B_6969	36	75	363	278	111	77	391	110	84	95	287	138	99	852	288	291	780	269	240	1089	383	245	917	327	86	137	200	178	112	110	246	109	143	120	269	97	88	543	189	160	883	374	291	885	368	254	527	325	95
TBPL1_6978	7	15	22	10	9	10	20	10	19	3	17	8	4	38	14	12	31	9	8	37	14	6	43	21	10	10	16	10	8	9	10	7	14	10	21	21	13	34	15	5	29	17	16	25	12	9	13	19	21
TBX2_6983	0	0	0	1	0	0	0	0	0	0	0	0	0	0	0	0	0	1	0	0	0	0	0	0	0	0	1	0	1	0	1	0	0	0	0	0	0	0	0	0	0	0	0	0	0	0	0	0	0
TBXA2R_6990	0	0	0	0	0	0	0	0	0	0	0	0	0	0	0	0	0	0	0	0	0	0	0	0	0	0	0	1	0	0	0	0	0	0	0	0	0	0	0	0	0	0	0	0	0	0	0	0	0
TCEB1_6998	55	31	130	64	37	42	91	42	44	46	92	41	15	125	44	29	102	33	40	110	44	33	77	25	63	33	53	36	37	53	52	51	37	44	76	44	69	106	79	17	51	39	41	42	55	38	60	36	78
TCFL5_7007	1	1	5	6	2	6	15	1	3	2	7	2	4	23	19	17	53	26	34	54	11	13	47	13	0	3	5	7	3	2	13	0	2	4	9	3	3	18	7	15	37	20	24	35	17	15	29	11	5
TCTN1_7014	0	1	4	3	0	2	2	1	0	0	1	0	1	1	1	1	2	3	0	0	2	1	3	3	7	1	0	0	2	1	2	0	1	0	2	1	1	0	0	2	1	1	3	0	2	1	1	2	2
TERF2IP_7027	208	161	750	355	223	167	674	361	195	310	814	459	124	828	343	221	690	182	165	663	287	173	515	211	325	183	353	243	311	188	366	303	351	226	511	248	283	809	485	131	431	231	199	349	228	184	304	215	407
TES_7031	183	165	598	323	147	180	502	237	145	213	665	193	150	1245	566	390	1005	228	240	760	299	284	760	311	260	129	238	185	189	164	357	219	184	248	414	232	307	660	380	143	555	317	368	465	349	299	437	270	321
TFAM_7036	6	5	32	13	8	6	21	7	9	9	21	7	4	23	12	11	43	6	12	20	4	11	38	16	5	7	22	9	10	10	17	4	6	14	15	3	6	18	6	13	25	17	11	24	9	8	21	8	11
TFAP2A_7039	165	153	1028	536	236	218	817	345	202	228	749	226	2273	2034	540	1414	1485	1584	627	2125	903	793	2336	596	472	810	406	421	301	187	709	204	341	196	662	280	350	1189	503	1164	2290	902	1000	1994	867	843	1870	745	449
TFDP1_7045	44	52	329	211	47	53	224	68	72	31	251	81	17	90	73	104	267	81	114	450	159	118	504	147	55	41	115	111	69	69	194	76	70	88	154	76	35	186	50	76	375	175	164	482	229	157	345	226	99
TGFBR2_7065	256	218	1010	453	206	297	645	287	225	237	762	358	338	976	880	922	1956	722	809	2232	888	682	2096	696	452	367	386	284	335	326	548	308	325	322	506	309	307	887	436	578	1785	840	968	1517	990	712	1286	778	542
TIMELESS_7100	0	0	2	2	0	0	0	0	0	0	0	0	0	6	6	3	3	1	2	4	0	0	5	1	0	0	0	0	0	1	0	0	2	2	1	0	0	2	1	1	1	2	0	1	0	3	2	0	0
TIMM9_7106	0	0	0	0	0	0	0	0	0	0	1	1	0	0	2	0	3	2	0	6	0	2	1	0	0	0	0	0	0	0	0	1	0	0	0	1	0	3	0	1	3	1	0	0	5	0	0	4	0
TIPARP_7116	114	113	510	244	108	134	520	138	165	88	393	110	67	997	246	199	470	133	141	411	209	152	416	128	185	120	266	195	162	172	274	128	264	146	336	170	172	408	157	141	359	171	188	427	180	133	266	150	231
TJP1_7119	426	365	1593	880	473	488	1261	617	457	534	1894	580	608	3602	874	945	1803	785	624	1942	842	784	1839	727	563	437	556	480	489	489	854	632	599	589	1024	635	598	1499	841	873	2024	856	1012	1798	964	740	1214	854	781
TM9SF2_7142	353	312	1003	700	323	372	796	319	262	198	617	139	136	905	456	526	1152	421	558	1216	562	422	1517	539	361	247	514	390	338	351	777	367	288	425	552	314	199	460	251	471	847	653	688	1018	662	499	868	487	510
TMCO1_7159	9	13	28	15	9	15	10	7	14	4	24	8	3	13	19	7	24	13	8	26	16	7	25	15	8	5	23	13	19	5	28	20	16	4	24	16	15	19	15	4	12	7	10	15	12	7	25	12	8
TMED10_7162	64	41	186	185	50	56	235	49	78	62	245	77	9	229	129	45	243	46	42	192	62	35	186	57	27	20	106	112	71	42	196	62	95	58	190	93	64	168	90	22	95	66	58	110	55	42	108	58	72
TMED2_7165	2082	1531	5643	3341	1805	2020	4743	2157	2486	2374	5490	2567	2277	7774	4782	3426	9714	2870	3336	8539	3690	2516	7933	2999	2516	1713	2537	1856	2323	2489	3086	2373	2330	2505	3079	2805	2678	4448	3445	3273	5460	3883	4644	4585	4228	2995	4379	3440	3677
TMEM110_7172	0	2	5	3	0	0	2	3	0	0	1	0	0	4	7	3	10	7	8	12	11	2	15	5	0	1	2	1	0	1	4	0	0	0	6	0	0	3	3	2	12	5	3	11	7	4	5	13	4
TMEM128_7178	22	30	110	63	30	39	97	34	39	34	83	34	19	76	52	51	106	50	48	115	44	32	109	29	38	42	59	50	28	47	53	24	32	72	54	50	29	61	42	57	57	62	53	62	61	45	53	44	43
TMEM14C_7183	125	125	397	283	124	143	360	151	160	111	353	146	14	192	173	136	334	124	153	321	150	98	350	143	99	68	170	157	144	155	240	124	169	194	233	165	105	187	168	66	141	184	170	143	174	139	141	123	183
TMEM50A_7213	7	8	32	7	12	13	32	12	13	10	21	12	9	18	11	14	29	14	11	20	16	5	21	9	11	4	16	14	11	10	16	15	15	4	15	23	10	7	15	6	12	13	13	9	16	7	18	22	17
TMEM97_7217	58	48	220	86	58	72	169	50	142	45	166	89	13	117	55	196	290	150	211	273	238	186	349	183	88	67	72	54	91	138	99	81	97	89	72	119	87	136	78	107	161	221	242	266	186	133	229	148	131
TMX1_7229	5	7	12	15	3	4	10	8	3	0	15	5	0	7	8	4	14	7	3	14	5	3	22	6	2	5	9	4	4	2	5	4	4	13	4	2	1	11	7	1	4	4	9	8	6	6	11	6	6
TNFRSF10B_7241	31	28	169	110	39	33	195	49	27	61	136	72	58	488	127	82	368	55	66	341	85	59	238	60	52	66	136	99	20	43	84	69	22	50	99	31	86	281	112	48	206	93	79	192	74	55	138	45	47
TNFRSF21_7250	173	149	553	389	173	136	572	268	162	165	607	223	236	1238	557	196	806	179	150	598	190	135	467	150	282	117	218	204	196	110	350	238	244	200	503	246	216	682	385	117	604	195	141	435	154	114	313	116	434
TNFSF13_7260	76	88	433	203	116	110	398	125	106	68	339	91	3	100	39	83	173	90	73	446	140	92	484	121	82	59	231	145	137	96	236	104	137	149	300	135	68	226	74	57	212	177	164	564	205	126	398	156	109
TOMM70_7276	27	13	83	18	11	16	41	17	17	21	40	29	74	73	25	45	41	30	35	57	32	44	58	40	122	29	24	20	19	17	33	19	13	18	33	31	21	44	29	49	50	28	37	44	41	55	60	34	72
TOPBP1_7280	10	5	55	43	14	8	55	9	7	10	54	6	3	80	14	15	55	7	8	95	26	13	66	18	2	7	33	30	5	13	67	4	12	5	52	8	11	60	19	4	55	29	30	113	25	13	56	26	11
TOR1A_7283	84	80	329	170	88	83	255	93	88	84	253	93	45	219	170	144	307	133	109	320	129	116	315	128	102	67	129	123	102	96	190	111	115	117	201	107	77	170	107	114	209	135	143	241	173	109	206	151	140
TP53_7287	10	17	91	98	21	27	107	26	27	24	116	18	4	152	49	22	96	22	15	106	35	18	86	20	20	10	49	47	20	16	74	26	33	25	116	28	31	125	50	10	77	41	19	88	36	29	74	26	27
TPX2_7308	29	12	339	195	24	11	292	39	53	22	283	70	1	97	10	20	67	18	15	140	58	26	268	149	36	14	105	108	49	25	134	67	92	54	127	93	18	256	66	35	281	35	57	428	227	155	602	358	80
TRAM2_7319	25	22	121	86	28	42	112	50	29	27	115	38	21	240	87	55	209	50	54	264	62	46	236	56	20	18	54	57	25	33	97	41	48	41	102	56	38	164	47	53	186	73	68	246	62	49	142	70	18
TRIB1_7336	1	14	16	31	9	7	45	8	1	8	30	5	23	173	84	168	278	132	171	527	170	115	368	125	14	16	20	26	13	20	38	11	13	24	44	16	19	76	43	89	424	180	109	367	147	71	172	89	10
TRIM13_7340	22	21	67	58	23	24	95	39	38	20	70	24	7	122	32	45	83	25	41	110	34	36	104	33	16	26	37	40	19	22	56	13	19	26	46	33	46	85	50	48	62	52	41	86	38	23	45	27	36
TRIM2_7343	50	63	215	127	69	95	231	65	49	37	151	48	16	181	92	127	296	105	87	371	173	112	337	106	45	37	127	116	85	35	146	74	79	63	122	63	41	176	45	77	273	154	115	333	122	75	179	101	80
TRPC7_7358	1	0	0	0	0	0	0	0	0	0	0	0	0	0	0	0	0	0	0	0	0	0	0	0	1	0	0	0	0	0	0	0	0	0	1	0	0	0	0	0	0	0	0	0	0	0	0	0	0
TTK_7394	3	0	21	18	2	2	29	3	18	1	11	5	0	9	4	0	9	2	1	5	5	3	26	13	2	1	8	6	6	3	14	4	11	9	7	4	2	18	3	1	15	7	6	42	24	11	44	25	6
TXLNA_7419	44	49	266	249	55	37	242	82	54	41	244	67	81	734	223	174	708	139	116	764	207	130	568	193	59	54	119	130	74	37	228	62	66	63	182	67	71	403	95	94	499	260	202	583	208	145	370	235	78
TXNDC9_7433	257	217	1131	784	207	298	957	285	245	199	1104	223	171	856	395	413	1352	334	414	1478	491	377	1526	450	215	226	425	395	222	338	678	310	297	306	642	305	272	697	276	575	911	527	522	973	573	419	882	488	343
TXNL4B_7437	76	68	241	221	89	98	208	78	90	86	271	87	390	584	214	343	497	325	185	491	194	197	504	166	105	156	124	108	89	140	183	88	111	114	149	115	116	272	121	410	531	228	266	440	277	219	353	227	113
TXNRD1_7440	30	26	151	139	26	38	182	36	45	29	116	36	25	274	169	46	302	31	41	208	53	32	131	35	15	16	129	128	28	30	136	48	39	30	164	32	59	203	52	23	100	58	43	86	33	21	64	27	27
UBA3_7456	37	43	104	79	34	46	81	35	38	18	84	34	7	38	44	33	71	30	51	88	56	29	109	53	33	14	53	33	29	37	55	39	43	29	58	42	28	55	36	6	39	65	72	59	76	43	55	49	44
UBA52_7459	1005	809	2412	2003	909	1098	2688	874	1294	809	2818	1195	77	1592	1182	626	2357	577	814	2149	1077	450	2120	739	592	341	1243	1202	1134	1007	2081	1089	1260	1083	2048	1243	938	1678	1198	283	794	1051	969	1187	1145	610	1142	741	975
UBE2G1_7477	115	98	456	350	125	140	502	142	152	139	617	154	50	699	210	212	585	175	180	743	216	173	642	173	110	79	236	205	164	90	365	151	174	142	410	189	117	402	197	143	518	250	211	547	265	161	348	195	174
UBE2Q2_7491	141	104	376	185	127	131	258	171	129	147	318	116	130	293	136	165	171	171	113	198	159	128	204	140	243	138	131	111	183	139	217	129	139	110	210	148	126	161	169	160	112	118	169	124	173	167	139	136	319
UBE2V2_7495	10	26	59	40	26	21	67	34	20	18	56	20	15	86	59	32	99	52	34	111	49	36	117	67	24	13	38	36	18	25	39	26	30	26	36	32	19	40	39	28	83	53	39	55	41	36	55	41	33
UBE3C_7502	6	15	43	52	11	9	58	15	13	12	38	17	5	78	38	18	70	18	21	72	25	10	60	23	7	10	17	15	12	10	26	16	11	18	41	10	14	38	39	10	27	30	40	50	24	15	23	18	8
UBQLN2_7511	61	60	243	169	55	79	239	74	53	77	251	74	32	395	102	87	298	67	91	274	99	60	275	80	60	67	92	79	72	100	166	72	67	117	170	99	101	283	101	52	160	120	123	202	94	82	145	64	108
UBR7_7515	68	73	302	154	78	85	266	83	59	51	193	49	15	112	38	37	65	35	47	118	41	48	128	82	54	44	128	100	73	56	174	71	66	81	187	80	45	84	51	50	104	63	57	115	66	55	111	81	96
UFM1_7522	113	109	432	212	113	120	273	177	107	121	499	157	179	709	348	224	604	188	206	456	213	171	502	180	153	154	178	93	116	153	228	179	135	170	223	140	132	316	171	238	375	220	193	330	207	159	281	171	200
UGDH_7525	758	781	1846	1471	741	854	2200	925	669	969	3098	885	477	2771	1310	822	2865	537	670	2153	726	622	1800	550	816	652	963	872	867	845	1450	1098	872	954	1673	1012	893	2193	1198	740	1760	895	859	1655	985	604	1302	872	1170
UGT2B7_7548	0	0	0	0	0	0	2	1	0	1	0	0	5	6	3	25	3	38	1	5	1	14	1	2	2	1	1	0	0	2	0	1	2	0	0	0	0	0	1	34	24	1	2	24	2	1	5	1	0
UNC50_7554	154	140	371	294	116	179	319	113	109	85	361	137	223	405	552	605	1132	450	659	1029	511	483	1084	466	163	218	196	140	111	227	298	144	134	231	208	214	118	233	140	612	736	618	814	631	687	565	578	557	228
UQCRQ_7569	158	115	576	295	143	129	319	212	193	117	388	158	12	144	133	120	263	89	143	391	177	103	375	133	170	85	213	173	158	177	307	192	167	199	306	159	105	208	143	77	201	164	171	273	192	164	271	123	271
USO1_7576	29	23	86	53	53	26	100	48	37	27	90	49	34	145	99	59	155	49	53	144	68	48	116	68	55	28	43	38	53	34	81	43	42	44	75	56	36	87	45	48	126	73	42	104	55	38	70	58	50
USP1_7579	3	0	5	7	2	2	17	6	1	2	5	0	0	18	3	4	7	2	2	7	3	6	16	7	5	0	1	2	1	2	3	3	2	1	6	4	4	7	4	5	10	10	4	12	12	6	20	7	0
USP14_7582	415	344	1388	946	354	450	1203	405	472	425	1379	471	396	1564	648	695	1368	603	676	1671	649	583	1538	527	470	500	534	421	416	641	774	474	434	538	768	488	469	984	582	765	1379	716	711	1165	816	520	870	585	571
USP18_7584	3	2	31	7	3	0	29	4	2	3	24	4	3	19	15	24	37	18	26	37	35	30	82	47	5	5	7	5	8	4	20	6	7	6	17	8	2	9	3	15	36	21	20	42	16	30	84	22	9
USP22_7587	13	40	135	126	34	29	122	55	30	62	125	55	54	881	197	229	709	171	172	1021	321	189	863	258	29	56	84	83	54	40	128	53	45	44	152	37	89	456	147	150	661	332	267	922	286	168	515	284	45
USP6NL_7599	13	20	62	47	20	28	60	28	22	21	54	32	12	41	28	28	46	27	23	71	40	23	71	24	21	32	29	27	24	38	35	23	27	33	28	20	26	38	31	20	37	30	35	47	39	27	40	25	32
USP7_7602	53	51	232	133	45	48	175	78	59	91	156	79	101	681	175	129	324	106	111	381	136	119	348	118	78	109	88	56	63	59	128	56	62	67	126	64	123	320	164	86	308	149	151	277	138	138	241	129	99
USP9Y_7605	13	9	39	27	11	7	19	20	7	9	45	7	14	170	29	39	57	21	28	89	27	48	91	45	14	14	13	12	16	20	34	16	22	20	31	13	16	45	20	21	119	31	29	112	29	33	59	40	14
VAMP2_7615	112	86	419	228	89	84	334	134	65	106	371	92	67	703	246	179	616	122	141	621	163	155	416	108	99	50	158	165	109	86	250	89	84	82	315	107	97	447	159	79	421	162	121	310	101	98	230	88	164
VAMP7_7620	243	212	731	488	183	240	709	289	298	295	809	272	135	797	373	312	780	229	268	856	334	235	814	307	288	223	317	219	277	331	420	280	299	333	412	287	287	482	348	238	544	332	350	492	379	269	409	324	396
VAT1_7625	5	3	32	24	7	6	35	16	9	9	16	10	2	62	7	7	27	7	6	33	14	9	24	10	16	6	13	10	9	9	11	8	6	9	29	5	5	38	11	11	20	10	6	28	7	6	12	8	20
VBP1_7629	13	10	27	25	9	10	31	17	11	15	25	13	6	18	18	15	25	10	9	36	12	12	24	9	9	7	11	8	5	10	27	8	4	8	29	4	11	18	15	10	23	19	9	18	8	17	21	10	11
VDAC1_7642	2681	1912	9652	5986	2264	2663	9269	2849	2608	2500	9722	2910	1635	8177	3517	3604	9358	2875	3308	12185	3946	2368	10559	2685	2756	2013	3698	3325	2920	2438	5565	2795	3384	3024	6200	3285	2738	6627	3740	2932	9379	3957	3629	8204	4029	2380	5391	2970	4517
VIMP_7660	20	12	96	53	21	13	109	47	20	26	117	38	14	439	118	23	256	27	33	200	47	39	181	50	31	7	32	38	25	18	48	32	31	17	106	33	41	197	65	25	109	63	41	121	44	45	105	46	46
VPS4B_7681	7	9	37	54	9	13	40	11	6	10	31	8	8	86	23	21	90	32	16	114	17	19	92	19	12	14	24	18	13	13	40	13	9	14	33	14	9	57	18	15	59	43	26	69	28	22	58	23	13
VPS72_7688	129	103	513	262	118	165	475	203	164	192	664	207	119	464	172	182	460	158	142	544	212	143	549	166	199	87	178	156	161	147	334	122	165	140	407	198	181	495	259	99	374	225	215	340	235	171	302	138	299
NME1_4611	273	232	1487	1120	317	322	1469	330	430	290	1283	391	70	750	407	293	1315	280	384	1598	473	293	1240	332	200	189	536	551	331	342	848	373	377	391	835	458	320	853	489	331	784	543	350	793	453	218	505	307	375
WDR43_7707	152	130	737	369	147	130	652	369	215	279	772	315	119	619	275	203	750	206	183	709	337	251	665	325	392	203	285	215	213	119	405	222	247	139	423	214	260	731	400	123	472	253	185	354	224	222	395	246	455
TBC1D31_7713	2	2	8	11	0	2	11	4	5	2	11	4	0	7	3	6	14	4	4	16	6	1	12	4	3	3	4	4	1	1	8	1	1	1	10	4	3	6	5	0	9	3	3	4	11	4	7	8	2
WDR7_7716	0	2	6	3	2	3	5	2	1	4	9	2	3	10	6	4	13	8	7	18	6	5	12	8	4	3	1	4	1	6	9	2	3	2	3	3	2	4	4	2	10	9	10	14	7	5	7	11	3
WDTC1_7722	15	11	82	55	23	25	116	35	16	18	110	28	12	199	47	29	130	24	16	182	39	20	144	22	15	10	40	57	22	20	60	16	45	29	88	24	27	124	41	18	132	50	45	180	50	26	84	31	43
WRB_7746	7	6	2	16	2	4	0	4	1	1	2	1	0	7	9	7	12	4	9	5	10	3	10	5	2	2	5	2	3	1	7	2	4	1	7	7	1	6	4	5	4	7	3	1	8	9	8	5	13
ACOT9_69	0	1	6	10	2	1	0	0	1	1	2	1	0	10	3	2	6	2	1	8	2	3	16	2	1	0	6	3	1	0	7	1	4	4	3	1	5	6	2	4	5	3	8	8	0	8	7	3	2
CAMSAP2_955	41	38	127	77	43	58	150	45	57	111	170	88	60	442	152	129	331	109	123	250	93	100	292	99	51	69	60	60	53	89	110	44	59	81	88	72	94	250	144	120	243	139	107	251	140	61	167	71	61
CDC42_1168	1184	859	3714	1653	1183	1018	2795	1624	1492	985	2822	1191	141	2102	1200	1001	2370	888	1170	3180	1859	1116	3665	1607	1819	508	1605	1112	1445	934	1835	1673	1654	1063	1789	1445	1056	1971	1372	478	1419	1728	1754	1746	1783	1594	2269	1554	2819
GAPDH_2587	4111	3939	29199	13556	6052	5089	23236	6977	5619	3506	20754	5302	841	14654	4846	4502	14291	3253	4138	20120	6085	4259	20336	5788	5784	2584	11731	9776	7508	4791	14007	7000	9273	5275	15777	6707	4128	14897	5386	3034	13065	6591	6775	18020	6938	5253	15279	6291	8681
GLB1_2661	13	14	83	38	24	18	86	17	19	15	40	18	16	89	47	30	135	15	34	131	44	16	83	29	16	13	23	21	40	23	66	15	31	17	61	21	17	91	42	21	80	48	27	70	31	12	56	15	26
RPL27_5929	131	94	322	175	136	139	228	134	186	104	315	161	12	130	155	82	224	71	94	202	116	51	213	88	100	37	148	117	154	146	227	117	155	142	179	152	127	136	135	46	61	117	140	86	125	69	105	69	138
UGT1A_7531	0	0	0	0	0	0	0	0	0	0	0	0	0	0	0	0	0	0	0	0	0	0	0	0	0	0	0	0	0	0	0	0	0	0	0	0	0	0	0	0	0	0	0	0	0	0	0	0	0
UGT1A3_7534	0	0	0	0	0	0	0	0	0	0	0	0	1	0	0	2	0	2	0	1	0	0	0	0	0	0	0	0	0	0	0	0	0	0	0	0	0	0	0	3	3	0	0	1	0	0	0	0	0
UGT1A5_7536	0	0	0	0	0	0	0	0	0	0	0	0	0	0	0	0	0	1	0	0	0	0	0	0	0	0	0	0	0	0	0	0	0	0	0	0	0	0	0	1	0	0	0	0	0	0	0	0	0
UGT1A6_7540	6	0	8	3	5	2	13	4	4	4	9	3	1	1	0	12	4	9	6	5	8	2	11	3	10	1	3	8	2	2	5	5	10	1	6	2	1	10	2	6	6	7	2	14	2	0	6	2	7
UGT1A7_7542	0	0	0	0	0	0	0	0	0	0	0	0	0	0	0	0	0	0	0	0	0	0	0	0	0	0	0	0	0	0	0	0	0	0	0	0	0	0	0	0	0	0	0	0	0	0	0	0	0
UGT1A9_7544	0	0	0	4	0	0	0	0	0	0	0	0	0	0	0	0	0	0	0	0	0	0	0	0	0	0	0	0	0	0	0	0	0	0	0	0	0	0	0	0	0	0	0	0	0	0	0	0	0
CNKSR3_10480	106	69	295	203	80	86	370	101	85	139	361	148	80	395	112	217	324	165	158	664	212	165	608	170	143	145	138	99	113	151	185	119	99	144	210	108	138	441	174	231	574	238	205	649	227	139	337	209	178
NHP2_10492	135	115	433	410	99	136	491	124	144	117	433	122	64	369	207	174	630	152	170	646	196	145	458	125	132	75	192	195	159	152	318	116	132	176	311	155	136	354	164	208	353	234	198	349	164	138	227	114	144
HSD3B2_10507	0	0	0	0	0	0	0	0	0	0	0	0	0	0	0	0	0	0	0	0	0	0	0	0	1	0	0	0	0	0	0	0	0	0	0	0	0	0	0	0	0	0	0	0	0	0	0	0	0
MAGEA2_10525	0	0	0	0	0	0	0	0	0	0	0	0	0	0	0	0	0	0	0	0	0	0	0	0	0	0	0	0	0	0	0	0	0	0	0	0	0	0	0	0	0	0	0	0	0	0	0	0	0
FBXO5_10555	1	5	54	25	3	3	28	5	5	5	39	6	23	72	42	18	62	21	12	75	35	36	143	90	6	10	20	18	13	2	17	8	8	13	31	9	18	44	20	28	135	28	56	140	114	88	168	131	13
KRT7_10561	600	685	3888	3354	895	804	4413	981	1132	706	4195	1218	238	3865	1913	1054	4539	945	851	5098	1609	645	4136	1018	356	333	1520	1932	1086	588	3305	1253	1746	852	3655	1377	764	3335	1391	466	2830	1545	1014	3073	1451	602	1857	992	880
RABGGTB_10572	205	150	605	330	176	207	605	251	229	316	883	425	249	1572	822	356	1178	382	384	779	366	242	610	298	275	171	247	147	163	228	372	241	237	274	334	291	480	748	716	422	747	333	238	377	257	150	222	179	287
C1QBP_10605	768	698	3242	2257	630	860	3017	832	678	744	3103	793	314	2193	1009	1070	3659	778	926	4357	1112	902	3948	878	823	566	1449	1183	707	778	1774	766	852	1056	1892	872	843	2296	1102	1064	2599	1382	1110	2279	1037	757	1939	803	1028
SCARA3_10615	0	0	0	0	0	0	0	0	0	0	0	0	0	1	0	0	0	0	0	0	0	0	1	0	0	1	0	0	0	0	0	0	0	0	0	0	0	0	0	0	0	0	0	0	1	0	1	0	0
SGK2_10628	29	26	62	33	15	28	44	34	10	19	52	11	51	15	5	184	49	147	74	149	85	82	217	40	76	54	24	22	12	33	61	15	24	16	20	18	6	18	10	117	270	48	79	205	77	54	158	54	92
SLFN12_10631	1	2	6	2	0	1	2	3	1	1	4	1	1	11	3	3	6	10	3	17	8	4	20	7	4	0	3	0	0	0	2	3	1	2	3	1	0	2	0	4	11	5	10	12	9	6	15	3	7
GSTM1_10645	7	11	32	19	5	7	19	4	0	9	31	11	0	8	3	8	10	9	8	27	7	14	49	14	5	2	6	11	11	6	19	8	2	3	36	17	3	15	6	7	32	11	14	30	8	17	18	7	12
GDF9_10651	0	0	0	0	0	0	0	0	2	0	0	0	0	0	0	0	0	0	0	0	0	0	0	0	0	0	0	0	0	0	0	0	0	1	0	0	0	0	1	0	0	0	0	1	0	0	0	0	0
RNASE6_10652	0	0	0	0	0	0	0	0	0	0	0	0	0	0	0	0	0	0	0	0	0	0	0	0	0	0	0	0	0	0	0	0	0	0	0	0	0	0	0	0	0	0	0	0	0	0	0	0	0
ANP32E_10658	265	153	935	756	269	166	1060	363	278	142	733	262	62	296	214	161	537	121	137	698	330	150	731	330	307	195	502	496	368	152	657	407	445	144	615	340	173	716	300	69	401	289	304	660	424	321	997	635	672
TIMMDC1_10676	65	88	211	182	74	95	167	77	87	57	248	96	26	236	178	161	447	121	158	541	245	159	578	199	70	56	112	58	75	115	145	91	89	100	109	94	73	165	89	149	301	283	274	364	229	164	293	227	90
SOS1_10682	1	3	26	10	5	5	21	9	3	3	24	6	8	56	17	12	42	15	19	52	13	5	41	27	7	0	14	20	7	2	23	5	10	2	13	12	7	16	9	18	42	22	18	53	11	8	36	20	9
PSAT1_10692	3	2	7	7	2	2	4	1	0	2	3	1	5	14	28	17	59	12	14	33	12	11	18	20	5	1	5	4	2	4	10	3	3	5	7	5	9	9	12	7	18	6	10	10	13	17	3	9	11
IGSF6_10705	0	0	0	0	0	0	0	0	0	0	0	0	0	0	0	0	0	0	0	0	0	0	0	0	0	0	0	0	0	0	0	0	0	0	0	0	0	0	0	0	0	0	0	0	0	0	0	0	0
CEBPB_10745	12	15	80	40	15	13	76	33	36	113	99	212	486	1350	381	147	709	137	69	295	93	114	187	72	53	141	32	29	31	63	51	35	26	44	66	41	180	667	280	129	291	163	99	139	60	100	105	59	46
MS4A4A_10754	0	0	0	0	0	0	0	0	0	0	0	0	0	0	0	0	0	0	0	0	0	0	0	0	0	0	0	0	0	0	0	0	0	0	0	0	0	0	0	0	0	0	0	0	0	0	0	0	0
RANBP2_10755	0	0	2	2	0	1	6	3	0	1	2	0	1	3	1	1	0	0	4	4	0	0	5	0	0	1	0	2	0	0	1	0	4	1	0	3	0	1	0	2	3	0	2	2	2	0	2	0	1
GPR87_10766	61	30	175	110	57	72	160	81	82	26	232	46	18	285	86	33	137	52	37	152	69	51	181	70	51	35	107	60	73	73	92	78	75	57	128	105	41	127	78	32	93	79	75	143	132	60	115	114	83
MARCKS_10769	0	1	5	1	0	1	4	2	2	0	1	1	0	15	2	0	10	1	3	8	1	3	2	3	2	0	1	2	0	1	5	0	1	0	3	1	0	6	4	0	5	2	4	7	3	4	7	0	1
CYP1A1_10775	0	0	0	0	0	0	0	0	0	0	0	0	1	1	0	0	0	0	0	0	0	1	0	0	0	0	0	0	1	0	0	0	0	0	0	0	0	0	0	0	0	0	0	0	0	0	0	0	0
CRIM1_10788	907	864	3345	2074	985	835	3272	1318	1112	1127	2042	1455	4959	16315	6788	3317	11661	2578	2721	7716	2872	1700	6515	1942	1826	2545	1348	1286	1281	1200	2088	1214	1211	1293	1960	1273	2142	5686	4034	2014	6224	3038	2551	3636	2937	1649	2830	2047	2260
KRT19_10816	327	272	1261	1457	271	358	1585	342	308	274	1611	326	24	942	321	176	1156	212	267	1376	359	193	1353	307	164	96	586	678	399	223	1274	352	525	427	1269	497	331	1238	416	109	503	381	451	816	456	225	643	281	424
MMADHC_10852	101	85	226	100	66	109	137	153	129	101	132	111	93	126	130	140	141	99	156	120	123	137	117	194	230	66	93	50	130	111	110	135	146	94	72	108	98	50	156	87	106	111	133	56	147	152	71	128	173
NAMPT_10869	1627	833	6075	2405	1454	1534	4486	1854	2445	1541	5036	2829	1684	5699	1490	1190	2762	1440	1248	2507	1543	1411	3015	1455	2872	2173	3187	1636	1597	2533	1635	1802	1553	2190	2124	1626	2506	3984	2739	2313	1419	2384	2139	1865	1487	1776	2187	1315	2313
IGFBP1_10877	0	1	2	10	3	0	5	4	1	1	0	2	0	14	19	1	17	0	1	6	1	3	3	2	1	0	1	2	1	1	1	0	3	0	5	0	6	10	4	0	3	2	4	6	2	1	6	1	1
ASS1_10887	15	7	7	3	2	12	1	0	3	8	7	2	3	1	2	3	3	0	3	5	2	2	6	2	6	3	2	0	2	7	1	2	6	12	5	2	6	3	1	5	1	1	8	9	0	6	1	1	9
F2R_10901	2	1	6	12	1	2	6	3	1	3	8	2	1	5	1	9	8	3	4	11	0	2	4	2	5	0	8	6	0	2	6	1	4	3	1	2	6	15	3	0	5	3	6	9	9	3	19	3	2
EMG1_10916	6	8	23	14	9	15	41	14	3	14	28	16	12	95	18	14	57	11	18	46	9	12	34	8	10	9	7	10	7	12	17	11	8	12	13	13	36	40	30	26	32	25	13	17	10	9	19	8	10
PSMA4_10918	256	222	865	609	227	290	827	312	290	213	797	283	45	445	396	192	617	182	237	563	296	193	630	290	223	124	399	349	256	228	590	316	310	282	519	330	234	411	266	168	289	297	317	333	389	236	339	316	302
ACMSD_10919	0	0	0	0	0	1	0	0	1	0	0	0	0	0	0	0	0	0	0	0	0	0	0	0	0	0	0	0	0	0	0	0	0	0	1	0	1	0	0	0	0	0	0	0	0	0	0	0	1
WDR3_10929	129	110	468	502	136	130	488	169	118	118	415	139	227	373	193	263	508	201	195	686	254	150	508	170	225	270	203	211	149	91	384	109	145	120	385	182	136	440	271	121	445	272	185	382	205	141	276	169	225
HLA-DMB_10963	43	18	147	51	23	26	104	20	19	29	100	36	2	25	19	34	136	36	39	184	58	47	193	52	19	11	58	38	19	25	61	16	25	27	58	35	25	92	16	26	110	65	51	142	44	47	114	50	33
ORMDL3_10971	87	69	237	172	68	93	232	75	57	80	328	77	16	200	75	72	247	71	59	224	100	65	326	82	77	41	123	93	66	76	131	83	83	98	192	89	58	203	92	44	154	145	148	237	113	90	173	101	102
LCE1E_10980	0	1	0	0	0	0	0	0	0	0	0	0	0	0	0	0	0	0	0	0	0	0	0	0	0	0	0	0	0	0	0	0	0	0	0	0	0	0	0	0	0	0	0	0	0	0	0	0	0
TRPC6_10988	16	20	70	83	23	45	137	29	23	33	131	40	73	476	167	77	428	65	76	412	67	54	184	36	17	29	41	46	29	16	135	10	31	38	107	34	37	236	63	95	457	80	11	132	22	19	80	17	27
FCER1G_11058	0	4	1	0	0	0	5	1	0	1	0	2	0	1	0	1	1	1	0	0	2	0	3	0	2	0	1	0	1	2	0	0	0	1	5	0	0	0	3	0	2	2	1	1	0	0	0	1	2
MPDZ_11090	3	8	25	17	5	4	21	8	6	0	25	10	1	42	11	21	29	14	17	20	17	10	22	19	5	4	9	7	9	8	22	14	11	7	18	13	3	20	5	15	26	10	15	32	14	12	19	16	7
SEL1L_11119	117	132	474	359	121	125	496	113	77	143	422	170	188	1790	548	184	1143	128	119	530	166	162	407	145	136	133	228	237	122	106	313	121	127	170	362	132	275	791	293	159	545	171	187	350	157	128	291	129	149
ISG20_11135	87	75	266	228	105	107	499	131	125	122	502	130	88	462	244	120	513	97	107	343	135	87	292	89	89	54	164	153	80	103	265	123	145	122	405	109	127	371	169	83	186	124	123	186	77	65	133	60	146
CCL14_11163	0	0	0	0	0	0	0	0	0	0	0	0	0	0	0	0	0	0	0	0	0	0	0	0	0	0	0	0	0	0	0	0	0	0	0	0	0	0	0	0	0	0	1	0	0	0	0	0	0
COPA_11179	9	15	78	38	16	18	80	14	18	16	44	15	4	213	35	25	79	21	16	104	26	24	87	26	13	13	20	21	16	12	40	27	32	25	33	24	16	60	23	12	79	36	27	98	29	28	31	24	41
TMEM185A_11192	61	40	137	108	44	52	134	58	50	42	109	49	54	127	73	113	164	85	96	201	101	70	257	80	58	60	72	63	38	54	104	45	65	65	66	35	39	62	43	94	185	135	130	207	139	107	168	117	96
FASN_11197	19	38	184	230	17	9	133	33	26	33	82	28	154	860	272	711	1581	497	516	1624	519	584	1579	392	39	91	119	118	24	50	106	51	31	58	227	47	77	591	160	615	1864	737	568	1745	449	304	953	323	43
GPX2_11201	0	0	1	0	0	0	0	0	0	0	0	0	0	0	0	0	0	0	0	0	0	0	0	0	0	0	0	0	0	0	0	2	0	0	0	0	0	0	0	0	0	0	0	0	0	0	0	0	0
FMO5_11213	0	0	1	2	0	0	4	2	0	0	3	0	0	0	0	0	0	1	1	4	1	0	8	1	0	0	1	1	0	1	1	0	0	2	4	0	0	1	1	1	0	0	1	3	4	1	2	2	0
JUNB_11226	0	0	4	4	0	1	6	3	0	0	1	0	2	0	1	0	1	0	0	4	1	1	0	1	0	0	2	1	2	2	0	0	0	1	0	1	1	3	0	1	1	0	1	2	1	0	0	0	1
TCF19_11253	0	0	2	0	0	0	3	0	0	0	0	0	1	0	0	0	0	1	0	1	1	0	1	0	0	0	0	0	0	0	0	0	0	0	0	0	0	1	0	0	0	0	0	3	0	0	2	1	0
SLC44A4_11273	1	0	9	5	0	2	4	2	1	1	3	2	0	1	0	2	3	0	1	3	0	0	0	0	1	0	2	5	2	0	3	1	2	0	3	1	0	0	0	0	0	2	4	1	0	1	2	1	0
GPR171_11276	0	0	0	0	0	0	0	0	0	0	0	0	0	0	0	2	0	0	0	0	0	0	0	0	0	0	0	0	0	0	0	0	0	0	0	0	0	0	0	0	0	0	0	0	0	0	0	1	0
PKIB_11293	23	23	40	34	11	13	22	26	5	30	54	14	14	32	22	16	48	24	8	69	13	9	38	10	14	17	12	12	11	9	28	8	17	14	51	15	17	39	29	9	49	17	15	25	14	4	16	7	36
ANKRD26_11298	3	1	3	3	3	1	6	4	2	1	3	0	3	10	3	7	14	9	1	11	7	9	3	8	4	1	1	5	1	1	5	3	1	3	3	0	2	9	3	17	23	9	6	12	8	8	11	6	2
COL16A1_11319	0	0	5	3	1	0	2	0	2	2	4	0	3	31	4	0	13	0	0	2	6	1	8	3	2	2	2	3	2	0	1	0	1	4	1	2	2	5	1	2	0	5	2	3	0	2	0	2	0
MRPL14_11352	97	82	273	251	77	77	363	77	133	121	522	183	34	345	141	85	362	66	118	371	124	53	376	101	59	46	155	121	118	119	237	76	133	117	351	128	149	382	166	51	177	169	124	190	132	103	157	96	115
CLEC4A_11353	0	1	3	3	0	0	3	2	2	1	1	0	2	14	0	4	3	4	2	7	3	4	4	1	2	2	2	0	0	1	1	1	0	1	1	0	0	6	3	4	8	1	0	5	0	1	2	1	0
CENPH_11358	28	31	217	167	19	28	158	27	48	15	114	31	11	58	39	22	117	28	25	119	34	24	156	89	28	30	87	74	40	23	105	44	49	40	82	58	26	90	23	26	108	27	46	135	104	69	224	157	58
TIPIN_11359	33	35	298	209	26	51	212	33	49	35	200	46	72	232	115	95	305	59	83	308	104	78	366	103	46	46	114	70	39	28	132	56	40	43	136	51	48	182	76	109	354	90	81	299	130	87	232	110	48
MZB1_11368	0	0	0	0	0	0	0	0	0	0	0	0	0	0	0	0	0	0	0	0	0	0	0	0	0	0	0	0	0	0	0	0	0	0	0	0	0	0	0	0	0	0	0	0	0	0	0	0	0
HERC5_11373	44	23	129	69	30	38	133	35	56	47	140	39	40	317	94	65	165	41	44	113	74	50	173	74	21	31	61	50	46	50	86	19	69	40	82	39	40	155	65	50	94	66	80	101	53	77	150	71	53
VDAC2_11431	1	6	6	10	1	4	23	1	5	2	14	2	4	5	3	6	1	5	1	4	3	2	0	0	3	9	2	8	2	13	2	7	1	5	1	3	1	3	1	7	3	2	2	3	0	1	4	1	3
PLEKHA7_11450	28	29	96	70	32	26	103	36	22	31	98	38	226	455	84	201	195	181	87	243	106	139	325	91	89	192	39	66	39	41	88	34	27	27	60	31	50	193	90	201	348	113	153	322	134	120	254	121	62
APOBEC3G_11453	0	0	0	0	0	0	0	0	2	0	0	0	0	0	0	0	0	0	0	0	0	0	0	0	0	0	0	0	0	0	0	1	0	1	0	0	0	0	0	0	0	0	0	0	0	0	0	0	0
SLC2A14_11487	0	1	0	0	0	0	2	0	0	0	0	0	0	0	0	0	1	0	0	1	0	1	2	0	1	1	0	1	0	0	0	0	0	3	3	0	0	0	1	1	0	1	2	1	0	0	0	0	1
GBP5_11495	3	0	5	12	0	0	21	3	6	3	15	3	1	6	0	1	4	0	0	8	4	2	6	1	0	2	4	5	0	3	2	2	1	0	1	3	3	11	1	1	0	9	3	3	2	6	6	5	1
MAPT_11555	0	1	0	1	0	1	0	0	0	1	1	0	0	1	1	0	3	1	1	3	0	0	4	0	0	1	0	0	0	0	0	0	2	1	3	5	1	0	1	0	2	0	2	2	0	1	1	2	1
ITK_11559	0	0	0	0	0	0	0	0	0	0	0	0	0	0	0	0	0	0	0	1	0	0	0	0	0	0	0	0	0	0	0	0	1	0	0	0	0	0	0	0	0	0	0	0	0	0	0	0	0
GGT5_11580	0	0	0	0	0	0	0	0	0	0	0	0	0	0	0	0	0	0	0	0	0	0	0	0	0	0	0	0	0	0	0	0	0	0	0	0	0	1	0	0	0	0	0	0	0	0	0	0	0
FABP1_11582	0	0	2	0	0	0	0	0	0	0	0	0	0	0	0	0	0	0	0	0	0	0	0	0	0	0	0	0	0	0	1	0	0	0	0	0	0	0	0	0	0	0	0	0	0	2	1	0	0
S100B_11600	0	0	0	0	0	1	1	0	0	0	1	0	0	0	0	0	0	0	0	0	0	0	0	0	0	0	0	0	1	0	4	0	0	0	6	0	0	0	0	0	0	0	0	0	0	0	0	0	0
ZBTB41_11607	56	54	121	95	48	55	135	71	62	62	184	67	143	367	118	151	235	138	121	282	119	95	280	95	76	80	56	44	57	96	115	60	75	73	87	60	75	176	96	168	237	152	159	240	121	125	162	107	97
PRKAA1_11642	43	59	152	73	52	60	154	84	69	52	131	68	6	133	63	58	100	54	57	167	90	47	127	90	44	66	82	67	67	82	79	68	82	69	102	73	43	82	70	38	110	62	59	117	71	54	78	58	87
USH1C_11650	0	0	0	0	0	0	0	0	0	0	0	0	0	0	0	0	1	0	0	0	0	0	0	0	0	0	0	0	0	0	0	0	1	0	0	0	0	0	0	0	0	0	0	0	0	0	0	0	0
PUS1_11654	9	17	73	53	11	13	74	15	8	16	65	28	45	197	70	62	139	41	37	189	44	41	134	37	17	14	33	31	10	20	51	16	12	9	36	14	30	105	32	52	148	50	32	107	35	32	86	26	26
GMFG_11656	1	0	0	3	0	0	3	0	0	0	0	1	0	0	0	0	0	0	0	0	0	0	0	0	0	0	0	0	0	0	0	0	0	0	1	0	0	0	0	0	1	0	0	0	0	0	0	0	0
PCDH8_11671	0	0	0	0	0	0	1	0	1	0	0	0	0	0	0	0	0	0	0	0	0	0	2	0	0	0	0	0	0	0	0	0	0	0	0	0	0	0	1	0	0	0	0	0	0	0	0	0	0
SAMHD1_11680	6	4	19	13	11	11	15	8	6	9	11	5	4	11	7	15	15	6	9	16	13	19	29	18	11	2	4	6	11	7	14	15	5	7	5	4	2	16	6	8	30	17	20	23	23	21	39	14	13
IFITM2_11682	1297	1298	5892	3229	1750	1699	5386	2189	2104	1629	6657	2218	412	3967	1872	2388	4283	1634	2583	8173	2750	1352	7315	1971	2105	1184	2171	2042	2312	2316	3292	2487	3060	2389	4098	2392	1521	3666	2294	1211	5593	3054	2806	6955	3320	1729	4034	2301	3371
AHSP_11700	1	0	2	0	0	0	3	0	0	0	0	0	0	0	0	0	1	0	0	0	0	1	0	0	0	0	0	0	0	1	0	1	0	0	0	0	0	0	0	0	1	0	0	0	0	0	0	0	0
GUCY1B3_11762	226	153	485	228	190	225	388	261	226	232	526	246	46	321	294	449	731	333	459	1210	551	318	1313	414	264	140	200	151	336	226	259	297	338	262	274	298	164	299	307	229	744	502	461	745	610	363	601	443	466
IFI44_11793	18	15	43	28	19	17	34	22	23	16	40	14	10	27	11	28	17	21	22	38	18	35	70	35	15	20	30	14	27	19	31	14	36	21	22	19	12	18	16	33	30	22	38	46	36	37	61	44	39
CNN3_11840	1714	1212	4256	2070	1344	1542	3241	1613	1673	1142	2817	1263	358	2072	863	1446	2180	1277	1590	2966	1779	1356	4146	1692	1959	1102	1748	1137	1713	1900	1702	1761	1630	1700	1653	1692	1035	1666	1356	950	1715	1851	2758	2266	2429	1862	2387	1918	3173
CCR7_11841	0	0	0	0	0	0	0	0	0	0	0	0	0	0	0	0	0	0	0	0	0	0	0	0	0	0	0	0	0	0	0	0	0	0	0	0	0	0	0	0	0	0	0	0	0	0	0	0	0
CD79A_11842	0	0	0	0	0	0	1	0	0	0	0	0	0	0	0	0	0	0	0	0	0	0	0	0	0	0	0	0	2	0	0	0	0	0	0	0	0	0	0	0	0	0	0	0	0	0	0	0	0
CD69_11844	6	4	70	27	5	1	50	10	29	4	43	7	1	1	3	6	24	1	4	9	3	9	18	3	33	13	82	17	19	6	15	62	6	2	6	5	9	6	4	9	3	12	10	5	7	5	6	4	18
CDA_11848	0	3	46	9	3	2	23	6	9	4	19	6	0	28	9	2	15	2	5	17	3	6	10	5	0	3	24	11	9	7	11	11	5	8	15	7	7	15	8	1	12	4	5	6	3	2	7	4	10
CHMP4C_11853	38	48	175	108	54	67	196	51	50	49	179	50	16	191	64	39	119	24	33	117	38	32	82	33	58	28	79	82	43	43	114	49	71	57	147	68	68	126	61	22	54	39	38	87	25	42	52	30	74
NR4A3_11854	0	0	0	0	1	0	0	0	0	0	0	0	0	0	0	0	0	0	0	0	0	0	0	0	0	0	0	0	0	1	0	0	0	0	0	2	0	0	0	0	1	1	0	0	0	0	0	0	0
COL8A2_11859	0	0	0	1	0	0	0	0	0	0	1	0	0	0	0	0	0	0	0	0	0	0	0	0	0	0	0	0	0	0	0	1	0	0	0	0	0	1	0	0	0	0	0	0	0	0	0	0	0
CYP11A1_11890	0	0	0	0	0	0	0	0	0	0	0	0	0	0	0	0	0	0	0	0	0	0	0	0	0	0	0	0	0	0	0	0	0	0	0	0	0	0	0	0	0	0	0	0	0	0	0	0	0
CYP24A1_11891	0	0	3	2	1	0	2	1	0	0	1	0	0	0	0	0	0	2	0	1	1	1	0	0	0	2	2	0	0	0	2	0	2	0	4	3	0	0	0	0	1	4	0	0	0	0	0	1	2
RSL24D1_11903	300	247	802	465	309	297	744	343	382	451	1279	530	231	1116	455	254	964	277	231	774	260	209	618	189	287	212	360	295	298	498	469	326	308	356	467	394	531	863	605	387	455	306	323	328	300	184	305	203	336
TCEAL9_11904	175	124	625	422	167	158	551	284	125	108	593	164	19	416	205	160	670	101	158	802	294	187	838	322	228	52	320	286	232	100	492	257	280	112	465	173	111	464	181	56	315	242	262	511	243	259	604	267	380
HAUS1_11922	28	22	96	67	18	23	117	20	34	14	91	26	2	46	25	23	96	20	21	101	30	26	101	40	19	6	48	62	18	15	88	21	26	24	54	35	19	55	20	23	44	31	27	83	31	26	98	44	31
CST1_11926	0	0	0	0	0	0	0	0	0	0	2	1	0	0	0	0	0	0	0	0	0	0	1	0	1	1	4	0	0	0	0	0	0	0	1	0	0	0	0	1	0	1	0	0	0	1	0	0	0
SERPINE2_11933	0	1	5	11	1	3	9	3	2	2	7	2	10	12	2	1	6	4	0	2	0	1	2	0	2	9	10	4	6	11	16	5	3	8	0	0	0	3	2	9	11	0	0	2	0	0	1	2	5
RGR_11946	0	0	0	0	0	0	0	0	0	0	0	0	0	0	0	0	0	0	0	0	0	0	0	0	0	0	0	0	0	0	0	1	0	0	0	0	0	0	0	0	0	0	0	0	0	1	0	0	0
LILRA6_11957	0	0	1	0	0	0	0	0	0	0	0	0	0	0	0	0	0	0	0	0	0	0	0	0	0	0	0	2	0	0	0	0	0	0	0	0	0	0	0	0	0	0	0	0	0	0	0	0	0
HIST1H2BI_11969	5	2	39	38	7	5	37	9	13	4	17	2	0	13	12	3	22	11	8	38	13	3	35	44	3	1	12	21	9	6	5	4	14	4	18	9	6	18	9	6	4	22	17	21	70	23	42	45	9
HIST1H2BN_11971	16	11	236	182	20	17	210	30	46	8	130	18	5	98	45	22	154	33	34	213	78	31	282	142	18	8	65	73	32	22	95	33	41	42	84	47	30	123	35	27	83	82	101	272	232	154	303	184	35
HIST1H2BE_11972	1	1	46	24	3	0	30	2	2	0	22	0	0	9	1	1	9	5	3	24	4	3	48	20	2	1	12	12	4	5	11	4	1	4	21	7	2	29	6	0	15	11	9	52	32	19	73	36	6
HIST1H2BF_11973	11	14	113	78	16	8	132	11	20	5	59	6	2	39	22	16	67	16	22	93	39	17	154	77	5	3	31	24	12	12	33	17	20	14	33	20	3	62	14	12	42	42	43	103	110	59	128	101	18
TOMM20_11983	6	13	24	23	23	10	39	22	25	9	38	20	0	30	42	14	50	21	14	49	27	10	27	24	11	5	20	19	36	11	22	25	42	16	29	27	16	27	24	1	16	26	17	15	16	13	12	11	21
GATA6_11986	14	10	34	43	18	14	54	27	18	51	75	50	23	253	40	29	58	29	29	84	25	13	53	19	27	28	22	23	16	33	24	31	20	28	32	14	68	175	114	17	62	28	17	35	22	17	19	12	21
ANLN_12002	25	17	302	210	34	26	233	25	57	14	168	57	0	28	4	12	30	22	14	103	53	25	188	134	20	31	96	116	65	38	111	81	53	36	103	76	21	124	36	29	171	52	82	299	312	175	458	409	32
HOXD8_12050	60	54	118	63	40	61	112	42	35	42	138	42	63	242	257	308	480	213	319	754	319	187	752	247	51	32	57	61	56	54	103	54	58	57	105	44	58	166	91	158	550	276	408	612	447	221	546	357	101
NR1I2_12051	0	0	0	0	0	0	0	0	0	0	0	0	1	0	0	0	1	0	0	0	0	0	0	0	0	0	0	0	0	0	0	0	0	1	0	0	0	0	0	0	0	0	1	1	0	0	0	0	0
MXRA5_12061	0	1	4	0	0	1	4	1	0	0	1	0	0	0	0	0	0	0	1	1	0	0	1	0	1	2	2	0	0	0	0	0	1	0	0	2	0	0	1	0	0	2	2	0	1	0	0	1	1
CYP2C9_12062	2	1	9	5	0	3	17	2	5	2	10	2	2	3	2	6	5	0	2	4	3	6	11	2	3	15	2	2	1	3	4	4	0	3	0	1	2	8	4	10	11	3	4	13	3	2	11	2	4
L1CAM_12063	145	182	966	902	248	196	1225	289	197	255	803	319	337	2396	808	792	2440	587	576	2239	716	548	1698	551	202	338	422	472	271	278	681	378	453	325	862	311	293	1586	527	515	2231	880	599	1773	567	453	749	454	307
MS4A7_12103	0	0	0	0	0	0	0	0	0	0	0	0	0	0	0	0	0	0	0	0	0	0	0	0	0	0	1	0	0	0	0	0	0	0	0	0	0	0	0	0	0	0	0	0	0	0	0	0	0
HIST1H2AG_12124	53	44	393	336	38	58	341	56	75	39	198	34	8	223	106	74	294	66	87	437	144	92	735	341	38	26	135	181	40	60	233	72	78	81	204	93	71	338	102	58	253	153	258	741	579	377	920	529	78
GINS1_12127	0	0	5	6	0	1	2	1	1	1	1	0	1	2	1	1	0	2	0	0	3	0	4	1	0	2	2	2	0	0	3	1	1	0	1	1	0	1	0	1	3	1	1	5	1	6	9	6	1
HIST1H2BB_12129	49	27	635	482	48	38	525	36	69	9	213	14	3	54	47	37	138	42	56	320	106	78	739	421	16	38	165	241	50	36	189	92	44	76	237	98	44	275	57	56	316	156	245	872	833	482	1208	661	62
SPOPL_12140	72	84	253	154	71	66	169	82	82	132	300	137	38	408	142	95	223	93	76	232	89	68	159	82	70	72	113	81	77	95	138	72	70	104	112	95	121	251	165	80	136	103	72	107	90	68	89	60	92
RGL4_12168	0	0	0	0	0	0	0	0	0	0	0	0	0	0	0	0	0	0	0	0	0	0	0	0	0	0	0	0	0	0	0	0	0	0	0	0	0	0	0	0	0	0	0	0	0	0	0	0	0
IDI1_12170	360	250	1042	551	244	415	832	293	382	209	1001	343	57	344	336	1308	1821	993	1210	2002	1555	1209	3084	1381	629	343	527	341	402	528	477	491	460	501	494	409	232	620	378	818	1711	1515	1214	1616	1229	809	1619	904	728
HSD11B2_12187	1	1	0	0	0	0	2	1	0	0	0	0	1	0	0	0	0	0	0	0	0	0	0	0	0	1	0	0	0	0	0	0	0	0	1	0	0	0	0	0	0	0	0	1	0	0	1	0	0
ATP1A1_12191	942	740	1346	867	648	847	1211	934	640	924	1737	679	143	1035	1203	2146	3569	1672	2310	5597	2752	1123	5198	1689	771	346	625	437	863	665	1230	777	974	935	1458	907	501	1124	878	730	3908	2132	1602	3703	1775	978	2110	1396	1447
SMARCA5_12194	21	22	63	51	16	25	76	23	15	21	98	8	8	152	29	23	95	11	28	154	30	27	143	26	17	9	23	35	12	8	74	15	23	27	74	20	14	102	24	23	80	40	33	128	31	22	85	29	35
RPL28_12205	5181	3973	13510	8292	4262	5833	11981	4899	6573	5041	16820	6424	3030	15786	8267	5951	18575	5260	6407	18087	6563	4354	15288	4501	5037	3499	4803	3853	5612	8621	7053	5777	6131	7113	6921	6891	6554	8786	7577	6602	9906	7770	7761	9063	7598	4503	6660	4744	8061
RPL29_12206	2730	2036	12346	5994	2605	2771	9771	3760	2861	2857	14132	3550	1553	11139	3986	3582	12358	2527	2529	12460	3783	2643	11617	2598	4881	1653	4486	3772	2992	2779	5905	3377	3732	3303	7387	3613	3591	9534	4207	2497	6888	4025	3924	6962	3372	2926	6728	2386	7001
ALAS2_12215	0	0	0	0	0	0	0	0	0	0	0	0	0	0	0	0	0	0	0	0	0	0	0	0	0	0	0	0	0	0	0	0	0	0	0	0	0	0	0	0	0	0	0	0	0	0	0	0	0
PPARGC1A_12225	41	42	28	27	26	61	32	35	25	21	38	23	2	13	23	73	57	50	107	107	71	21	112	52	32	23	16	15	51	48	36	46	56	50	21	43	14	7	29	25	49	75	81	61	114	44	43	53	107
ESR1_12234	0	0	0	0	0	0	0	0	0	0	0	0	0	0	0	0	0	0	0	0	0	0	0	0	0	0	0	0	0	0	0	0	0	0	0	0	0	0	0	0	0	0	0	0	0	0	0	0	0
[truncated: 1,579 more rows]
[truncated: 296 more columns]

## Sheet: Exp1_Metafile
Sample	Treatment	Concentration_uM	Replicate	Group	Condition	Exp_ID	Treat_ID	Sample_ID	Name
S_13h_A	Antimycin A	0.000128	1	CIII	Treated	EUT011b	Antimycin A_0.000128_CIII	Antimycin A_0.000128_CIII_Treated_EUT011b_Rep_1	Antimycin A_0.000128_1
S_13h_B	Antimycin A	0.000128	2	CIII	Treated	EUT011b	Antimycin A_0.000128_CIII	Antimycin A_0.000128_CIII_Treated_EUT011b_Rep_2	Antimycin A_0.000128_2
S_13h_C	Antimycin A	0.000128	3	CIII	Treated	EUT011b	Antimycin A_0.000128_CIII	Antimycin A_0.000128_CIII_Treated_EUT011b_Rep_3	Antimycin A_0.000128_3
S_13g_A	Antimycin A	0.00064	1	CIII	Treated	EUT011b	Antimycin A_0.00064_CIII	Antimycin A_0.00064_CIII_Treated_EUT011b_Rep_1	Antimycin A_0.00064_1
S_13g_B	Antimycin A	0.00064	2	CIII	Treated	EUT011b	Antimycin A_0.00064_CIII	Antimycin A_0.00064_CIII_Treated_EUT011b_Rep_2	Antimycin A_0.00064_2
S_13g_C	Antimycin A	0.00064	3	CIII	Treated	EUT011b	Antimycin A_0.00064_CIII	Antimycin A_0.00064_CIII_Treated_EUT011b_Rep_3	Antimycin A_0.00064_3
S_13f_A	Antimycin A	0.0032	1	CIII	Treated	EUT011b	Antimycin A_0.0032_CIII	Antimycin A_0.0032_CIII_Treated_EUT011b_Rep_1	Antimycin A_0.0032_1
S_13f_B	Antimycin A	0.0032	2	CIII	Treated	EUT011b	Antimycin A_0.0032_CIII	Antimycin A_0.0032_CIII_Treated_EUT011b_Rep_2	Antimycin A_0.0032_2
S_13f_C	Antimycin A	0.0032	3	CIII	Treated	EUT011b	Antimycin A_0.0032_CIII	Antimycin A_0.0032_CIII_Treated_EUT011b_Rep_3	Antimycin A_0.0032_3
S_13e_A	Antimycin A	0.016	1	CIII	Treated	EUT011b	Antimycin A_0.016_CIII	Antimycin A_0.016_CIII_Treated_EUT011b_Rep_1	Antimycin A_0.016_1
S_13e_B	Antimycin A	0.016	2	CIII	Treated	EUT011b	Antimycin A_0.016_CIII	Antimycin A_0.016_CIII_Treated_EUT011b_Rep_2	Antimycin A_0.016_2
S_13e_C	Antimycin A	0.016	3	CIII	Treated	EUT011b	Antimycin A_0.016_CIII	Antimycin A_0.016_CIII_Treated_EUT011b_Rep_3	Antimycin A_0.016_3
S_13d_A	Antimycin A	0.08	1	CIII	Treated	EUT011b	Antimycin A_0.08_CIII	Antimycin A_0.08_CIII_Treated_EUT011b_Rep_1	Antimycin A_0.08_1
S_13d_B	Antimycin A	0.08	2	CIII	Treated	EUT011b	Antimycin A_0.08_CIII	Antimycin A_0.08_CIII_Treated_EUT011b_Rep_2	Antimycin A_0.08_2
S_13d_C	Antimycin A	0.08	3	CIII	Treated	EUT011b	Antimycin A_0.08_CIII	Antimycin A_0.08_CIII_Treated_EUT011b_Rep_3	Antimycin A_0.08_3
S_13c_A	Antimycin A	0.4	1	CIII	Treated	EUT011b	Antimycin A_0.4_CIII	Antimycin A_0.4_CIII_Treated_EUT011b_Rep_1	Antimycin A_0.4_1
S_13c_B	Antimycin A	0.4	2	CIII	Treated	EUT011b	Antimycin A_0.4_CIII	Antimycin A_0.4_CIII_Treated_EUT011b_Rep_2	Antimycin A_0.4_2
S_13c_C	Antimycin A	0.4	3	CIII	Treated	EUT011b	Antimycin A_0.4_CIII	Antimycin A_0.4_CIII_Treated_EUT011b_Rep_3	Antimycin A_0.4_3
S_13b_A	Antimycin A	2	1	CIII	Treated	EUT011b	Antimycin A_02_CIII	Antimycin A_02_CIII_Treated_EUT011b_Rep_1	Antimycin A _02_1
S_13b_B	Antimycin A	2	2	CIII	Treated	EUT011b	Antimycin A_02_CIII	Antimycin A_02_CIII_Treated_EUT011b_Rep_2	Antimycin A _02_2
S_13b_C	Antimycin A	2	3	CIII	Treated	EUT011b	Antimycin A_02_CIII	Antimycin A_02_CIII_Treated_EUT011b_Rep_3	Antimycin A _02_3
S_13a_A	Antimycin A	10	1	CIII	Treated	EUT011b	Antimycin A_10_CIII	Antimycin A_10_CIII_Treated_EUT011b_Rep_1	Antimycin A_10_1
S_13a_B	Antimycin A	10	2	CIII	Treated	EUT011b	Antimycin A_10_CIII	Antimycin A_10_CIII_Treated_EUT011b_Rep_2	Antimycin A_10_2
S_13a_C	Antimycin A	10	3	CIII	Treated	EUT011b	Antimycin A_10_CIII	Antimycin A_10_CIII_Treated_EUT011b_Rep_3	Antimycin A_10_3
S_4h_A	Azoxystrobin	0.000128	1	CIII	Treated	EUT011b	Azoxystrobin_0.000128_CIII	Azoxystrobin_0.000128_CIII_Treated_EUT011b_Rep_1	Azoxystrobin_0.000128_1
S_4h_B	Azoxystrobin	0.000128	2	CIII	Treated	EUT011b	Azoxystrobin_0.000128_CIII	Azoxystrobin_0.000128_CIII_Treated_EUT011b_Rep_2	Azoxystrobin_0.000128_2
S_4h_C	Azoxystrobin	0.000128	3	CIII	Treated	EUT011b	Azoxystrobin_0.000128_CIII	Azoxystrobin_0.000128_CIII_Treated_EUT011b_Rep_3	Azoxystrobin_0.000128_3
S_4g_A	Azoxystrobin	0.00064	1	CIII	Treated	EUT011b	Azoxystrobin_0.00064_CIII	Azoxystrobin_0.00064_CIII_Treated_EUT011b_Rep_1	Azoxystrobin_0.00064_1
S_4g_B	Azoxystrobin	0.00064	2	CIII	Treated	EUT011b	Azoxystrobin_0.00064_CIII	Azoxystrobin_0.00064_CIII_Treated_EUT011b_Rep_2	Azoxystrobin_0.00064_2
S_4g_C	Azoxystrobin	0.00064	3	CIII	Treated	EUT011b	Azoxystrobin_0.00064_CIII	Azoxystrobin_0.00064_CIII_Treated_EUT011b_Rep_3	Azoxystrobin_0.00064_3
S_4f_A	Azoxystrobin	0.0032	1	CIII	Treated	EUT011b	Azoxystrobin_0.0032_CIII	Azoxystrobin_0.0032_CIII_Treated_EUT011b_Rep_1	Azoxystrobin_0.0032_1
S_4f_B	Azoxystrobin	0.0032	2	CIII	Treated	EUT011b	Azoxystrobin_0.0032_CIII	Azoxystrobin_0.0032_CIII_Treated_EUT011b_Rep_2	Azoxystrobin_0.0032_2
S_4f_C	Azoxystrobin	0.0032	3	CIII	Treated	EUT011b	Azoxystrobin_0.0032_CIII	Azoxystrobin_0.0032_CIII_Treated_EUT011b_Rep_3	Azoxystrobin_0.0032_3
S_4e_A	Azoxystrobin	0.016	1	CIII	Treated	EUT011b	Azoxystrobin_0.016_CIII	Azoxystrobin_0.016_CIII_Treated_EUT011b_Rep_1	Azoxystrobin_0.016_1
S_4e_B	Azoxystrobin	0.016	2	CIII	Treated	EUT011b	Azoxystrobin_0.016_CIII	Azoxystrobin_0.016_CIII_Treated_EUT011b_Rep_2	Azoxystrobin_0.016_2
S_4e_C	Azoxystrobin	0.016	3	CIII	Treated	EUT011b	Azoxystrobin_0.016_CIII	Azoxystrobin_0.016_CIII_Treated_EUT011b_Rep_3	Azoxystrobin_0.016_3
S_4d_A	Azoxystrobin	0.08	1	CIII	Treated	EUT011b	Azoxystrobin_0.08_CIII	Azoxystrobin_0.08_CIII_Treated_EUT011b_Rep_1	Azoxystrobin_0.08_1
S_4d_B	Azoxystrobin	0.08	2	CIII	Treated	EUT011b	Azoxystrobin_0.08_CIII	Azoxystrobin_0.08_CIII_Treated_EUT011b_Rep_2	Azoxystrobin_0.08_2
S_4d_C	Azoxystrobin	0.08	3	CIII	Treated	EUT011b	Azoxystrobin_0.08_CIII	Azoxystrobin_0.08_CIII_Treated_EUT011b_Rep_3	Azoxystrobin_0.08_3
S_4c_A	Azoxystrobin	0.4	1	CIII	Treated	EUT011b	Azoxystrobin_0.4_CIII	Azoxystrobin_0.4_CIII_Treated_EUT011b_Rep_1	Azoxystrobin_0.4_1
S_4c_B	Azoxystrobin	0.4	2	CIII	Treated	EUT011b	Azoxystrobin_0.4_CIII	Azoxystrobin_0.4_CIII_Treated_EUT011b_Rep_2	Azoxystrobin_0.4_2
S_4c_C	Azoxystrobin	0.4	3	CIII	Treated	EUT011b	Azoxystrobin_0.4_CIII	Azoxystrobin_0.4_CIII_Treated_EUT011b_Rep_3	Azoxystrobin_0.4_3
S_4b_A	Azoxystrobin	2	1	CIII	Treated	EUT011b	Azoxystrobin_02_CIII	Azoxystrobin_02_CIII_Treated_EUT011b_Rep_1	Azoxystrobin _02_1
S_4b_B	Azoxystrobin	2	2	CIII	Treated	EUT011b	Azoxystrobin_02_CIII	Azoxystrobin_02_CIII_Treated_EUT011b_Rep_2	Azoxystrobin _02_2
S_4b_C	Azoxystrobin	2	3	CIII	Treated	EUT011b	Azoxystrobin_02_CIII	Azoxystrobin_02_CIII_Treated_EUT011b_Rep_3	Azoxystrobin _02_3
S_4a_A	Azoxystrobin	10	1	CIII	Treated	EUT011b	Azoxystrobin_10_CIII	Azoxystrobin_10_CIII_Treated_EUT011b_Rep_1	Azoxystrobin_10_1
S_4a_B	Azoxystrobin	10	2	CIII	Treated	EUT011b	Azoxystrobin_10_CIII	Azoxystrobin_10_CIII_Treated_EUT011b_Rep_2	Azoxystrobin_10_2
S_4a_C	Azoxystrobin	10	3	CIII	Treated	EUT011b	Azoxystrobin_10_CIII	Azoxystrobin_10_CIII_Treated_EUT011b_Rep_3	Azoxystrobin_10_3
S_9h_A	Capsaicin	0.000128	1	CI	Treated	EUT011b	Capsaicin_0.000128_CI	Capsaicin_0.000128_CI_Treated_EUT011b_Rep_1	Capsaicin_0.000128_1
S_9h_B	Capsaicin	0.000128	2	CI	Treated	EUT011b	Capsaicin_0.000128_CI	Capsaicin_0.000128_CI_Treated_EUT011b_Rep_2	Capsaicin_0.000128_2
S_9h_C	Capsaicin	0.000128	3	CI	Treated	EUT011b	Capsaicin_0.000128_CI	Capsaicin_0.000128_CI_Treated_EUT011b_Rep_3	Capsaicin_0.000128_3
S_9g_A	Capsaicin	0.00064	1	CI	Treated	EUT011b	Capsaicin_0.00064_CI	Capsaicin_0.00064_CI_Treated_EUT011b_Rep_1	Capsaicin_0.00064_1
S_9g_B	Capsaicin	0.00064	2	CI	Treated	EUT011b	Capsaicin_0.00064_CI	Capsaicin_0.00064_CI_Treated_EUT011b_Rep_2	Capsaicin_0.00064_2
S_9g_C	Capsaicin	0.00064	3	CI	Treated	EUT011b	Capsaicin_0.00064_CI	Capsaicin_0.00064_CI_Treated_EUT011b_Rep_3	Capsaicin_0.00064_3
S_9f_A	Capsaicin	0.0032	1	CI	Treated	EUT011b	Capsaicin_0.0032_CI	Capsaicin_0.0032_CI_Treated_EUT011b_Rep_1	Capsaicin_0.0032_1
S_9f_B	Capsaicin	0.0032	2	CI	Treated	EUT011b	Capsaicin_0.0032_CI	Capsaicin_0.0032_CI_Treated_EUT011b_Rep_2	Capsaicin_0.0032_2
S_9f_C	Capsaicin	0.0032	3	CI	Treated	EUT011b	Capsaicin_0.0032_CI	Capsaicin_0.0032_CI_Treated_EUT011b_Rep_3	Capsaicin_0.0032_3
S_9e_A	Capsaicin	0.016	1	CI	Treated	EUT011b	Capsaicin_0.016_CI	Capsaicin_0.016_CI_Treated_EUT011b_Rep_1	Capsaicin_0.016_1
S_9e_B	Capsaicin	0.016	2	CI	Treated	EUT011b	Capsaicin_0.016_CI	Capsaicin_0.016_CI_Treated_EUT011b_Rep_2	Capsaicin_0.016_2
S_9e_C	Capsaicin	0.016	3	CI	Treated	EUT011b	Capsaicin_0.016_CI	Capsaicin_0.016_CI_Treated_EUT011b_Rep_3	Capsaicin_0.016_3
S_9d_A	Capsaicin	0.08	1	CI	Treated	EUT011b	Capsaicin_0.08_CI	Capsaicin_0.08_CI_Treated_EUT011b_Rep_1	Capsaicin_0.08_1
S_9d_B	Capsaicin	0.08	2	CI	Treated	EUT011b	Capsaicin_0.08_CI	Capsaicin_0.08_CI_Treated_EUT011b_Rep_2	Capsaicin_0.08_2
S_9d_C	Capsaicin	0.08	3	CI	Treated	EUT011b	Capsaicin_0.08_CI	Capsaicin_0.08_CI_Treated_EUT011b_Rep_3	Capsaicin_0.08_3
S_9c_A	Capsaicin	0.4	1	CI	Treated	EUT011b	Capsaicin_0.4_CI	Capsaicin_0.4_CI_Treated_EUT011b_Rep_1	Capsaicin_0.4_1
S_9c_B	Capsaicin	0.4	2	CI	Treated	EUT011b	Capsaicin_0.4_CI	Capsaicin_0.4_CI_Treated_EUT011b_Rep_2	Capsaicin_0.4_2
S_9c_C	Capsaicin	0.4	3	CI	Treated	EUT011b	Capsaicin_0.4_CI	Capsaicin_0.4_CI_Treated_EUT011b_Rep_3	Capsaicin_0.4_3
S_9b_A	Capsaicin	2	1	CI	Treated	EUT011b	Capsaicin_02_CI	Capsaicin_02_CI_Treated_EUT011b_Rep_1	Capsaicin _02_1
S_9b_B	Capsaicin	2	2	CI	Treated	EUT011b	Capsaicin_02_CI	Capsaicin_02_CI_Treated_EUT011b_Rep_2	Capsaicin _02_2
S_9b_C	Capsaicin	2	3	CI	Treated	EUT011b	Capsaicin_02_CI	Capsaicin_02_CI_Treated_EUT011b_Rep_3	Capsaicin _02_3
S_9a_A	Capsaicin	10	1	CI	Treated	EUT011b	Capsaicin_10_CI	Capsaicin_10_CI_Treated_EUT011b_Rep_1	Capsaicin_10_1
S_9a_B	Capsaicin	10	2	CI	Treated	EUT011b	Capsaicin_10_CI	Capsaicin_10_CI_Treated_EUT011b_Rep_2	Capsaicin_10_2
S_9a_C	Capsaicin	10	3	CI	Treated	EUT011b	Capsaicin_10_CI	Capsaicin_10_CI_Treated_EUT011b_Rep_3	Capsaicin_10_3
S_17h_A	Carboxine	0.000128	1	CII	Treated	EUT011b	Carboxine_0.000128_CII	Carboxine_0.000128_CII_Treated_EUT011b_Rep_1	Carboxine_0.000128_1
S_17h_B	Carboxine	0.000128	2	CII	Treated	EUT011b	Carboxine_0.000128_CII	Carboxine_0.000128_CII_Treated_EUT011b_Rep_2	Carboxine_0.000128_2
S_17h_C	Carboxine	0.000128	3	CII	Treated	EUT011b	Carboxine_0.000128_CII	Carboxine_0.000128_CII_Treated_EUT011b_Rep_3	Carboxine_0.000128_3
S_17g_A	Carboxine	0.00064	1	CII	Treated	EUT011b	Carboxine_0.00064_CII	Carboxine_0.00064_CII_Treated_EUT011b_Rep_1	Carboxine_0.00064_1
S_17g_B	Carboxine	0.00064	2	CII	Treated	EUT011b	Carboxine_0.00064_CII	Carboxine_0.00064_CII_Treated_EUT011b_Rep_2	Carboxine_0.00064_2
S_17g_C	Carboxine	0.00064	3	CII	Treated	EUT011b	Carboxine_0.00064_CII	Carboxine_0.00064_CII_Treated_EUT011b_Rep_3	Carboxine_0.00064_3
S_17f_A	Carboxine	0.0032	1	CII	Treated	EUT011b	Carboxine_0.0032_CII	Carboxine_0.0032_CII_Treated_EUT011b_Rep_1	Carboxine_0.0032_1
S_17f_B	Carboxine	0.0032	2	CII	Treated	EUT011b	Carboxine_0.0032_CII	Carboxine_0.0032_CII_Treated_EUT011b_Rep_2	Carboxine_0.0032_2
S_17f_C	Carboxine	0.0032	3	CII	Treated	EUT011b	Carboxine_0.0032_CII	Carboxine_0.0032_CII_Treated_EUT011b_Rep_3	Carboxine_0.0032_3
S_17e_A	Carboxine	0.016	1	CII	Treated	EUT011b	Carboxine_0.016_CII	Carboxine_0.016_CII_Treated_EUT011b_Rep_1	Carboxine_0.016_1
S_17e_B	Carboxine	0.016	2	CII	Treated	EUT011b	Carboxine_0.016_CII	Carboxine_0.016_CII_Treated_EUT011b_Rep_2	Carboxine_0.016_2
S_17e_C	Carboxine	0.016	3	CII	Treated	EUT011b	Carboxine_0.016_CII	Carboxine_0.016_CII_Treated_EUT011b_Rep_3	Carboxine_0.016_3
S_17d_A	Carboxine	0.08	1	CII	Treated	EUT011b	Carboxine_0.08_CII	Carboxine_0.08_CII_Treated_EUT011b_Rep_1	Carboxine_0.08_1
S_17d_B	Carboxine	0.08	2	CII	Treated	EUT011b	Carboxine_0.08_CII	Carboxine_0.08_CII_Treated_EUT011b_Rep_2	Carboxine_0.08_2
S_17d_C	Carboxine	0.08	3	CII	Treated	EUT011b	Carboxine_0.08_CII	Carboxine_0.08_CII_Treated_EUT011b_Rep_3	Carboxine_0.08_3
S_17c_A	Carboxine	0.4	1	CII	Treated	EUT011b	Carboxine_0.4_CII	Carboxine_0.4_CII_Treated_EUT011b_Rep_1	Carboxine_0.4_1
S_17c_B	Carboxine	0.4	2	CII	Treated	EUT011b	Carboxine_0.4_CII	Carboxine_0.4_CII_Treated_EUT011b_Rep_2	Carboxine_0.4_2
S_17c_C	Carboxine	0.4	3	CII	Treated	EUT011b	Carboxine_0.4_CII	Carboxine_0.4_CII_Treated_EUT011b_Rep_3	Carboxine_0.4_3
S_17b_A	Carboxine	2	1	CII	Treated	EUT011b	Carboxine_02_CII	Carboxine_02_CII_Treated_EUT011b_Rep_1	Carboxine _02_1
S_17b_B	Carboxine	2	2	CII	Treated	EUT011b	Carboxine_02_CII	Carboxine_02_CII_Treated_EUT011b_Rep_2	Carboxine _02_2
S_17b_C	Carboxine	2	3	CII	Treated	EUT011b	Carboxine_02_CII	Carboxine_02_CII_Treated_EUT011b_Rep_3	Carboxine _02_3
S_17a_A	Carboxine	10	1	CII	Treated	EUT011b	Carboxine_10_CII	Carboxine_10_CII_Treated_EUT011b_Rep_1	Carboxine_10_1
S_17a_B	Carboxine	10	2	CII	Treated	EUT011b	Carboxine_10_CII	Carboxine_10_CII_Treated_EUT011b_Rep_2	Carboxine_10_2
S_17a_C	Carboxine	10	3	CII	Treated	EUT011b	Carboxine_10_CII	Carboxine_10_CII_Treated_EUT011b_Rep_3	Carboxine_10_3
S_6h_A	Cyazofamid	0.000128	1	CIII	Treated	EUT011b	Cyazofamid_0.000128_CIII	Cyazofamid_0.000128_CIII_Treated_EUT011b_Rep_1	Cyazofamid_0.000128_1
S_6h_B	Cyazofamid	0.000128	2	CIII	Treated	EUT011b	Cyazofamid_0.000128_CIII	Cyazofamid_0.000128_CIII_Treated_EUT011b_Rep_2	Cyazofamid_0.000128_2
S_6h_C	Cyazofamid	0.000128	3	CIII	Treated	EUT011b	Cyazofamid_0.000128_CIII	Cyazofamid_0.000128_CIII_Treated_EUT011b_Rep_3	Cyazofamid_0.000128_3
S_6g_A	Cyazofamid	0.00064	1	CIII	Treated	EUT011b	Cyazofamid_0.00064_CIII	Cyazofamid_0.00064_CIII_Treated_EUT011b_Rep_1	Cyazofamid_0.00064_1
S_6g_B	Cyazofamid	0.00064	2	CIII	Treated	EUT011b	Cyazofamid_0.00064_CIII	Cyazofamid_0.00064_CIII_Treated_EUT011b_Rep_2	Cyazofamid_0.00064_2
S_6g_C	Cyazofamid	0.00064	3	CIII	Treated	EUT011b	Cyazofamid_0.00064_CIII	Cyazofamid_0.00064_CIII_Treated_EUT011b_Rep_3	Cyazofamid_0.00064_3
S_6f_A	Cyazofamid	0.0032	1	CIII	Treated	EUT011b	Cyazofamid_0.0032_CIII	Cyazofamid_0.0032_CIII_Treated_EUT011b_Rep_1	Cyazofamid_0.0032_1
S_6f_B	Cyazofamid	0.0032	2	CIII	Treated	EUT011b	Cyazofamid_0.0032_CIII	Cyazofamid_0.0032_CIII_Treated_EUT011b_Rep_2	Cyazofamid_0.0032_2
S_6f_C	Cyazofamid	0.0032	3	CIII	Treated	EUT011b	Cyazofamid_0.0032_CIII	Cyazofamid_0.0032_CIII_Treated_EUT011b_Rep_3	Cyazofamid_0.0032_3
S_6e_A	Cyazofamid	0.016	1	CIII	Treated	EUT011b	Cyazofamid_0.016_CIII	Cyazofamid_0.016_CIII_Treated_EUT011b_Rep_1	Cyazofamid_0.016_1
S_6e_B	Cyazofamid	0.016	2	CIII	Treated	EUT011b	Cyazofamid_0.016_CIII	Cyazofamid_0.016_CIII_Treated_EUT011b_Rep_2	Cyazofamid_0.016_2
S_6e_C	Cyazofamid	0.016	3	CIII	Treated	EUT011b	Cyazofamid_0.016_CIII	Cyazofamid_0.016_CIII_Treated_EUT011b_Rep_3	Cyazofamid_0.016_3
S_6d_A	Cyazofamid	0.08	1	CIII	Treated	EUT011b	Cyazofamid_0.08_CIII	Cyazofamid_0.08_CIII_Treated_EUT011b_Rep_1	Cyazofamid_0.08_1
S_6d_B	Cyazofamid	0.08	2	CIII	Treated	EUT011b	Cyazofamid_0.08_CIII	Cyazofamid_0.08_CIII_Treated_EUT011b_Rep_2	Cyazofamid_0.08_2
S_6d_C	Cyazofamid	0.08	3	CIII	Treated	EUT011b	Cyazofamid_0.08_CIII	Cyazofamid_0.08_CIII_Treated_EUT011b_Rep_3	Cyazofamid_0.08_3
S_6c_A	Cyazofamid	0.4	1	CIII	Treated	EUT011b	Cyazofamid_0.4_CIII	Cyazofamid_0.4_CIII_Treated_EUT011b_Rep_1	Cyazofamid_0.4_1
S_6c_B	Cyazofamid	0.4	2	CIII	Treated	EUT011b	Cyazofamid_0.4_CIII	Cyazofamid_0.4_CIII_Treated_EUT011b_Rep_2	Cyazofamid_0.4_2
S_6c_C	Cyazofamid	0.4	3	CIII	Treated	EUT011b	Cyazofamid_0.4_CIII	Cyazofamid_0.4_CIII_Treated_EUT011b_Rep_3	Cyazofamid_0.4_3
S_6b_A	Cyazofamid	2	1	CIII	Treated	EUT011b	Cyazofamid_02_CIII	Cyazofamid_02_CIII_Treated_EUT011b_Rep_1	Cyazofamid _02_1
S_6b_B	Cyazofamid	2	2	CIII	Treated	EUT011b	Cyazofamid_02_CIII	Cyazofamid_02_CIII_Treated_EUT011b_Rep_2	Cyazofamid _02_2
S_6b_C	Cyazofamid	2	3	CIII	Treated	EUT011b	Cyazofamid_02_CIII	Cyazofamid_02_CIII_Treated_EUT011b_Rep_3	Cyazofamid _02_3
S_6a_A	Cyazofamid	10	1	CIII	Treated	EUT011b	Cyazofamid_10_CIII	Cyazofamid_10_CIII_Treated_EUT011b_Rep_1	Cyazofamid_10_1
S_6a_B	Cyazofamid	10	2	CIII	Treated	EUT011b	Cyazofamid_10_CIII	Cyazofamid_10_CIII_Treated_EUT011b_Rep_2	Cyazofamid_10_2
S_6a_C	Cyazofamid	10	3	CIII	Treated	EUT011b	Cyazofamid_10_CIII	Cyazofamid_10_CIII_Treated_EUT011b_Rep_3	Cyazofamid_10_3
S_10h_A	Deguelin	0.000128	1	CI	Treated	EUT011b	Deguelin_0.000128_CI	Deguelin_0.000128_CI_Treated_EUT011b_Rep_1	Deguelin_0.000128_1
S_10h_B	Deguelin	0.000128	2	CI	Treated	EUT011b	Deguelin_0.000128_CI	Deguelin_0.000128_CI_Treated_EUT011b_Rep_2	Deguelin_0.000128_2
S_10h_C	Deguelin	0.000128	3	CI	Treated	EUT011b	Deguelin_0.000128_CI	Deguelin_0.000128_CI_Treated_EUT011b_Rep_3	Deguelin_0.000128_3
S_10g_A	Deguelin	0.00064	1	CI	Treated	EUT011b	Deguelin_0.00064_CI	Deguelin_0.00064_CI_Treated_EUT011b_Rep_1	Deguelin_0.00064_1
S_10g_B	Deguelin	0.00064	2	CI	Treated	EUT011b	Deguelin_0.00064_CI	Deguelin_0.00064_CI_Treated_EUT011b_Rep_2	Deguelin_0.00064_2
S_10g_C	Deguelin	0.00064	3	CI	Treated	EUT011b	Deguelin_0.00064_CI	Deguelin_0.00064_CI_Treated_EUT011b_Rep_3	Deguelin_0.00064_3
S_10f_A	Deguelin	0.0032	1	CI	Treated	EUT011b	Deguelin_0.0032_CI	Deguelin_0.0032_CI_Treated_EUT011b_Rep_1	Deguelin_0.0032_1
S_10f_B	Deguelin	0.0032	2	CI	Treated	EUT011b	Deguelin_0.0032_CI	Deguelin_0.0032_CI_Treated_EUT011b_Rep_2	Deguelin_0.0032_2
S_10f_C	Deguelin	0.0032	3	CI	Treated	EUT011b	Deguelin_0.0032_CI	Deguelin_0.0032_CI_Treated_EUT011b_Rep_3	Deguelin_0.0032_3
S_10e_A	Deguelin	0.016	1	CI	Treated	EUT011b	Deguelin_0.016_CI	Deguelin_0.016_CI_Treated_EUT011b_Rep_1	Deguelin_0.016_1
S_10e_B	Deguelin	0.016	2	CI	Treated	EUT011b	Deguelin_0.016_CI	Deguelin_0.016_CI_Treated_EUT011b_Rep_2	Deguelin_0.016_2
S_10e_C	Deguelin	0.016	3	CI	Treated	EUT011b	Deguelin_0.016_CI	Deguelin_0.016_CI_Treated_EUT011b_Rep_3	Deguelin_0.016_3
S_10d_A	Deguelin	0.08	1	CI	Treated	EUT011b	Deguelin_0.08_CI	Deguelin_0.08_CI_Treated_EUT011b_Rep_1	Deguelin_0.08_1
S_10d_B	Deguelin	0.08	2	CI	Treated	EUT011b	Deguelin_0.08_CI	Deguelin_0.08_CI_Treated_EUT011b_Rep_2	Deguelin_0.08_2
S_10d_C	Deguelin	0.08	3	CI	Treated	EUT011b	Deguelin_0.08_CI	Deguelin_0.08_CI_Treated_EUT011b_Rep_3	Deguelin_0.08_3
S_10c_A	Deguelin	0.4	1	CI	Treated	EUT011b	Deguelin_0.4_CI	Deguelin_0.4_CI_Treated_EUT011b_Rep_1	Deguelin_0.4_1
S_10c_B	Deguelin	0.4	2	CI	Treated	EUT011b	Deguelin_0.4_CI	Deguelin_0.4_CI_Treated_EUT011b_Rep_2	Deguelin_0.4_2
S_10c_C	Deguelin	0.4	3	CI	Treated	EUT011b	Deguelin_0.4_CI	Deguelin_0.4_CI_Treated_EUT011b_Rep_3	Deguelin_0.4_3
S_10b_A	Deguelin	2	1	CI	Treated	EUT011b	Deguelin_02_CI	Deguelin_02_CI_Treated_EUT011b_Rep_1	Deguelin _02_1
S_10b_B	Deguelin	2	2	CI	Treated	EUT011b	Deguelin_02_CI	Deguelin_02_CI_Treated_EUT011b_Rep_2	Deguelin _02_2
S_10b_C	Deguelin	2	3	CI	Treated	EUT011b	Deguelin_02_CI	Deguelin_02_CI_Treated_EUT011b_Rep_3	Deguelin _02_3
S_10a_A	Deguelin	10	1	CI	Treated	EUT011b	Deguelin_10_CI	Deguelin_10_CI_Treated_EUT011b_Rep_1	Deguelin_10_1
S_10a_B	Deguelin	10	2	CI	Treated	EUT011b	Deguelin_10_CI	Deguelin_10_CI_Treated_EUT011b_Rep_2	Deguelin_10_2
S_10a_C	Deguelin	10	3	CI	Treated	EUT011b	Deguelin_10_CI	Deguelin_10_CI_Treated_EUT011b_Rep_3	Deguelin_10_3
S_11h_A	Fenpyroximate	0.000128	1	CI	Treated	EUT011b	Fenpyroximate_0.000128_CI	Fenpyroximate_0.000128_CI_Treated_EUT011b_Rep_1	Fenpyroximate_0.000128_1
S_11h_B	Fenpyroximate	0.000128	2	CI	Treated	EUT011b	Fenpyroximate_0.000128_CI	Fenpyroximate_0.000128_CI_Treated_EUT011b_Rep_2	Fenpyroximate_0.000128_2
S_11h_C	Fenpyroximate	0.000128	3	CI	Treated	EUT011b	Fenpyroximate_0.000128_CI	Fenpyroximate_0.000128_CI_Treated_EUT011b_Rep_3	Fenpyroximate_0.000128_3
S_11g_A	Fenpyroximate	0.00064	1	CI	Treated	EUT011b	Fenpyroximate_0.00064_CI	Fenpyroximate_0.00064_CI_Treated_EUT011b_Rep_1	Fenpyroximate_0.00064_1
S_11g_B	Fenpyroximate	0.00064	2	CI	Treated	EUT011b	Fenpyroximate_0.00064_CI	Fenpyroximate_0.00064_CI_Treated_EUT011b_Rep_2	Fenpyroximate_0.00064_2
S_11g_C	Fenpyroximate	0.00064	3	CI	Treated	EUT011b	Fenpyroximate_0.00064_CI	Fenpyroximate_0.00064_CI_Treated_EUT011b_Rep_3	Fenpyroximate_0.00064_3
S_11f_A	Fenpyroximate	0.0032	1	CI	Treated	EUT011b	Fenpyroximate_0.0032_CI	Fenpyroximate_0.0032_CI_Treated_EUT011b_Rep_1	Fenpyroximate_0.0032_1
S_11f_B	Fenpyroximate	0.0032	2	CI	Treated	EUT011b	Fenpyroximate_0.0032_CI	Fenpyroximate_0.0032_CI_Treated_EUT011b_Rep_2	Fenpyroximate_0.0032_2
S_11f_C	Fenpyroximate	0.0032	3	CI	Treated	EUT011b	Fenpyroximate_0.0032_CI	Fenpyroximate_0.0032_CI_Treated_EUT011b_Rep_3	Fenpyroximate_0.0032_3
S_11e_A	Fenpyroximate	0.016	1	CI	Treated	EUT011b	Fenpyroximate_0.016_CI	Fenpyroximate_0.016_CI_Treated_EUT011b_Rep_1	Fenpyroximate_0.016_1
S_11e_B	Fenpyroximate	0.016	2	CI	Treated	EUT011b	Fenpyroximate_0.016_CI	Fenpyroximate_0.016_CI_Treated_EUT011b_Rep_2	Fenpyroximate_0.016_2
S_11e_C	Fenpyroximate	0.016	3	CI	Treated	EUT011b	Fenpyroximate_0.016_CI	Fenpyroximate_0.016_CI_Treated_EUT011b_Rep_3	Fenpyroximate_0.016_3
S_11d_A	Fenpyroximate	0.08	1	CI	Treated	EUT011b	Fenpyroximate_0.08_CI	Fenpyroximate_0.08_CI_Treated_EUT011b_Rep_1	Fenpyroximate_0.08_1
S_11d_B	Fenpyroximate	0.08	2	CI	Treated	EUT011b	Fenpyroximate_0.08_CI	Fenpyroximate_0.08_CI_Treated_EUT011b_Rep_2	Fenpyroximate_0.08_2
S_11d_C	Fenpyroximate	0.08	3	CI	Treated	EUT011b	Fenpyroximate_0.08_CI	Fenpyroximate_0.08_CI_Treated_EUT011b_Rep_3	Fenpyroximate_0.08_3
S_11c_A	Fenpyroximate	0.4	1	CI	Treated	EUT011b	Fenpyroximate_0.4_CI	Fenpyroximate_0.4_CI_Treated_EUT011b_Rep_1	Fenpyroximate_0.4_1
S_11c_B	Fenpyroximate	0.4	2	CI	Treated	EUT011b	Fenpyroximate_0.4_CI	Fenpyroximate_0.4_CI_Treated_EUT011b_Rep_2	Fenpyroximate_0.4_2
S_11c_C	Fenpyroximate	0.4	3	CI	Treated	EUT011b	Fenpyroximate_0.4_CI	Fenpyroximate_0.4_CI_Treated_EUT011b_Rep_3	Fenpyroximate_0.4_3
S_11b_A	Fenpyroximate	2	1	CI	Treated	EUT011b	Fenpyroximate_02_CI	Fenpyroximate_02_CI_Treated_EUT011b_Rep_1	Fenpyroximate _02_1
S_11b_B	Fenpyroximate	2	2	CI	Treated	EUT011b	Fenpyroximate_02_CI	Fenpyroximate_02_CI_Treated_EUT011b_Rep_2	Fenpyroximate _02_2
S_11b_C	Fenpyroximate	2	3	CI	Treated	EUT011b	Fenpyroximate_02_CI	Fenpyroximate_02_CI_Treated_EUT011b_Rep_3	Fenpyroximate _02_3
S_11a_A	Fenpyroximate	10	1	CI	Treated	EUT011b	Fenpyroximate_10_CI	Fenpyroximate_10_CI_Treated_EUT011b_Rep_1	Fenpyroximate_10_1
S_11a_B	Fenpyroximate	10	2	CI	Treated	EUT011b	Fenpyroximate_10_CI	Fenpyroximate_10_CI_Treated_EUT011b_Rep_2	Fenpyroximate_10_2
S_11a_C	Fenpyroximate	10	3	CI	Treated	EUT011b	Fenpyroximate_10_CI	Fenpyroximate_10_CI_Treated_EUT011b_Rep_3	Fenpyroximate_10_3
S_19h_A	Mepronil	0.000128	1	CII	Treated	EUT011b	Mepronil_0.000128_CII	Mepronil_0.000128_CII_Treated_EUT011b_Rep_1	Mepronil_0.000128_1
S_19h_B	Mepronil	0.000128	2	CII	Treated	EUT011b	Mepronil_0.000128_CII	Mepronil_0.000128_CII_Treated_EUT011b_Rep_2	Mepronil_0.000128_2
S_19h_C	Mepronil	0.000128	3	CII	Treated	EUT011b	Mepronil_0.000128_CII	Mepronil_0.000128_CII_Treated_EUT011b_Rep_3	Mepronil_0.000128_3
S_19g_A	Mepronil	0.00064	1	CII	Treated	EUT011b	Mepronil_0.00064_CII	Mepronil_0.00064_CII_Treated_EUT011b_Rep_1	Mepronil_0.00064_1
S_19g_B	Mepronil	0.00064	2	CII	Treated	EUT011b	Mepronil_0.00064_CII	Mepronil_0.00064_CII_Treated_EUT011b_Rep_2	Mepronil_0.00064_2
S_19g_C	Mepronil	0.00064	3	CII	Treated	EUT011b	Mepronil_0.00064_CII	Mepronil_0.00064_CII_Treated_EUT011b_Rep_3	Mepronil_0.00064_3
S_19f_A	Mepronil	0.0032	1	CII	Treated	EUT011b	Mepronil_0.0032_CII	Mepronil_0.0032_CII_Treated_EUT011b_Rep_1	Mepronil_0.0032_1
S_19f_B	Mepronil	0.0032	2	CII	Treated	EUT011b	Mepronil_0.0032_CII	Mepronil_0.0032_CII_Treated_EUT011b_Rep_2	Mepronil_0.0032_2
S_19f_C	Mepronil	0.0032	3	CII	Treated	EUT011b	Mepronil_0.0032_CII	Mepronil_0.0032_CII_Treated_EUT011b_Rep_3	Mepronil_0.0032_3
S_19e_A	Mepronil	0.016	1	CII	Treated	EUT011b	Mepronil_0.016_CII	Mepronil_0.016_CII_Treated_EUT011b_Rep_1	Mepronil_0.016_1
S_19e_B	Mepronil	0.016	2	CII	Treated	EUT011b	Mepronil_0.016_CII	Mepronil_0.016_CII_Treated_EUT011b_Rep_2	Mepronil_0.016_2
S_19e_C	Mepronil	0.016	3	CII	Treated	EUT011b	Mepronil_0.016_CII	Mepronil_0.016_CII_Treated_EUT011b_Rep_3	Mepronil_0.016_3
S_19d_A	Mepronil	0.08	1	CII	Treated	EUT011b	Mepronil_0.08_CII	Mepronil_0.08_CII_Treated_EUT011b_Rep_1	Mepronil_0.08_1
S_19d_B	Mepronil	0.08	2	CII	Treated	EUT011b	Mepronil_0.08_CII	Mepronil_0.08_CII_Treated_EUT011b_Rep_2	Mepronil_0.08_2
S_19d_C	Mepronil	0.08	3	CII	Treated	EUT011b	Mepronil_0.08_CII	Mepronil_0.08_CII_Treated_EUT011b_Rep_3	Mepronil_0.08_3
S_19c_A	Mepronil	0.4	1	CII	Treated	EUT011b	Mepronil_0.4_CII	Mepronil_0.4_CII_Treated_EUT011b_Rep_1	Mepronil_0.4_1
S_19c_B	Mepronil	0.4	2	CII	Treated	EUT011b	Mepronil_0.4_CII	Mepronil_0.4_CII_Treated_EUT011b_Rep_2	Mepronil_0.4_2
S_19c_C	Mepronil	0.4	3	CII	Treated	EUT011b	Mepronil_0.4_CII	Mepronil_0.4_CII_Treated_EUT011b_Rep_3	Mepronil_0.4_3
S_19b_A	Mepronil	2	1	CII	Treated	EUT011b	Mepronil_02_CII	Mepronil_02_CII_Treated_EUT011b_Rep_1	Mepronil _02_1
S_19b_B	Mepronil	2	2	CII	Treated	EUT011b	Mepronil_02_CII	Mepronil_02_CII_Treated_EUT011b_Rep_2	Mepronil _02_2
S_19b_C	Mepronil	2	3	CII	Treated	EUT011b	Mepronil_02_CII	Mepronil_02_CII_Treated_EUT011b_Rep_3	Mepronil _02_3
S_19a_A	Mepronil	10	1	CII	Treated	EUT011b	Mepronil_10_CII	Mepronil_10_CII_Treated_EUT011b_Rep_1	Mepronil_10_1
S_19a_B	Mepronil	10	2	CII	Treated	EUT011b	Mepronil_10_CII	Mepronil_10_CII_Treated_EUT011b_Rep_2	Mepronil_10_2
S_19a_C	Mepronil	10	3	CII	Treated	EUT011b	Mepronil_10_CII	Mepronil_10_CII_Treated_EUT011b_Rep_3	Mepronil_10_3
S_8h_A	Picoxystrobin	0.000128	1	CIII	Treated	EUT011b	Picoxystrobin_0.000128_CIII	Picoxystrobin_0.000128_CIII_Treated_EUT011b_Rep_1	Picoxystrobin_0.000128_1
S_8h_B	Picoxystrobin	0.000128	2	CIII	Treated	EUT011b	Picoxystrobin_0.000128_CIII	Picoxystrobin_0.000128_CIII_Treated_EUT011b_Rep_2	Picoxystrobin_0.000128_2
S_8h_C	Picoxystrobin	0.000128	3	CIII	Treated	EUT011b	Picoxystrobin_0.000128_CIII	Picoxystrobin_0.000128_CIII_Treated_EUT011b_Rep_3	Picoxystrobin_0.000128_3
S_8g_A	Picoxystrobin	0.00064	1	CIII	Treated	EUT011b	Picoxystrobin_0.00064_CIII	Picoxystrobin_0.00064_CIII_Treated_EUT011b_Rep_1	Picoxystrobin_0.00064_1
S_8g_B	Picoxystrobin	0.00064	2	CIII	Treated	EUT011b	Picoxystrobin_0.00064_CIII	Picoxystrobin_0.00064_CIII_Treated_EUT011b_Rep_2	Picoxystrobin_0.00064_2
S_8g_C	Picoxystrobin	0.00064	3	CIII	Treated	EUT011b	Picoxystrobin_0.00064_CIII	Picoxystrobin_0.00064_CIII_Treated_EUT011b_Rep_3	Picoxystrobin_0.00064_3
S_8f_A	Picoxystrobin	0.0032	1	CIII	Treated	EUT011b	Picoxystrobin_0.0032_CIII	Picoxystrobin_0.0032_CIII_Treated_EUT011b_Rep_1	Picoxystrobin_0.0032_1
S_8f_B	Picoxystrobin	0.0032	2	CIII	Treated	EUT011b	Picoxystrobin_0.0032_CIII	Picoxystrobin_0.0032_CIII_Treated_EUT011b_Rep_2	Picoxystrobin_0.0032_2
S_8f_C	Picoxystrobin	0.0032	3	CIII	Treated	EUT011b	Picoxystrobin_0.0032_CIII	Picoxystrobin_0.0032_CIII_Treated_EUT011b_Rep_3	Picoxystrobin_0.0032_3
S_8e_A	Picoxystrobin	0.016	1	CIII	Treated	EUT011b	Picoxystrobin_0.016_CIII	Picoxystrobin_0.016_CIII_Treated_EUT011b_Rep_1	Picoxystrobin_0.016_1
S_8e_B	Picoxystrobin	0.016	2	CIII	Treated	EUT011b	Picoxystrobin_0.016_CIII	Picoxystrobin_0.016_CIII_Treated_EUT011b_Rep_2	Picoxystrobin_0.016_2
S_8e_C	Picoxystrobin	0.016	3	CIII	Treated	EUT011b	Picoxystrobin_0.016_CIII	Picoxystrobin_0.016_CIII_Treated_EUT011b_Rep_3	Picoxystrobin_0.016_3
S_8d_A	Picoxystrobin	0.08	1	CIII	Treated	EUT011b	Picoxystrobin_0.08_CIII	Picoxystrobin_0.08_CIII_Treated_EUT011b_Rep_1	Picoxystrobin_0.08_1
S_8d_B	Picoxystrobin	0.08	2	CIII	Treated	EUT011b	Picoxystrobin_0.08_CIII	Picoxystrobin_0.08_CIII_Treated_EUT011b_Rep_2	Picoxystrobin_0.08_2
S_8d_C	Picoxystrobin	0.08	3	CIII	Treated	EUT011b	Picoxystrobin_0.08_CIII	Picoxystrobin_0.08_CIII_Treated_EUT011b_Rep_3	Picoxystrobin_0.08_3
S_8c_A	Picoxystrobin	0.4	1	CIII	Treated	EUT011b	Picoxystrobin_0.4_CIII	Picoxystrobin_0.4_CIII_Treated_EUT011b_Rep_1	Picoxystrobin_0.4_1
S_8c_B	Picoxystrobin	0.4	2	CIII	Treated	EUT011b	Picoxystrobin_0.4_CIII	Picoxystrobin_0.4_CIII_Treated_EUT011b_Rep_2	Picoxystrobin_0.4_2
S_8c_C	Picoxystrobin	0.4	3	CIII	Treated	EUT011b	Picoxystrobin_0.4_CIII	Picoxystrobin_0.4_CIII_Treated_EUT011b_Rep_3	Picoxystrobin_0.4_3
S_8b_A	Picoxystrobin	2	1	CIII	Treated	EUT011b	Picoxystrobin_02_CIII	Picoxystrobin_02_CIII_Treated_EUT011b_Rep_1	Picoxystrobin _02_1
S_8b_B	Picoxystrobin	2	2	CIII	Treated	EUT011b	Picoxystrobin_02_CIII	Picoxystrobin_02_CIII_Treated_EUT011b_Rep_2	Picoxystrobin _02_2
S_8b_C	Picoxystrobin	2	3	CIII	Treated	EUT011b	Picoxystrobin_02_CIII	Picoxystrobin_02_CIII_Treated_EUT011b_Rep_3	Picoxystrobin _02_3
S_8a_A	Picoxystrobin	10	1	CIII	Treated	EUT011b	Picoxystrobin_10_CIII	Picoxystrobin_10_CIII_Treated_EUT011b_Rep_1	Picoxystrobin_10_1
S_8a_B	Picoxystrobin	10	2	CIII	Treated	EUT011b	Picoxystrobin_10_CIII	Picoxystrobin_10_CIII_Treated_EUT011b_Rep_2	Picoxystrobin_10_2
S_8a_C	Picoxystrobin	10	3	CIII	Treated	EUT011b	Picoxystrobin_10_CIII	Picoxystrobin_10_CIII_Treated_EUT011b_Rep_3	Picoxystrobin_10_3
S_2h_A	Pyraclostrobin	0.000128	1	CIII	Treated	EUT011b	Pyraclostrobin_0.000128_CIII	Pyraclostrobin_0.000128_CIII_Treated_EUT011b_Rep_1	Pyraclostrobin_0.000128_1
S_2h_B	Pyraclostrobin	0.000128	2	CIII	Treated	EUT011b	Pyraclostrobin_0.000128_CIII	Pyraclostrobin_0.000128_CIII_Treated_EUT011b_Rep_2	Pyraclostrobin_0.000128_2
S_2h_C	Pyraclostrobin	0.000128	3	CIII	Treated	EUT011b	Pyraclostrobin_0.000128_CIII	Pyraclostrobin_0.000128_CIII_Treated_EUT011b_Rep_3	Pyraclostrobin_0.000128_3
S_2g_A	Pyraclostrobin	0.00064	1	CIII	Treated	EUT011b	Pyraclostrobin_0.00064_CIII	Pyraclostrobin_0.00064_CIII_Treated_EUT011b_Rep_1	Pyraclostrobin_0.00064_1
S_2g_B	Pyraclostrobin	0.00064	2	CIII	Treated	EUT011b	Pyraclostrobin_0.00064_CIII	Pyraclostrobin_0.00064_CIII_Treated_EUT011b_Rep_2	Pyraclostrobin_0.00064_2
S_2g_C	Pyraclostrobin	0.00064	3	CIII	Treated	EUT011b	Pyraclostrobin_0.00064_CIII	Pyraclostrobin_0.00064_CIII_Treated_EUT011b_Rep_3	Pyraclostrobin_0.00064_3
S_2f_A	Pyraclostrobin	0.0032	1	CIII	Treated	EUT011b	Pyraclostrobin_0.0032_CIII	Pyraclostrobin_0.0032_CIII_Treated_EUT011b_Rep_1	Pyraclostrobin_0.0032_1
S_2f_B	Pyraclostrobin	0.0032	2	CIII	Treated	EUT011b	Pyraclostrobin_0.0032_CIII	Pyraclostrobin_0.0032_CIII_Treated_EUT011b_Rep_2	Pyraclostrobin_0.0032_2
S_2f_C	Pyraclostrobin	0.0032	3	CIII	Treated	EUT011b	Pyraclostrobin_0.0032_CIII	Pyraclostrobin_0.0032_CIII_Treated_EUT011b_Rep_3	Pyraclostrobin_0.0032_3
S_2e_A	Pyraclostrobin	0.016	1	CIII	Treated	EUT011b	Pyraclostrobin_0.016_CIII	Pyraclostrobin_0.016_CIII_Treated_EUT011b_Rep_1	Pyraclostrobin_0.016_1
S_2e_B	Pyraclostrobin	0.016	2	CIII	Treated	EUT011b	Pyraclostrobin_0.016_CIII	Pyraclostrobin_0.016_CIII_Treated_EUT011b_Rep_2	Pyraclostrobin_0.016_2
S_2e_C	Pyraclostrobin	0.016	3	CIII	Treated	EUT011b	Pyraclostrobin_0.016_CIII	Pyraclostrobin_0.016_CIII_Treated_EUT011b_Rep_3	Pyraclostrobin_0.016_3
S_2d_A	Pyraclostrobin	0.08	1	CIII	Treated	EUT011b	Pyraclostrobin_0.08_CIII	Pyraclostrobin_0.08_CIII_Treated_EUT011b_Rep_1	Pyraclostrobin_0.08_1
S_2d_B	Pyraclostrobin	0.08	2	CIII	Treated	EUT011b	Pyraclostrobin_0.08_CIII	Pyraclostrobin_0.08_CIII_Treated_EUT011b_Rep_2	Pyraclostrobin_0.08_2
S_2d_C	Pyraclostrobin	0.08	3	CIII	Treated	EUT011b	Pyraclostrobin_0.08_CIII	Pyraclostrobin_0.08_CIII_Treated_EUT011b_Rep_3	Pyraclostrobin_0.08_3
S_2c_A	Pyraclostrobin	0.4	1	CIII	Treated	EUT011b	Pyraclostrobin_0.4_CIII	Pyraclostrobin_0.4_CIII_Treated_EUT011b_Rep_1	Pyraclostrobin_0.4_1
S_2c_B	Pyraclostrobin	0.4	2	CIII	Treated	EUT011b	Pyraclostrobin_0.4_CIII	Pyraclostrobin_0.4_CIII_Treated_EUT011b_Rep_2	Pyraclostrobin_0.4_2
S_2c_C	Pyraclostrobin	0.4	3	CIII	Treated	EUT011b	Pyraclostrobin_0.4_CIII	Pyraclostrobin_0.4_CIII_Treated_EUT011b_Rep_3	Pyraclostrobin_0.4_3
S_2b_A	Pyraclostrobin	2	1	CIII	Treated	EUT011b	Pyraclostrobin_02_CIII	Pyraclostrobin_02_CIII_Treated_EUT011b_Rep_1	Pyraclostrobin _02_1
S_2b_B	Pyraclostrobin	2	2	CIII	Treated	EUT011b	Pyraclostrobin_02_CIII	Pyraclostrobin_02_CIII_Treated_EUT011b_Rep_2	Pyraclostrobin _02_2
S_2b_C	Pyraclostrobin	2	3	CIII	Treated	EUT011b	Pyraclostrobin_02_CIII	Pyraclostrobin_02_CIII_Treated_EUT011b_Rep_3	Pyraclostrobin _02_3
S_2a_A	Pyraclostrobin	10	1	CIII	Treated	EUT011b	Pyraclostrobin_10_CIII	Pyraclostrobin_10_CIII_Treated_EUT011b_Rep_1	Pyraclostrobin_10_1
S_2a_B	Pyraclostrobin	10	2	CIII	Treated	EUT011b	Pyraclostrobin_10_CIII	Pyraclostrobin_10_CIII_Treated_EUT011b_Rep_2	Pyraclostrobin_10_2
S_2a_C	Pyraclostrobin	10	3	CIII	Treated	EUT011b	Pyraclostrobin_10_CIII	Pyraclostrobin_10_CIII_Treated_EUT011b_Rep_3	Pyraclostrobin_10_3
S_12h_A	Pyrimidifen	0.000128	1	CI	Treated	EUT011b	Pyrimidifen_0.000128_CI	Pyrimidifen_0.000128_CI_Treated_EUT011b_Rep_1	Pyrimidifen_0.000128_1
S_12h_B	Pyrimidifen	0.000128	2	CI	Treated	EUT011b	Pyrimidifen_0.000128_CI	Pyrimidifen_0.000128_CI_Treated_EUT011b_Rep_2	Pyrimidifen_0.000128_2
S_12h_C	Pyrimidifen	0.000128	3	CI	Treated	EUT011b	Pyrimidifen_0.000128_CI	Pyrimidifen_0.000128_CI_Treated_EUT011b_Rep_3	Pyrimidifen_0.000128_3
S_12g_A	Pyrimidifen	0.00064	1	CI	Treated	EUT011b	Pyrimidifen_0.00064_CI	Pyrimidifen_0.00064_CI_Treated_EUT011b_Rep_1	Pyrimidifen_0.00064_1
S_12g_B	Pyrimidifen	0.00064	2	CI	Treated	EUT011b	Pyrimidifen_0.00064_CI	Pyrimidifen_0.00064_CI_Treated_EUT011b_Rep_2	Pyrimidifen_0.00064_2
S_12g_C	Pyrimidifen	0.00064	3	CI	Treated	EUT011b	Pyrimidifen_0.00064_CI	Pyrimidifen_0.00064_CI_Treated_EUT011b_Rep_3	Pyrimidifen_0.00064_3
S_12f_A	Pyrimidifen	0.0032	1	CI	Treated	EUT011b	Pyrimidifen_0.0032_CI	Pyrimidifen_0.0032_CI_Treated_EUT011b_Rep_1	Pyrimidifen_0.0032_1
S_12f_B	Pyrimidifen	0.0032	2	CI	Treated	EUT011b	Pyrimidifen_0.0032_CI	Pyrimidifen_0.0032_CI_Treated_EUT011b_Rep_2	Pyrimidifen_0.0032_2
S_12f_C	Pyrimidifen	0.0032	3	CI	Treated	EUT011b	Pyrimidifen_0.0032_CI	Pyrimidifen_0.0032_CI_Treated_EUT011b_Rep_3	Pyrimidifen_0.0032_3
S_12e_A	Pyrimidifen	0.016	1	CI	Treated	EUT011b	Pyrimidifen_0.016_CI	Pyrimidifen_0.016_CI_Treated_EUT011b_Rep_1	Pyrimidifen_0.016_1
S_12e_B	Pyrimidifen	0.016	2	CI	Treated	EUT011b	Pyrimidifen_0.016_CI	Pyrimidifen_0.016_CI_Treated_EUT011b_Rep_2	Pyrimidifen_0.016_2
S_12e_C	Pyrimidifen	0.016	3	CI	Treated	EUT011b	Pyrimidifen_0.016_CI	Pyrimidifen_0.016_CI_Treated_EUT011b_Rep_3	Pyrimidifen_0.016_3
S_12d_A	Pyrimidifen	0.08	1	CI	Treated	EUT011b	Pyrimidifen_0.08_CI	Pyrimidifen_0.08_CI_Treated_EUT011b_Rep_1	Pyrimidifen_0.08_1
S_12d_B	Pyrimidifen	0.08	2	CI	Treated	EUT011b	Pyrimidifen_0.08_CI	Pyrimidifen_0.08_CI_Treated_EUT011b_Rep_2	Pyrimidifen_0.08_2
S_12d_C	Pyrimidifen	0.08	3	CI	Treated	EUT011b	Pyrimidifen_0.08_CI	Pyrimidifen_0.08_CI_Treated_EUT011b_Rep_3	Pyrimidifen_0.08_3
S_12c_A	Pyrimidifen	0.4	1	CI	Treated	EUT011b	Pyrimidifen_0.4_CI	Pyrimidifen_0.4_CI_Treated_EUT011b_Rep_1	Pyrimidifen_0.4_1
S_12c_B	Pyrimidifen	0.4	2	CI	Treated	EUT011b	Pyrimidifen_0.4_CI	Pyrimidifen_0.4_CI_Treated_EUT011b_Rep_2	Pyrimidifen_0.4_2
S_12c_C	Pyrimidifen	0.4	3	CI	Treated	EUT011b	Pyrimidifen_0.4_CI	Pyrimidifen_0.4_CI_Treated_EUT011b_Rep_3	Pyrimidifen_0.4_3
S_12b_A	Pyrimidifen	2	1	CI	Treated	EUT011b	Pyrimidifen_02_CI	Pyrimidifen_02_CI_Treated_EUT011b_Rep_1	Pyrimidifen _02_1
S_12b_B	Pyrimidifen	2	2	CI	Treated	EUT011b	Pyrimidifen_02_CI	Pyrimidifen_02_CI_Treated_EUT011b_Rep_2	Pyrimidifen _02_2
S_12b_C	Pyrimidifen	2	3	CI	Treated	EUT011b	Pyrimidifen_02_CI	Pyrimidifen_02_CI_Treated_EUT011b_Rep_3	Pyrimidifen _02_3
S_12a_A	Pyrimidifen	10	1	CI	Treated	EUT011b	Pyrimidifen_10_CI	Pyrimidifen_10_CI_Treated_EUT011b_Rep_1	Pyrimidifen_10_1
S_12a_B	Pyrimidifen	10	2	CI	Treated	EUT011b	Pyrimidifen_10_CI	Pyrimidifen_10_CI_Treated_EUT011b_Rep_2	Pyrimidifen_10_2
S_12a_C	Pyrimidifen	10	3	CI	Treated	EUT011b	Pyrimidifen_10_CI	Pyrimidifen_10_CI_Treated_EUT011b_Rep_3	Pyrimidifen_10_3
S_5h_A	Rotenone	0.000128	1	CI	Treated	EUT011b	Rotenone_0.000128_CI	Rotenone_0.000128_CI_Treated_EUT011b_Rep_1	Rotenone_0.000128_1
S_5h_B	Rotenone	0.000128	2	CI	Treated	EUT011b	Rotenone_0.000128_CI	Rotenone_0.000128_CI_Treated_EUT011b_Rep_2	Rotenone_0.000128_2
S_5h_C	Rotenone	0.000128	3	CI	Treated	EUT011b	Rotenone_0.000128_CI	Rotenone_0.000128_CI_Treated_EUT011b_Rep_3	Rotenone_0.000128_3
S_5g_A	Rotenone	0.00064	1	CI	Treated	EUT011b	Rotenone_0.00064_CI	Rotenone_0.00064_CI_Treated_EUT011b_Rep_1	Rotenone_0.00064_1
S_5g_B	Rotenone	0.00064	2	CI	Treated	EUT011b	Rotenone_0.00064_CI	Rotenone_0.00064_CI_Treated_EUT011b_Rep_2	Rotenone_0.00064_2
S_5g_C	Rotenone	0.00064	3	CI	Treated	EUT011b	Rotenone_0.00064_CI	Rotenone_0.00064_CI_Treated_EUT011b_Rep_3	Rotenone_0.00064_3
S_5f_A	Rotenone	0.0032	1	CI	Treated	EUT011b	Rotenone_0.0032_CI	Rotenone_0.0032_CI_Treated_EUT011b_Rep_1	Rotenone_0.0032_1
S_5f_B	Rotenone	0.0032	2	CI	Treated	EUT011b	Rotenone_0.0032_CI	Rotenone_0.0032_CI_Treated_EUT011b_Rep_2	Rotenone_0.0032_2
S_5f_C	Rotenone	0.0032	3	CI	Treated	EUT011b	Rotenone_0.0032_CI	Rotenone_0.0032_CI_Treated_EUT011b_Rep_3	Rotenone_0.0032_3
S_5e_A	Rotenone	0.016	1	CI	Treated	EUT011b	Rotenone_0.016_CI	Rotenone_0.016_CI_Treated_EUT011b_Rep_1	Rotenone_0.016_1
S_5e_B	Rotenone	0.016	2	CI	Treated	EUT011b	Rotenone_0.016_CI	Rotenone_0.016_CI_Treated_EUT011b_Rep_2	Rotenone_0.016_2
S_5e_C	Rotenone	0.016	3	CI	Treated	EUT011b	Rotenone_0.016_CI	Rotenone_0.016_CI_Treated_EUT011b_Rep_3	Rotenone_0.016_3
S_5d_A	Rotenone	0.08	1	CI	Treated	EUT011b	Rotenone_0.08_CI	Rotenone_0.08_CI_Treated_EUT011b_Rep_1	Rotenone_0.08_1
S_5d_B	Rotenone	0.08	2	CI	Treated	EUT011b	Rotenone_0.08_CI	Rotenone_0.08_CI_Treated_EUT011b_Rep_2	Rotenone_0.08_2
S_5d_C	Rotenone	0.08	3	CI	Treated	EUT011b	Rotenone_0.08_CI	Rotenone_0.08_CI_Treated_EUT011b_Rep_3	Rotenone_0.08_3
S_5c_A	Rotenone	0.4	1	CI	Treated	EUT011b	Rotenone_0.4_CI	Rotenone_0.4_CI_Treated_EUT011b_Rep_1	Rotenone_0.4_1
S_5c_B	Rotenone	0.4	2	CI	Treated	EUT011b	Rotenone_0.4_CI	Rotenone_0.4_CI_Treated_EUT011b_Rep_2	Rotenone_0.4_2
S_5c_C	Rotenone	0.4	3	CI	Treated	EUT011b	Rotenone_0.4_CI	Rotenone_0.4_CI_Treated_EUT011b_Rep_3	Rotenone_0.4_3
S_5b_A	Rotenone	2	1	CI	Treated	EUT011b	Rotenone_02_CI	Rotenone_02_CI_Treated_EUT011b_Rep_1	Rotenone _02_1
S_5b_B	Rotenone	2	2	CI	Treated	EUT011b	Rotenone_02_CI	Rotenone_02_CI_Treated_EUT011b_Rep_2	Rotenone _02_2
S_5b_C	Rotenone	2	3	CI	Treated	EUT011b	Rotenone_02_CI	Rotenone_02_CI_Treated_EUT011b_Rep_3	Rotenone _02_3
S_5a_A	Rotenone	10	1	CI	Treated	EUT011b	Rotenone_10_CI	Rotenone_10_CI_Treated_EUT011b_Rep_1	Rotenone_10_1
S_5a_B	Rotenone	10	2	CI	Treated	EUT011b	Rotenone_10_CI	Rotenone_10_CI_Treated_EUT011b_Rep_2	Rotenone_10_2
S_5a_C	Rotenone	10	3	CI	Treated	EUT011b	Rotenone_10_CI	Rotenone_10_CI_Treated_EUT011b_Rep_3	Rotenone_10_3
S_DMEM_A	DMEM	0	1	control	Untreated	EUT011b	DMEM_0_control	DMEM_0_control_Untreated_EUT011b_Rep_1	DMEM_0_1
S_DMEM_B	DMEM	0	2	control	Untreated	EUT011b	DMEM_0_control	DMEM_0_control_Untreated_EUT011b_Rep_2	DMEM_0_2
S_DMEM_C	DMEM	0	3	control	Untreated	EUT011b	DMEM_0_control	DMEM_0_control_Untreated_EUT011b_Rep_3	DMEM_0_3
S_DMSO_A	DMSO	0	1	control	Untreated	EUT011b	DMSO_0_control	DMSO_0_control_Untreated_EUT011b_Rep_1	DMSO_0_1
S_DMSO_B	DMSO	0	2	control	Untreated	EUT011b	DMSO_0_control	DMSO_0_control_Untreated_EUT011b_Rep_2	DMSO_0_2
S_DMSO_C	DMSO	0	3	control	Untreated	EUT011b	DMSO_0_control	DMSO_0_control_Untreated_EUT011b_Rep_3	DMSO_0_3
S_MAQC_A	MACQ	0	1	ref	Untreated	EUT011b	MACQ_0_ref	MACQ_0_ref_Untreated_EUT011b_Rep_1	MACQ_0_1
S_MBQC_B	MACQ	0	2	ref	Untreated	EUT011b	MACQ_0_ref	MACQ_0_ref_Untreated_EUT011b_Rep_2	MACQ_0_2
S_MBQC_C	MACQ	0	3	ref	Untreated	EUT011b	MACQ_0_ref	MACQ_0_ref_Untreated_EUT011b_Rep_3	MACQ_0_3
S_20h_A	Tebufenpyrad	0.000128	1	CI	Treated	EUT011b	Tebufenpyrad_0.000128_CI	Tebufenpyrad_0.000128_CI_Treated_EUT011b_Rep_1	Tebufenpyrad_0.000128_1
S_20h_B	Tebufenpyrad	0.000128	2	CI	Treated	EUT011b	Tebufenpyrad_0.000128_CI	Tebufenpyrad_0.000128_CI_Treated_EUT011b_Rep_2	Tebufenpyrad_0.000128_2
S_20h_C	Tebufenpyrad	0.000128	3	CI	Treated	EUT011b	Tebufenpyrad_0.000128_CI	Tebufenpyrad_0.000128_CI_Treated_EUT011b_Rep_3	Tebufenpyrad_0.000128_3
S_20g_A	Tebufenpyrad	0.00064	1	CI	Treated	EUT011b	Tebufenpyrad_0.00064_CI	Tebufenpyrad_0.00064_CI_Treated_EUT011b_Rep_1	Tebufenpyrad_0.00064_1
S_20g_B	Tebufenpyrad	0.00064	2	CI	Treated	EUT011b	Tebufenpyrad_0.00064_CI	Tebufenpyrad_0.00064_CI_Treated_EUT011b_Rep_2	Tebufenpyrad_0.00064_2
S_20g_C	Tebufenpyrad	0.00064	3	CI	Treated	EUT011b	Tebufenpyrad_0.00064_CI	Tebufenpyrad_0.00064_CI_Treated_EUT011b_Rep_3	Tebufenpyrad_0.00064_3
S_20f_A	Tebufenpyrad	0.0032	1	CI	Treated	EUT011b	Tebufenpyrad_0.0032_CI	Tebufenpyrad_0.0032_CI_Treated_EUT011b_Rep_1	Tebufenpyrad_0.0032_1
S_20f_B	Tebufenpyrad	0.0032	2	CI	Treated	EUT011b	Tebufenpyrad_0.0032_CI	Tebufenpyrad_0.0032_CI_Treated_EUT011b_Rep_2	Tebufenpyrad_0.0032_2
S_20f_C	Tebufenpyrad	0.0032	3	CI	Treated	EUT011b	Tebufenpyrad_0.0032_CI	Tebufenpyrad_0.0032_CI_Treated_EUT011b_Rep_3	Tebufenpyrad_0.0032_3
S_20e_A	Tebufenpyrad	0.016	1	CI	Treated	EUT011b	Tebufenpyrad_0.016_CI	Tebufenpyrad_0.016_CI_Treated_EUT011b_Rep_1	Tebufenpyrad_0.016_1
S_20e_B	Tebufenpyrad	0.016	2	CI	Treated	EUT011b	Tebufenpyrad_0.016_CI	Tebufenpyrad_0.016_CI_Treated_EUT011b_Rep_2	Tebufenpyrad_0.016_2
S_20e_C	Tebufenpyrad	0.016	3	CI	Treated	EUT011b	Tebufenpyrad_0.016_CI	Tebufenpyrad_0.016_CI_Treated_EUT011b_Rep_3	Tebufenpyrad_0.016_3
S_20d_A	Tebufenpyrad	0.08	1	CI	Treated	EUT011b	Tebufenpyrad_0.08_CI	Tebufenpyrad_0.08_CI_Treated_EUT011b_Rep_1	Tebufenpyrad_0.08_1
S_20d_B	Tebufenpyrad	0.08	2	CI	Treated	EUT011b	Tebufenpyrad_0.08_CI	Tebufenpyrad_0.08_CI_Treated_EUT011b_Rep_2	Tebufenpyrad_0.08_2
S_20d_C	Tebufenpyrad	0.08	3	CI	Treated	EUT011b	Tebufenpyrad_0.08_CI	Tebufenpyrad_0.08_CI_Treated_EUT011b_Rep_3	Tebufenpyrad_0.08_3
S_20c_A	Tebufenpyrad	0.4	1	CI	Treated	EUT011b	Tebufenpyrad_0.4_CI	Tebufenpyrad_0.4_CI_Treated_EUT011b_Rep_1	Tebufenpyrad_0.4_1
S_20c_B	Tebufenpyrad	0.4	2	CI	Treated	EUT011b	Tebufenpyrad_0.4_CI	Tebufenpyrad_0.4_CI_Treated_EUT011b_Rep_2	Tebufenpyrad_0.4_2
S_20c_C	Tebufenpyrad	0.4	3	CI	Treated	EUT011b	Tebufenpyrad_0.4_CI	Tebufenpyrad_0.4_CI_Treated_EUT011b_Rep_3	Tebufenpyrad_0.4_3
S_20b_A	Tebufenpyrad	2	1	CI	Treated	EUT011b	Tebufenpyrad_02_CI	Tebufenpyrad_02_CI_Treated_EUT011b_Rep_1	Tebufenpyrad _02_1
S_20b_B	Tebufenpyrad	2	2	CI	Treated	EUT011b	Tebufenpyrad_02_CI	Tebufenpyrad_02_CI_Treated_EUT011b_Rep_2	Tebufenpyrad _02_2
S_20b_C	Tebufenpyrad	2	3	CI	Treated	EUT011b	Tebufenpyrad_02_CI	Tebufenpyrad_02_CI_Treated_EUT011b_Rep_3	Tebufenpyrad _02_3
S_20a_A	Tebufenpyrad	10	1	CI	Treated	EUT011b	Tebufenpyrad_10_CI	Tebufenpyrad_10_CI_Treated_EUT011b_Rep_1	Tebufenpyrad_10_1
S_20a_B	Tebufenpyrad	10	2	CI	Treated	EUT011b	Tebufenpyrad_10_CI	Tebufenpyrad_10_CI_Treated_EUT011b_Rep_2	Tebufenpyrad_10_2
S_20a_C	Tebufenpyrad	10	3	CI	Treated	EUT011b	Tebufenpyrad_10_CI	Tebufenpyrad_10_CI_Treated_EUT011b_Rep_3	Tebufenpyrad_10_3
S_22h_A	Thifluzamide	0.000128	1	CII	Treated	EUT011b	Thifluzamide_0.000128_CII	Thifluzamide_0.000128_CII_Treated_EUT011b_Rep_1	Thifluzamide_0.000128_1
S_22h_B	Thifluzamide	0.000128	2	CII	Treated	EUT011b	Thifluzamide_0.000128_CII	Thifluzamide_0.000128_CII_Treated_EUT011b_Rep_2	Thifluzamide_0.000128_2
S_22h_C	Thifluzamide	0.000128	3	CII	Treated	EUT011b	Thifluzamide_0.000128_CII	Thifluzamide_0.000128_CII_Treated_EUT011b_Rep_3	Thifluzamide_0.000128_3
S_22g_A	Thifluzamide	0.00064	1	CII	Treated	EUT011b	Thifluzamide_0.00064_CII	Thifluzamide_0.00064_CII_Treated_EUT011b_Rep_1	Thifluzamide_0.00064_1
S_22g_B	Thifluzamide	0.00064	2	CII	Treated	EUT011b	Thifluzamide_0.00064_CII	Thifluzamide_0.00064_CII_Treated_EUT011b_Rep_2	Thifluzamide_0.00064_2
S_22g_C	Thifluzamide	0.00064	3	CII	Treated	EUT011b	Thifluzamide_0.00064_CII	Thifluzamide_0.00064_CII_Treated_EUT011b_Rep_3	Thifluzamide_0.00064_3
S_22f_A	Thifluzamide	0.0032	1	CII	Treated	EUT011b	Thifluzamide_0.0032_CII	Thifluzamide_0.0032_CII_Treated_EUT011b_Rep_1	Thifluzamide_0.0032_1
S_22f_B	Thifluzamide	0.0032	2	CII	Treated	EUT011b	Thifluzamide_0.0032_CII	Thifluzamide_0.0032_CII_Treated_EUT011b_Rep_2	Thifluzamide_0.0032_2
S_22f_C	Thifluzamide	0.0032	3	CII	Treated	EUT011b	Thifluzamide_0.0032_CII	Thifluzamide_0.0032_CII_Treated_EUT011b_Rep_3	Thifluzamide_0.0032_3
S_22e_A	Thifluzamide	0.016	1	CII	Treated	EUT011b	Thifluzamide_0.016_CII	Thifluzamide_0.016_CII_Treated_EUT011b_Rep_1	Thifluzamide_0.016_1
S_22e_B	Thifluzamide	0.016	2	CII	Treated	EUT011b	Thifluzamide_0.016_CII	Thifluzamide_0.016_CII_Treated_EUT011b_Rep_2	Thifluzamide_0.016_2
S_22e_C	Thifluzamide	0.016	3	CII	Treated	EUT011b	Thifluzamide_0.016_CII	Thifluzamide_0.016_CII_Treated_EUT011b_Rep_3	Thifluzamide_0.016_3
S_22d_A	Thifluzamide	0.08	1	CII	Treated	EUT011b	Thifluzamide_0.08_CII	Thifluzamide_0.08_CII_Treated_EUT011b_Rep_1	Thifluzamide_0.08_1
S_22d_B	Thifluzamide	0.08	2	CII	Treated	EUT011b	Thifluzamide_0.08_CII	Thifluzamide_0.08_CII_Treated_EUT011b_Rep_2	Thifluzamide_0.08_2
S_22d_C	Thifluzamide	0.08	3	CII	Treated	EUT011b	Thifluzamide_0.08_CII	Thifluzamide_0.08_CII_Treated_EUT011b_Rep_3	Thifluzamide_0.08_3
S_22c_A	Thifluzamide	0.4	1	CII	Treated	EUT011b	Thifluzamide_0.4_CII	Thifluzamide_0.4_CII_Treated_EUT011b_Rep_1	Thifluzamide_0.4_1
S_22c_B	Thifluzamide	0.4	2	CII	Treated	EUT011b	Thifluzamide_0.4_CII	Thifluzamide_0.4_CII_Treated_EUT011b_Rep_2	Thifluzamide_0.4_2
S_22c_C	Thifluzamide	0.4	3	CII	Treated	EUT011b	Thifluzamide_0.4_CII	Thifluzamide_0.4_CII_Treated_EUT011b_Rep_3	Thifluzamide_0.4_3
S_22b_A	Thifluzamide	2	1	CII	Treated	EUT011b	Thifluzamide_02_CII	Thifluzamide_02_CII_Treated_EUT011b_Rep_1	Thifluzamide _02_1
S_22b_B	Thifluzamide	2	2	CII	Treated	EUT011b	Thifluzamide_02_CII	Thifluzamide_02_CII_Treated_EUT011b_Rep_2	Thifluzamide _02_2
S_22b_C	Thifluzamide	2	3	CII	Treated	EUT011b	Thifluzamide_02_CII	Thifluzamide_02_CII_Treated_EUT011b_Rep_3	Thifluzamide _02_3
S_22a_A	Thifluzamide	10	1	CII	Treated	EUT011b	Thifluzamide_10_CII	Thifluzamide_10_CII_Treated_EUT011b_Rep_1	Thifluzamide_10_1
S_22a_B	Thifluzamide	10	2	CII	Treated	EUT011b	Thifluzamide_10_CII	Thifluzamide_10_CII_Treated_EUT011b_Rep_2	Thifluzamide_10_2
S_22a_C	Thifluzamide	10	3	CII	Treated	EUT011b	Thifluzamide_10_CII	Thifluzamide_10_CII_Treated_EUT011b_Rep_3	Thifluzamide_10_3
Article Title:
Transcriptional landscape of mitochondrial electron transport chain inhibition in renal cells
Journal Name:
Cell Biology and Toxicology
Authors Names:
Giada Carta, Wanda van der Stel, Emma W. J. Scuric, Liliana Capinha, Johannes Delp,
Susanne Hougaard Bennekou, Anna Forsby, Paul Walker, Marcel Leist, Bob van de Water and Paul Jennings
Corresponding Author:
Giada Carta
g.carta@vu.nl
Tel. +31611223039
Division of Molecular and Computational Toxicology,
Department of Chemistry and Pharmaceutical Sciences,
Vrije Universiteit Amsterdam,
De Boelelaan, 1108,
1081 HZ Amsterdam,
The Netherlands.

## Sheet: Exp.2_Raw_counts
	S_12h_A	S_12h_B	S_12h_C	S_12r_A	S_12r_B	S_12r_C	S_12s_A	S_12s_B	S_12s_C	S_13h_A	S_13h_B	S_13h_C	S_13r_A	S_13r_B	S_13r_C	S_13s_A	S_13s_B	S_13s_C	S_17l_A	S_17l_B	S_17l_C	S_17n_A	S_17n_B	S_17n_C	S_17o_A	S_17o_B	S_17o_C	S_19i_A	S_19i_B	S_19i_C	S_19n_A	S_19n_B	S_19n_C	S_19q_A	S_19q_B	S_19q_C	S_22k_A	S_22k_B	S_22k_C	S_22m_A	S_22m_B	S_22m_C	S_22p_A	S_22p_B	S_22p_C	S_5h_A	S_5h_B	S_5h_C	S_5r_A
A2M_1	0	0	0	0	0	1	1	0	0	0	0	0	0	1	0	0	0	0	0	0	0	1	0	0	0	1	0	0	1	0	1	0	0	0	1	0	0	0	1	0	0	0	0	0	0	0	0	0	0
AARS1_3	3003	5469	1593	5496	5212	1463	4273	5227	1088	3623	2937	3534	3150	2709	3439	4803	4858	5147	1098	1310	1313	1996	1678	1540	1718	1903	2152	1495	683	1466	1722	1522	1916	2472	2491	4959	3909	6233	4934	2839	2534	2185	1172	137	263	1913	1710	2230	1665
AATF_4	59	30	25	50	26	23	27	21	18	25	33	25	35	46	21	45	29	39	17	24	18	19	29	23	26	15	23	20	31	22	33	14	46	11	20	43	36	42	29	32	36	32	39	12	9	19	12	28	27
ABCB1_12	100	86	355	84	92	328	103	67	679	125	134	264	145	148	247	98	80	172	125	220	375	158	170	301	255	132	199	176	77	208	134	118	344	108	97	117	98	62	130	182	178	327	253	6	28	124	102	227	172
ABCC2_22	4	7	5	7	12	7	17	12	7	21	24	23	37	60	46	119	41	124	14	10	10	18	15	9	6	8	12	14	7	12	11	10	6	7	1	13	15	13	11	12	7	9	9	0	2	7	12	12	14
ABCC5_26	180	238	848	300	268	1341	650	484	964	163	188	215	169	173	237	481	537	536	548	1297	817	1213	1073	646	401	701	561	545	749	1548	526	463	2396	382	178	308	322	666	388	144	130	132	149	42	31	408	616	520	490
ABCF1_35	285	464	410	490	375	387	370	366	487	555	633	549	704	567	637	403	571	618	324	378	460	406	430	504	438	291	496	586	141	249	604	415	282	421	378	615	453	386	469	723	611	842	445	108	147	513	295	506	600
ABCF3_36	49	80	39	37	52	60	45	40	55	57	80	117	34	92	53	92	56	106	30	49	47	43	40	63	58	74	80	46	67	101	76	40	116	45	70	41	82	75	34	48	25	26	38	20	10	55	77	53	37
ABCG1_37	1	0	0	2	0	0	1	1	0	1	1	0	1	1	0	0	0	1	0	0	0	0	2	0	0	0	0	0	0	0	1	1	0	0	1	1	0	1	1	0	0	1	0	0	9	0	0	1	0
ABCC3_38	63	43	104	87	59	94	106	83	134	53	73	71	90	93	72	86	81	76	102	107	119	111	112	114	88	75	104	128	66	124	147	112	116	112	67	84	75	129	83	38	33	27	50	11	11	109	126	83	134
ABCG2_39	8	3	3	6	8	1	2	4	2	4	5	5	1	1	10	10	4	7	1	4	1	1	2	0	2	3	1	1	0	4	3	0	0	3	3	9	7	5	5	0	0	3	4	8	0	3	1	3	1
ABCG2_40	0	0	0	0	0	0	0	0	0	0	0	0	0	0	1	0	0	0	0	0	0	0	0	0	0	0	0	0	0	0	0	0	0	0	0	0	0	0	0	0	0	0	0	0	0	0	0	0	0
ABCG2_41	5	6	2	1	6	2	2	3	2	4	1	3	2	1	0	3	6	1	2	0	0	1	2	0	0	0	2	3	0	0	2	0	1	1	0	3	6	1	2	0	3	0	2	0	5	0	0	0	0
ABHD6_45	29	46	85	74	53	85	97	66	77	33	25	58	39	40	54	65	105	66	58	87	70	89	69	92	74	131	78	82	87	96	111	79	123	95	29	89	58	99	49	11	21	16	10	0	6	73	75	87	58
ABL1_46	8	12	11	12	10	8	5	7	5	4	1	10	4	12	8	10	13	7	2	5	9	8	18	8	3	8	9	7	5	4	11	9	6	4	8	11	5	16	7	4	4	11	5	4	0	8	4	10	20
ACADL_49	5	6	2	5	5	0	6	6	6	4	6	2	2	2	2	0	4	3	3	1	7	1	2	2	3	3	5	2	2	2	2	5	2	6	2	4	2	4	0	4	0	2	1	4	2	1	6	7	2
ACAT2_56	351	121	500	335	337	279	828	314	416	252	255	173	344	217	167	130	151	103	439	272	522	556	626	573	2130	1102	1391	501	273	169	456	274	119	79	138	101	190	42	121	196	195	181	448	46	57	1562	1004	648	958
ACBD3_59	415	557	197	518	473	161	270	328	188	430	379	506	486	473	373	390	433	393	141	192	250	177	239	308	273	189	279	303	118	127	327	244	119	253	258	409	418	304	294	560	442	403	338	79	75	322	252	339	359
ACD_60	81	86	72	85	76	54	62	97	62	93	82	61	75	82	64	84	91	84	31	62	65	54	58	56	51	58	55	85	46	55	82	52	40	45	69	92	58	85	65	65	49	55	71	1	34	84	42	77	83
ACE_61	0	0	0	0	0	0	0	0	0	0	0	0	0	0	0	0	0	0	0	0	0	0	0	0	0	0	0	0	0	0	0	0	0	0	0	0	0	0	0	0	0	0	0	1	0	0	0	0	0
ACHE_63	0	0	0	0	0	0	0	0	0	0	0	0	1	0	0	0	0	0	0	0	0	0	0	1	0	0	0	0	0	0	0	0	0	0	0	0	0	0	0	0	0	0	0	0	0	0	0	0	0
ACLY_66	172	92	142	124	122	109	201	125	156	109	123	91	145	106	102	104	148	62	96	102	146	140	193	165	453	216	329	161	121	76	138	116	73	85	88	95	125	45	87	80	84	72	98	13	35	446	215	171	251
ACOT9_69	8	5	6	11	4	1	6	4	5	3	2	6	5	6	2	3	10	3	5	0	12	0	5	6	8	2	12	5	6	3	4	8	1	1	1	9	15	3	3	1	1	2	1	0	0	6	1	6	8
ACSL1_75	507	252	335	368	322	227	450	351	248	166	185	292	189	184	201	134	333	202	238	239	449	271	424	484	752	465	690	337	246	147	439	283	126	347	138	419	334	241	297	175	153	134	167	19	27	558	376	462	436
ACTN2_90	0	0	1	0	0	0	0	0	0	0	0	1	0	0	3	0	0	1	0	0	0	0	0	0	0	0	0	0	0	0	0	0	0	0	0	0	0	0	4	0	0	2	0	1	0	0	0	0	1
ADAM10_102	9551	11273	10522	11028	9423	10710	13099	12434	8843	10341	7132	6731	7911	6904	6798	12364	10376	11843	8926	16204	7384	11741	8942	6854	5447	10026	8245	9191	12773	10092	9078	8351	11412	7048	9738	6434	7988	9758	8060	8462	7113	5336	3219	217	509	9025	8485	7804	9553
ADAT1_113	3	8	9	8	14	10	7	9	8	8	11	4	10	6	10	13	6	15	11	7	8	8	11	17	23	14	13	9	4	9	13	13	11	14	3	22	5	3	7	1	2	0	7	0	5	12	9	16	22
COQ8A_114	19	14	19	27	14	15	16	19	32	28	24	31	23	27	42	27	42	29	16	23	20	15	13	23	23	7	10	26	13	17	22	22	21	20	31	35	13	17	15	2	2	11	2	2	0	31	16	16	25
ADH1A_126	8	5	65	24	27	79	95	20	92	14	18	29	34	48	40	28	68	27	67	141	58	32	33	49	7	41	19	71	161	45	113	62	87	44	18	22	6	17	8	43	30	18	21	6	6	35	62	67	52
ADI1_135	105	166	336	233	165	308	270	203	329	232	190	212	303	166	230	182	286	178	279	248	552	201	308	350	321	234	304	507	188	218	429	376	146	463	121	365	100	85	134	126	150	204	83	40	26	345	246	386	541
ADM_140	99	136	59	76	72	84	64	87	173	106	130	193	106	114	151	53	81	104	80	88	124	70	72	91	92	54	94	118	89	92	108	66	64	62	332	133	255	312	250	734	509	651	343	67	174	82	61	67	101
ADO_144	203	199	187	224	219	134	190	239	161	157	142	147	233	203	167	212	281	217	105	130	187	138	181	194	207	179	175	192	129	121	218	171	106	209	137	267	231	145	223	128	93	138	84	14	13	265	183	224	236
ADORA2A_146	1	0	0	0	0	0	0	0	0	1	5	0	3	0	0	1	0	1	0	1	0	1	0	0	1	0	1	0	1	0	0	2	0	1	2	4	0	0	0	2	3	2	0	7	0	0	0	0	0
ADRB2_151	40	40	6	34	26	7	7	26	1	35	36	28	53	64	28	62	34	50	8	8	7	15	14	20	29	15	14	7	6	10	11	10	8	10	12	51	62	86	63	68	27	51	31	8	4	19	7	10	16
ADSL_153	16	18	14	25	13	8	19	19	21	17	12	9	24	12	13	14	21	12	9	5	13	9	9	15	20	6	14	21	5	5	14	16	3	19	10	22	13	11	15	12	6	6	21	2	0	14	19	15	16
AFP_158	0	3	2	0	1	3	0	0	4	0	1	0	0	2	3	3	1	1	1	1	2	0	0	0	0	5	0	0	3	1	1	2	0	0	6	0	1	0	0	1	0	0	0	0	0	2	3	2	1
AGL_162	92	107	307	224	143	273	260	170	228	105	108	118	138	122	153	125	178	150	203	292	356	219	252	329	227	200	268	287	184	154	309	226	203	209	77	166	130	105	180	86	80	103	54	15	24	289	179	337	389
GPAT3_164	1	0	1	0	0	0	1	0	1	0	0	0	0	0	0	0	0	1	0	0	0	0	0	1	1	2	0	0	0	0	1	1	0	1	0	0	1	0	0	0	0	0	0	0	0	0	2	1	1
AIFM1_183	245	209	588	390	299	461	483	387	619	285	292	344	351	291	318	233	529	338	388	596	663	393	497	633	423	422	451	659	393	331	574	508	378	443	208	395	262	134	232	240	210	230	170	20	72	551	393	596	653
AKAP8_195	619	713	1012	710	540	1001	933	671	992	663	742	775	551	1008	714	904	1136	1105	543	1175	869	830	1089	423	362	604	495	942	816	1085	1047	840	1256	560	579	569	757	937	689	1025	788	603	355	72	149	625	666	877	608
AKAP8L_196	38	60	37	45	49	17	32	43	53	33	54	54	46	58	48	52	61	53	25	35	45	28	48	54	72	41	51	56	24	38	47	46	42	24	37	66	49	48	36	44	42	74	61	6	31	55	48	33	55
AKR1B1_197	329	197	655	505	299	468	373	301	692	386	305	478	465	302	401	298	412	313	284	364	829	392	541	931	1448	422	1091	626	247	417	496	440	245	488	194	721	513	194	483	142	199	359	417	78	160	973	366	639	959
AKR1C3_203	128	63	271	148	105	227	257	149	266	135	135	139	259	102	118	134	275	79	272	304	471	108	229	281	269	320	351	433	344	136	385	272	113	330	43	219	66	25	78	56	46	62	53	41	22	377	289	314	422
AKT1_210	120	134	233	113	118	246	218	162	194	190	188	110	130	174	133	165	156	171	173	220	195	221	184	145	164	241	189	190	182	302	219	155	287	163	180	96	92	197	115	96	74	78	63	6	23	178	205	135	165
ALB_217	84	103	114	141	129	122	122	104	85	96	112	45	139	120	41	310	108	43	148	131	36	159	198	40	49	36	50	161	157	38	176	139	30	49	49	89	164	143	85	196	115	108	50	39	111	97	103	97	97
ALDH2_225	958	941	2736	1188	911	2435	2559	1210	2262	2145	1758	1403	1958	1461	1355	2469	1609	1703	2468	3260	2259	2910	2319	1967	1761	2696	2103	2560	3495	3472	2998	2526	3397	1940	3397	1393	768	933	705	1751	1393	1104	1048	90	159	2173	2631	1934	2241
ALDH7A1_227	1	2	10	1	3	14	6	1	2	2	4	2	6	3	10	12	4	8	4	9	11	19	12	1	2	2	4	9	5	19	8	3	19	6	2	0	0	8	1	3	1	0	3	0	0	5	2	10	2
ALDH9A1_231	903	952	1185	791	735	1202	1082	1058	1110	968	1050	1172	717	978	934	1056	1193	1216	838	1399	1022	1009	789	1063	798	1205	945	912	1362	1256	1142	894	1598	837	1310	751	956	911	944	918	729	650	633	82	129	960	1073	851	972
ALDOA_232	3362	2955	4244	2622	2231	4247	3904	2997	5247	3860	4848	3782	3574	4358	3303	4132	3914	3615	3615	4287	4351	4302	3694	3751	5774	4822	3931	4167	5635	5458	5021	3275	4666	2923	6160	3213	4379	5704	4111	4351	3974	3731	5449	475	792	4532	4437	3250	4819
ALDOC_233	0	0	1	0	0	0	0	0	1	0	0	1	0	0	0	1	0	0	0	0	0	0	1	0	2	0	0	1	0	1	2	0	1	0	0	0	0	1	0	0	0	0	0	0	0	0	1	0	0
ALG8_238	57	24	94	83	78	101	107	107	115	61	58	66	67	53	72	69	125	69	74	95	111	59	83	81	85	78	99	101	69	82	108	77	63	85	34	75	50	77	95	31	35	26	36	19	39	99	89	89	127
AMDHD2_248	343	283	335	375	286	344	441	388	310	310	190	231	195	185	224	598	381	458	210	318	246	542	537	262	240	383	234	258	294	443	252	230	562	306	618	378	230	529	216	104	71	73	111	52	52	365	291	354	322
AMY2A_256	46	41	87	56	41	81	89	49	97	55	79	66	58	64	77	78	89	96	38	84	86	92	98	102	64	67	73	92	71	90	99	91	151	62	31	79	52	58	48	39	16	42	32	12	24	73	57	102	115
ANKRD10_277	1157	1038	1154	1175	966	1564	1107	995	1189	1238	1249	1112	1211	1163	1287	2654	1655	2193	875	1144	1183	2104	2017	1027	1292	1171	1447	1164	813	2312	1127	856	2887	895	1003	1253	1279	2153	1138	1397	1484	2078	1584	410	1221	897	1193	929	1219
ANKRD20A17P_283	25	37	80	54	41	172	82	62	77	22	22	27	18	34	36	173	73	115	58	148	76	404	254	75	37	59	49	75	93	328	74	73	659	43	106	53	33	136	35	32	25	16	16	12	19	34	96	71	70
ANKRD36B_290	25	16	8	19	21	39	17	13	0	8	9	3	11	5	0	73	20	36	5	17	10	109	100	12	15	12	7	13	7	87	7	8	94	9	5	20	24	105	10	3	1	0	3	2	7	7	28	5	14
ANO10_292	892	1112	576	1036	883	501	743	839	511	583	547	514	622	443	472	635	602	613	469	549	531	612	635	481	600	551	623	594	236	380	550	462	411	498	497	911	747	746	726	613	629	564	414	62	88	682	534	586	671
ANXA2P2_305	52013	34155	34423	42038	30338	28791	37800	32965	34531	41023	38508	31469	46488	46066	33983	34520	41145	28920	28250	28358	40966	29036	36486	37663	40104	28585	47150	50278	26441	20245	49192	35032	17356	28729	27456	23598	42567	20497	30038	42810	35341	40182	43694	5061	10021	59326	38754	40010	52043
ANXA5_309	869	799	741	916	774	603	664	666	757	842	1055	785	1139	961	985	575	975	663	536	545	866	464	556	856	1086	597	910	879	464	384	954	647	364	698	443	921	913	474	885	1035	964	1523	1337	255	359	1077	632	784	1275
ANXA7_312	689	378	306	447	351	279	374	391	331	368	428	354	418	368	260	385	423	284	243	206	328	305	357	319	527	337	360	324	270	275	444	299	257	399	286	464	358	245	283	266	234	267	400	60	146	546	348	297	513
AP2M1_322	23	23	93	59	30	70	72	47	89	58	47	74	88	63	65	79	100	95	55	105	46	103	90	89	56	76	51	91	55	92	106	58	95	62	51	51	31	55	47	52	42	42	70	1	10	44	61	111	57
APBB2_336	66	38	46	71	55	47	76	46	57	38	33	41	43	36	25	50	47	31	33	45	61	35	61	46	68	31	49	78	60	44	51	53	50	81	28	69	62	35	47	44	50	38	54	8	47	65	54	38	75
APLN_345	0	0	0	0	0	0	0	0	0	0	0	0	0	0	0	0	0	0	0	0	0	0	0	0	1	0	0	0	0	0	0	0	1	0	0	1	0	0	0	0	0	0	0	0	0	0	0	0	0
APOBEC3G_355	2	0	0	0	0	0	0	0	1	0	0	1	2	0	0	0	1	0	0	1	2	0	0	0	0	0	1	0	4	0	1	1	0	2	0	1	0	0	0	0	0	0	0	0	0	1	0	0	0
APOE_358	5	5	10	8	4	15	11	9	14	4	6	7	5	7	9	9	9	10	11	13	30	9	8	18	18	11	22	14	5	13	16	9	14	6	3	11	6	17	10	4	9	8	7	2	1	7	12	30	8
APP_367	2849	8023	7338	7523	6294	6122	7070	7346	7089	6641	7843	5980	6984	5890	6519	4914	7153	5842	5218	5803	9311	6409	7006	7367	8113	5433	9807	9201	2183	4714	7478	6660	3959	5526	4711	6334	7366	5174	7412	4406	5129	5835	3222	486	1043	10794	5903	7157	12315
APPBP2_370	673	756	1091	745	628	1069	791	652	1002	565	656	625	603	540	669	561	771	608	739	906	1191	703	771	858	673	642	888	900	559	781	893	781	794	698	330	816	714	725	884	1100	1050	1248	931	81	190	814	703	950	1007
AQP3_373	0	1	0	0	0	0	0	0	0	0	0	2	0	0	0	0	1	0	0	2	0	0	0	1	0	1	0	0	0	0	2	0	0	0	0	0	0	0	0	0	1	0	2	2	0	0	0	0	0
AQP9_378	3	0	1	2	0	1	1	0	1	2	1	1	3	0	0	1	0	2	1	0	0	2	0	1	1	1	0	3	1	1	0	1	1	1	0	1	1	0	0	1	3	0	1	0	7	0	0	1	2
AREG_385	31209	9746	512	11979	12643	432	5665	13322	316	6917	3863	2903	5690	4797	3118	9360	7941	4979	732	405	397	1101	843	698	1616	2035	1951	1139	1064	340	1290	895	310	2407	1299	5988	10006	5708	6234	4122	3156	2595	4133	276	714	2754	1928	1678	954
ARFIP2_405	102	135	89	128	128	68	78	92	99	117	84	130	143	100	141	100	125	114	58	69	119	77	90	83	101	70	115	89	53	61	108	60	68	112	55	144	100	155	137	72	73	88	110	5	27	84	57	123	144
ARHGAP1_411	48	76	94	70	88	85	65	58	65	75	107	81	100	89	84	63	71	62	46	72	89	46	56	88	105	61	94	85	81	71	100	68	61	77	83	71	51	55	28	61	31	62	97	18	61	95	83	74	105
ARHGEF12_420	4660	5841	6721	5597	4754	6913	6410	5404	6338	4455	5364	4247	4481	4572	4943	4083	5436	5434	4684	6535	7181	5862	5605	5311	4355	4940	6125	6203	3666	5223	6601	5712	5914	5057	5144	4493	4277	4692	5499	4869	4397	4771	3043	268	600	5550	5122	5814	6603
ARHGEF2_423	887	880	164	977	820	157	396	731	133	621	531	514	632	740	590	585	609	602	155	135	187	170	207	207	354	167	357	182	73	160	264	159	192	453	409	933	935	1170	909	560	534	633	399	40	143	356	183	194	241
ARHGEF9_427	0	0	0	0	0	0	1	0	1	0	0	0	1	0	0	0	0	0	0	0	0	0	1	0	0	0	0	1	0	0	0	0	0	0	0	0	0	0	0	0	0	0	1	0	1	0	0	0	0
ARID4B_430	499	653	822	723	546	697	894	650	844	746	718	547	762	642	554	744	746	711	725	1037	781	1018	1031	877	751	736	771	987	726	629	919	747	779	659	537	662	763	603	709	1064	740	779	470	80	181	867	715	827	1041
ARPP19_466	261	226	228	315	220	193	244	187	245	287	314	293	429	318	317	199	303	219	179	176	322	145	199	242	325	214	380	314	168	112	383	238	114	313	176	346	206	174	252	264	240	362	260	56	92	410	229	253	433
ARSL_468	1	1	5	3	1	2	2	1	4	0	1	2	0	3	2	0	1	1	1	4	7	5	2	8	4	1	4	1	6	0	2	3	0	1	0	0	0	0	2	2	0	2	1	0	0	7	2	2	3
ASAH1_474	507	287	456	432	332	315	536	476	361	364	344	308	403	312	320	376	492	299	278	330	422	352	333	465	565	506	544	495	337	254	469	423	207	484	204	409	339	188	322	196	218	190	247	18	48	755	484	442	701
ASCC3_480	401	437	345	359	342	419	382	359	459	379	306	327	347	327	313	656	363	551	287	432	364	464	413	312	308	405	341	397	455	436	381	315	470	271	269	328	452	577	394	310	330	266	270	27	57	333	353	305	389
ASPM_487	0	1	2	0	1	2	1	0	1	0	0	2	1	2	2	4	3	2	6	4	1	1	4	3	0	1	0	10	6	4	5	2	0	0	0	2	0	1	0	1	1	5	2	0	0	0	0	0	2
ASPN_490	0	3	1	0	0	1	0	0	0	0	0	0	0	0	0	0	0	0	0	0	0	0	0	0	0	0	0	0	0	2	1	0	1	0	0	0	0	0	0	0	0	0	0	1	0	1	0	0	0
ATF1_497	26	48	20	38	29	34	33	50	32	51	57	34	41	35	48	48	32	59	12	23	26	32	31	36	35	40	32	42	15	24	38	35	28	29	17	55	49	51	54	49	54	51	26	1	14	37	25	31	55
ATF3_499	36	39	1	38	29	1	0	17	2	24	35	19	25	24	8	12	5	3	0	3	1	2	2	5	6	6	5	3	6	0	5	1	0	4	20	27	39	16	29	49	59	73	109	6	23	5	5	1	4
ATF5_501	175	218	392	415	312	381	398	409	427	341	339	330	427	328	338	826	439	587	406	501	350	627	591	519	343	373	547	624	316	617	510	495	750	523	75	561	504	521	347	132	140	147	86	25	59	636	338	399	499
ATF6_502	410	365	306	434	352	296	299	367	339	282	249	277	295	282	299	273	384	349	207	254	326	210	274	288	316	239	310	321	241	269	287	220	219	293	148	394	366	372	410	192	216	243	239	16	54	250	231	267	336
ATF6B_503	169	68	134	152	117	121	169	137	163	118	120	119	149	109	84	136	178	92	124	139	172	92	136	130	189	152	148	228	149	102	171	121	86	146	126	124	139	91	79	62	68	107	98	30	31	262	143	129	239
ATG3_504	761	651	373	618	519	270	424	487	288	520	514	491	553	571	458	344	502	380	236	264	392	202	284	407	450	305	471	417	214	146	394	348	152	411	268	673	587	270	515	457	458	574	361	67	143	535	319	383	551
ATIC_507	366	375	348	468	425	263	404	433	275	331	316	407	416	436	347	375	575	335	189	225	359	281	379	377	335	311	391	432	256	265	402	320	279	321	252	538	406	302	288	169	220	210	286	55	59	509	338	441	487
ATMIN_513	421	388	314	395	319	326	391	351	344	324	368	340	323	421	304	519	540	435	250	279	323	339	322	278	387	303	363	337	216	364	406	308	396	369	208	404	379	464	347	187	186	199	158	11	82	422	356	250	448
ATP11B_517	451	505	771	654	571	881	880	698	749	376	462	271	450	311	253	689	506	484	637	886	532	909	749	489	522	758	559	580	917	1036	749	664	1153	522	425	579	406	871	532	320	283	212	214	22	35	538	732	711	571
ATP1B1_527	2747	2291	9683	3475	2543	9072	7033	4207	8541	4468	4961	4258	5179	3275	4275	3596	4035	3507	6431	6865	9179	6289	5576	7311	5998	5380	7171	7541	5880	7112	7142	7362	8945	5934	4789	7048	2732	2381	3054	2487	2200	2334	1411	209	256	7783	5936	8687	8220
ATP2C1_533	2741	2972	3724	3734	3148	3475	4790	3796	4054	3486	3391	3137	3036	3058	2868	3621	3668	3644	3106	4079	3398	4232	4045	3336	4039	3994	3910	3809	2720	3180	4393	3039	3637	3779	3174	2865	3044	3214	2914	2504	2129	2040	2190	254	394	4552	3990	3430	4886
ATP5F1C_537	425	617	1173	681	521	1062	1106	731	1196	751	813	708	625	758	748	534	976	768	899	1072	1165	818	826	1016	1049	938	897	980	736	710	1204	948	765	1002	703	745	542	429	591	740	605	679	737	102	119	1030	946	1073	1270
DMAC2L_554	21	14	15	22	22	9	27	20	12	17	19	13	19	18	10	23	25	11	11	14	23	10	14	10	21	9	19	13	14	6	9	20	11	22	10	46	13	15	12	10	7	14	9	0	0	29	17	16	23
ATP6V0B_562	131	118	76	126	123	59	108	166	71	105	126	176	115	155	100	125	163	104	41	74	89	52	99	148	159	128	114	96	80	69	113	97	57	134	58	186	175	115	111	52	52	47	126	31	61	159	126	88	106
ATP6V1D_574	3067	2809	3369	3257	2690	2881	3900	3307	3099	3305	3022	2906	2927	3128	2805	3264	3328	3472	2495	3823	2776	3036	3054	2610	2844	3390	2963	3415	2984	1978	3400	2973	2016	2750	2437	2686	2871	2035	2525	2944	2387	2263	1837	186	415	3221	2988	3408	3099
AURKA_586	17	10	59	23	14	64	49	13	80	18	27	31	27	22	34	22	42	31	81	57	105	53	54	96	30	31	53	146	65	88	198	86	60	39	25	18	17	9	13	44	49	44	86	0	5	37	54	47	52
AURKB_587	30	27	35	37	25	41	23	27	60	22	37	19	45	45	37	23	43	23	30	45	52	38	28	55	19	20	31	114	59	64	133	66	44	17	31	25	19	19	27	88	96	84	113	19	12	27	19	32	30
B2M_596	6033	4693	5161	5545	4544	4329	6252	5446	5706	4732	5736	4621	5369	5697	4277	4236	6695	3787	3724	4585	6189	2879	4641	4685	7164	6034	6485	6470	4462	2656	6398	5452	1769	6778	3358	5852	4566	2274	4035	4983	4238	4931	5202	725	1143	7266	6227	5408	8358
B3GAT1_598	0	0	0	0	0	0	0	0	0	1	0	0	0	0	0	0	0	0	0	0	0	1	0	0	0	0	0	1	2	0	0	0	0	0	0	0	1	0	0	0	0	0	0	6	0	0	0	0	0
B4GAT1_602	0	0	0	0	0	0	1	0	0	0	0	0	1	0	0	0	0	0	0	0	1	0	0	0	0	0	0	0	0	0	0	0	0	1	2	0	1	0	0	0	0	0	0	0	4	0	0	0	1
B4GALT1_603	1	3	4	3	2	1	2	2	5	3	1	6	6	11	1	5	4	4	2	3	4	0	0	3	7	3	5	5	6	2	3	4	5	3	0	5	6	3	1	2	1	1	2	2	0	9	2	3	4
B4GALT5_608	33	20	27	27	23	19	35	37	25	43	30	31	32	45	20	16	38	11	23	14	21	26	31	25	55	26	55	19	36	17	36	28	10	42	37	64	35	9	26	24	12	21	9	8	12	47	34	32	41
BAAT_614	427	362	1042	479	530	854	1002	611	799	287	576	371	295	333	339	334	427	359	929	1453	1054	1232	1186	737	910	1273	987	727	524	429	541	508	359	286	383	208	266	263	227	884	778	885	971	65	55	594	990	802	1161
BACE2_618	502	359	195	353	308	156	257	334	157	245	229	230	273	328	203	270	414	213	157	137	194	169	164	246	389	280	287	189	183	113	310	186	109	309	157	443	427	386	284	226	201	240	312	59	62	399	245	245	361
BAD_619	19	17	22	26	10	17	16	19	34	10	9	25	19	14	17	17	27	14	14	9	28	16	19	21	14	17	39	18	14	23	27	18	19	21	12	32	27	19	17	11	8	15	30	0	29	20	11	20	23
BAG3_629	156	114	90	130	94	65	57	78	74	89	97	51	127	91	58	89	115	89	50	51	109	75	73	85	110	65	101	98	54	46	102	71	47	72	102	131	129	79	106	192	220	261	178	77	110	105	78	70	108
BAK1_631	8	8	8	13	6	6	6	5	7	4	17	5	10	7	5	6	15	5	5	5	8	7	6	15	8	8	5	12	7	5	14	9	5	14	3	8	9	10	7	3	6	2	8	0	0	16	10	14	14
BAMBI_634	360	366	76	393	297	61	186	253	66	161	283	94	215	115	80	113	141	70	58	77	110	74	99	85	245	119	171	111	38	47	136	70	39	189	143	316	243	148	173	200	221	196	120	34	25	152	92	115	135
BANF1_635	354	304	301	425	318	263	364	379	330	327	409	300	363	369	264	347	434	293	190	266	289	254	356	304	402	321	309	392	285	188	420	348	152	399	192	417	281	254	285	373	416	428	663	107	181	478	353	364	471
BBC3_640	44	32	14	19	28	3	14	11	8	38	36	17	64	47	23	41	23	20	25	13	13	32	20	24	65	25	50	19	11	16	20	11	11	47	64	85	64	30	28	46	28	52	27	25	17	39	13	19	30
BCAT2_651	0	4	5	6	0	3	1	2	4	1	1	4	6	6	2	4	6	4	3	2	1	1	4	5	5	4	2	6	2	1	1	6	2	3	4	4	6	3	2	0	0	2	1	0	0	5	5	9	10
BCL2_658	20	37	196	45	33	230	132	64	192	107	152	208	154	133	208	47	52	108	143	179	295	346	289	241	118	108	109	158	61	271	128	133	457	93	170	80	32	160	87	196	148	194	129	28	35	100	101	216	196
BCL2L1_660	0	5	5	5	0	1	1	2	0	1	3	6	0	1	5	4	2	3	2	3	2	1	6	1	4	1	3	3	0	5	2	0	7	0	1	2	5	3	1	5	1	2	5	4	0	3	2	3	0
BCL2L11_661	10	7	8	11	5	9	6	6	7	15	13	13	12	10	11	3	8	5	5	4	12	3	5	7	11	4	9	15	0	1	19	8	14	13	6	18	4	7	13	10	11	3	2	3	4	9	7	8	17
BCL2L11_663	8	21	21	16	10	23	19	12	25	13	22	27	10	18	17	14	16	12	10	29	24	18	19	20	25	32	9	22	22	19	31	17	31	23	10	37	15	21	15	3	7	6	1	0	0	26	38	25	20
BCL2L13_664	26	14	27	37	21	35	31	29	22	30	12	36	23	34	32	43	24	40	20	23	36	38	27	25	19	18	32	32	18	33	28	15	30	38	32	56	17	32	17	10	10	10	6	0	11	30	22	27	41
BCL2L2_665	25	26	31	57	31	35	25	21	31	13	24	23	32	23	22	34	38	30	19	25	37	44	36	42	52	27	41	32	10	39	39	24	35	27	22	48	43	63	34	18	23	23	14	4	19	36	22	39	48
BCL3_668	2	0	4	6	2	5	1	3	10	2	0	0	2	3	1	5	1	2	6	3	6	4	3	2	5	3	7	4	10	2	7	0	3	1	1	5	1	0	0	7	5	8	4	0	0	3	2	9	7
BCL7B_670	107	144	106	124	115	101	107	120	107	110	110	123	114	118	102	149	104	148	81	131	82	133	118	98	84	129	87	101	118	147	111	87	165	103	151	143	104	211	103	96	74	91	52	8	11	104	119	90	102
BDH1_674	13	11	6	9	7	9	19	9	8	8	6	0	2	6	7	3	14	3	4	6	8	2	6	3	8	4	9	5	10	5	12	4	6	13	4	13	5	8	4	2	0	0	4	0	2	12	7	12	5
BDNF_679	12	3	0	5	8	6	6	6	3	6	0	3	4	3	2	7	6	7	3	7	4	39	30	0	3	9	4	5	3	6	2	2	9	5	2	4	3	9	2	7	7	8	3	0	0	1	4	4	4
BECN1_680	351	201	209	283	151	142	276	253	210	227	232	192	215	329	152	188	405	182	110	217	218	117	219	169	187	207	144	357	181	121	247	166	120	274	126	253	265	101	156	212	122	200	162	31	48	334	273	235	225
BHLHE40_689	121	114	199	157	123	135	207	125	179	108	110	156	208	133	104	131	187	95	144	160	280	142	200	244	315	157	277	279	135	140	289	159	87	130	109	112	209	154	163	218	143	221	199	82	119	244	173	197	240
BID_696	122	148	140	196	137	121	145	119	168	221	239	181	253	203	171	191	172	190	102	99	141	165	190	162	317	113	177	189	70	146	166	166	170	171	110	273	195	181	138	125	154	127	228	47	93	269	146	134	216
BIRC2_703	154	183	185	210	196	152	168	196	199	158	259	252	154	263	121	170	196	147	121	159	181	264	232	345	354	217	225	191	144	172	290	231	237	246	144	241	353	172	196	204	162	187	187	38	39	175	227	220	212
BIRC5_709	1	1	18	9	1	8	3	0	17	14	6	7	14	6	14	7	7	7	11	17	10	13	8	14	3	6	6	36	25	11	28	8	16	1	15	2	0	4	1	14	8	15	24	0	6	2	2	2	5
BLMH_719	33	31	13	34	30	14	21	31	14	10	17	27	20	15	9	6	24	17	17	28	25	8	17	22	36	19	29	24	28	3	28	17	8	30	5	31	22	14	23	9	14	21	10	0	3	19	11	19	26
BLNK_720	41	45	109	43	26	115	88	31	119	37	54	48	29	40	34	42	30	46	76	145	119	75	83	87	80	113	56	96	99	141	65	80	138	62	43	63	34	31	35	82	67	54	44	9	3	66	81	74	91
BLVRA_731	260	213	296	280	190	226	293	213	294	221	255	195	274	207	199	146	239	159	232	242	409	194	283	359	375	293	375	335	247	154	337	246	133	265	102	232	202	113	179	244	216	331	292	36	75	409	295	373	457
BMP4_737	21	27	41	35	17	39	42	20	56	8	10	22	10	15	17	31	57	33	55	44	69	48	52	62	62	33	43	62	30	49	57	39	42	43	3	30	26	17	30	6	3	8	15	2	0	37	33	43	91
BNIP3L_746	927	657	352	525	415	226	297	360	432	410	394	371	410	474	329	344	491	255	282	322	461	226	326	340	700	320	400	531	454	217	502	319	140	242	271	449	1309	568	814	437	406	476	459	61	138	505	271	269	635
BRCA1_757	1	0	2	1	1	0	0	0	0	0	0	0	0	0	2	1	0	0	0	0	0	0	0	2	1	0	0	0	0	1	2	0	0	0	0	1	0	2	0	0	0	0	0	0	0	0	0	0	2
BTK_795	0	0	0	0	0	0	0	3	1	1	1	3	0	1	1	0	0	0	0	2	1	0	0	0	1	0	0	0	3	0	0	0	1	0	0	2	0	2	0	0	0	7	1	4	4	0	0	2	0
BTN3A2_796	59	29	40	66	51	27	46	45	46	28	20	19	41	20	19	29	67	20	37	39	31	30	41	57	71	45	51	55	39	29	48	33	20	52	18	67	76	15	41	14	13	7	25	8	16	99	57	45	82
BUB1B_800	0	1	4	2	2	8	2	1	5	9	2	0	7	3	3	0	4	3	5	8	11	4	3	6	1	2	0	36	17	8	23	9	9	3	2	2	2	0	0	14	7	8	22	13	5	3	4	4	6
BZW2_805	81	96	90	73	55	117	99	61	141	101	151	142	101	151	96	100	99	119	61	101	95	80	74	112	101	124	102	96	81	107	123	81	127	92	83	83	70	40	72	102	77	59	99	23	28	121	109	92	125
TIGAR_823	635	492	703	510	437	535	765	521	522	423	398	363	471	489	425	468	682	478	508	688	645	492	614	446	540	727	638	568	500	332	666	468	246	496	204	394	497	342	406	356	291	346	356	83	101	680	732	643	790
MCEMP1_855	0	0	0	0	0	0	0	0	0	1	0	0	0	0	0	0	0	0	0	0	1	0	0	0	0	0	0	0	1	0	0	0	1	0	0	0	0	0	0	0	0	0	0	0	0	0	0	0	0
C1D_859	64	53	72	68	52	43	61	54	66	83	63	73	57	77	55	48	76	51	52	82	59	60	95	82	77	63	84	95	84	39	65	77	35	69	57	73	52	46	40	67	57	59	61	13	56	61	74	85	95
C1orf131_862	140	133	249	202	170	201	239	200	263	134	133	150	137	139	168	179	308	231	187	267	255	208	211	239	205	204	232	310	177	161	262	210	144	245	28	218	176	159	148	114	88	85	81	11	28	233	196	270	249
C1QA_867	0	0	0	0	0	0	0	0	0	0	0	0	0	0	0	0	0	0	0	0	1	0	0	0	0	0	0	0	0	0	0	0	0	0	0	0	0	0	0	0	1	0	0	0	1	0	0	0	0
C1R_871	9	3	7	5	4	9	6	6	10	10	6	6	8	2	4	5	9	7	1	7	11	10	6	6	13	3	6	10	0	16	7	6	8	4	6	6	4	7	9	3	9	18	3	0	2	7	1	6	6
CFB_872	885	1216	1563	1282	969	1162	811	1219	2197	1597	1505	1532	1233	638	822	1310	492	945	865	674	1678	1320	1754	1394	2208	1023	1465	2424	385	1685	1181	1732	776	1388	935	1555	861	224	832	337	1044	629	648	87	81	1815	912	960	2609
C2CD2_875	34	36	61	68	63	59	67	54	106	31	18	30	23	21	30	69	68	64	70	74	60	98	64	72	51	96	70	64	55	82	65	52	122	32	6	49	54	98	46	16	7	18	11	6	1	64	51	50	84
C2CD2L_878	3	2	0	0	0	1	1	2	0	0	1	1	2	1	0	0	0	0	1	0	2	0	0	0	0	0	3	0	3	0	2	0	0	1	1	2	1	1	0	1	0	1	1	0	0	1	1	2	1
C2CD5_880	227	271	517	376	293	654	492	390	583	204	206	229	182	150	210	336	357	363	340	687	436	524	501	383	288	420	281	435	492	624	451	371	918	319	203	318	205	328	230	206	160	134	202	3	19	336	443	537	403
C3_886	1233	1023	2211	1862	1134	1351	794	1395	2584	2164	947	2223	1227	273	884	1777	238	1522	498	275	1526	1314	2267	1302	2332	779	2347	2634	217	3576	1125	1533	897	1417	897	1429	1718	107	983	142	916	482	468	118	82	2013	1183	991	1871
C5_890	12	10	19	18	18	43	21	17	40	24	14	16	19	21	31	27	20	32	23	24	47	16	13	26	4	14	15	31	16	28	24	19	47	19	28	22	11	13	15	15	19	21	10	0	2	6	18	16	15
C6orf62_903	3127	2642	2782	3308	2591	2475	2795	2653	2667	2458	1791	1922	2473	1932	2231	2992	3593	2776	2233	2085	2927	2286	2465	2215	3073	2223	3255	3215	1393	2117	3302	2626	2020	2925	858	3369	2496	1963	2112	773	735	829	772	113	265	3560	2403	2588	3696
CA2_908	25	23	39	35	39	21	37	38	17	31	31	29	33	28	31	33	46	14	25	20	49	32	19	36	115	49	88	34	20	13	31	25	22	55	19	77	32	31	35	40	39	52	34	14	2	114	32	34	64
CA9_915	0	0	0	0	0	0	0	0	0	0	0	2	0	0	0	0	0	0	0	0	2	0	0	0	0	0	0	0	0	0	0	0	0	0	2	0	0	0	0	0	0	0	0	0	0	0	1	0	1
CAB39_918	978	892	1065	747	611	792	711	647	1067	918	1198	804	988	925	808	595	854	561	716	719	1343	732	854	1083	1571	858	1536	1457	802	813	1235	1188	734	1053	623	1134	818	608	801	1374	1466	1696	1131	146	241	1512	834	873	1792
CALM1_934	89	105	130	150	88	103	135	105	155	123	147	124	187	110	121	111	166	91	100	115	199	100	129	195	206	126	245	213	97	63	191	164	61	177	58	233	114	57	95	52	69	103	80	19	63	267	143	194	248
CALM3_940	4	1	4	5	4	1	2	5	8	5	2	2	4	8	3	5	5	4	0	1	6	2	3	5	10	2	5	4	5	1	12	2	2	2	3	7	5	0	2	2	1	5	2	8	9	1	3	13	3
CALR_943	2843	2641	1562	3417	2497	1390	1640	2647	1305	2109	2298	5778	2355	3715	2795	2127	3559	1914	1118	1163	1325	1291	1473	1077	1569	1053	1215	1628	997	1033	1879	1297	699	1183	1406	2424	4190	1104	1532	1762	2000	1155	3025	372	1315	1801	1578	2550	1536
CALU_944	14	6	20	18	12	25	23	19	15	30	18	16	27	28	22	82	22	47	13	19	20	65	53	25	26	25	33	24	17	28	20	21	56	13	10	15	22	76	10	3	13	7	10	3	0	23	20	15	26
CAMSAP2_955	499	540	387	597	488	359	497	533	313	458	529	510	524	496	453	352	521	465	248	317	418	334	386	433	486	346	518	411	215	265	490	391	286	390	372	570	513	448	494	341	331	377	249	55	77	517	358	372	510
CANT1_956	90	138	111	128	111	110	120	120	120	107	132	108	165	173	126	114	180	148	88	112	134	88	113	115	121	101	141	160	74	106	148	128	86	106	90	152	113	106	111	75	75	85	39	12	10	158	86	103	117
CAPN1_957	129	242	255	270	226	192	306	171	242	222	200	173	328	178	223	223	252	192	190	189	361	193	246	277	283	164	281	333	119	149	337	227	113	221	145	224	194	211	242	148	143	187	142	34	40	317	201	330	430
CASC3_973	46	22	21	40	33	14	14	23	16	14	13	10	12	15	23	17	41	19	15	23	19	12	17	13	16	13	19	21	5	13	23	12	14	34	9	44	24	23	33	15	20	12	11	4	1	33	11	20	35
CASK_976	135	87	68	109	87	53	70	85	75	59	94	59	106	104	84	72	93	62	47	52	98	55	82	84	127	73	111	120	87	73	88	62	66	96	51	134	91	77	90	24	40	39	60	33	41	128	84	76	135
CASP1_977	8	7	23	12	1	16	19	8	24	10	11	21	9	9	7	8	13	9	14	21	18	13	19	27	32	15	17	32	8	14	20	9	13	21	2	14	19	1	4	6	2	9	13	0	0	29	22	15	41
CASP10_978	1	3	20	8	4	10	7	7	18	2	3	7	9	3	2	7	14	7	10	20	9	20	23	14	23	15	13	23	11	15	13	11	10	11	5	13	10	5	10	1	2	1	1	9	0	13	15	12	20
CASP10_979	15	7	43	37	20	51	38	32	52	16	17	13	23	10	15	28	37	19	39	35	68	45	59	43	70	36	50	54	37	26	38	45	30	42	3	51	21	22	24	6	15	18	13	18	2	73	32	37	80
CASP2_982	87	96	124	117	80	136	135	136	134	118	118	89	96	95	85	127	137	164	145	126	135	164	187	121	220	168	155	132	141	148	225	137	179	150	88	138	106	151	91	69	41	96	78	7	31	221	181	109	237
CASP3_983	180	150	151	168	143	144	144	146	164	156	171	153	190	236	168	169	186	143	126	141	211	122	160	180	232	132	236	241	125	125	233	171	128	206	75	224	226	119	156	246	137	292	182	23	84	232	173	168	255
CASP7_985	127	193	393	278	262	304	371	233	368	192	259	233	325	182	236	233	461	192	305	444	467	240	326	384	265	297	349	470	255	167	490	356	255	303	101	273	261	101	187	168	142	166	120	39	53	310	326	395	422
CASP8_989	95	65	99	81	64	52	91	72	64	42	36	48	52	57	50	45	114	42	64	51	128	54	64	71	73	56	72	69	70	36	93	94	45	79	13	73	80	43	81	37	33	27	32	13	22	132	69	83	106
CASP9_992	76	41	64	63	63	63	82	58	92	35	48	29	40	35	41	55	94	48	51	61	72	54	69	66	75	60	72	99	54	58	74	59	49	85	37	95	63	45	31	30	38	25	37	7	19	103	45	71	109
CAT_999	1084	993	5897	1310	1089	5255	3502	1691	6368	2258	2709	3168	2540	2276	2969	1304	1984	2148	3614	6166	6913	3208	3570	5008	3392	4147	4226	4991	5119	5615	4664	4448	5607	3121	3932	1834	973	1269	1731	3751	2813	2903	2809	149	189	2864	3731	3854	4090
CBLB_1005	14	11	9	13	6	9	9	12	12	2	8	7	11	7	4	3	9	3	6	10	15	10	10	16	6	13	16	12	12	7	5	3	13	8	2	4	18	5	5	11	7	11	8	0	2	17	16	11	11
CBR1_1006	366	437	1746	865	580	1647	1330	803	1786	711	712	898	811	653	1043	696	1525	867	1007	1320	1905	928	881	1377	751	1063	1046	1237	1028	1492	1382	1118	1425	921	583	651	439	477	637	513	438	552	400	44	68	1329	1005	1612	1403
CBR3_1007	5	1	8	3	2	3	3	3	11	1	1	4	5	2	5	2	5	3	0	4	7	6	3	12	2	5	4	2	12	9	19	6	2	3	3	1	0	1	0	4	2	1	6	0	9	1	4	4	6
CBWD1_1009	1552	1298	1101	1619	1440	1002	1329	1460	1048	1115	1235	1140	1323	1404	1193	1400	1794	1247	867	1053	1303	1189	1340	1217	1437	1086	1517	1450	722	832	1651	1292	1005	1268	714	1819	1619	1326	1410	1219	1103	1142	1169	240	365	1490	1117	1197	1637
CCDC85B_1030	6	3	3	4	6	4	3	0	0	4	3	3	6	10	3	2	4	3	0	2	5	2	1	6	1	2	9	9	8	4	7	4	1	8	5	7	5	3	5	3	3	8	1	3	10	1	2	5	1
CCDC86_1031	9	5	6	12	12	9	7	12	3	15	21	11	11	15	12	9	11	12	4	8	11	4	12	11	11	9	11	8	3	5	8	8	7	7	8	14	10	9	13	8	12	22	18	6	0	12	9	14	11
CCDC92_1033	198	132	133	234	131	103	154	174	143	143	99	117	138	116	118	180	216	118	102	99	140	107	165	151	177	125	192	158	179	110	186	135	107	136	84	176	142	138	115	76	73	71	109	20	74	213	100	148	199
CCL2_1039	84	111	571	100	81	279	182	111	1239	1028	2503	504	1523	469	395	922	129	146	1342	321	687	1686	726	2037	3187	620	1308	1665	250	1176	639	1029	1181	1000	615	721	170	42	89	1441	2981	3032	3153	710	537	1483	357	202	1903
CCL3_1043	0	0	3	4	1	0	0	2	0	5	5	0	7	0	2	2	1	0	3	0	3	4	5	4	90	5	69	3	0	0	3	3	3	5	1	34	16	2	11	2	4	8	2	4	9	9	0	4	1
CCL4_1045	0	0	0	0	0	0	0	0	0	0	0	0	0	0	0	0	1	0	0	0	0	0	0	0	0	0	0	0	0	0	0	0	0	0	0	0	0	0	0	0	0	0	0	0	2	0	0	0	0
CCNA2_1050	4	5	21	6	6	30	4	2	54	11	11	13	18	20	19	17	15	14	38	25	44	12	13	29	11	8	19	74	64	25	90	33	27	6	19	2	3	1	2	23	10	25	40	4	4	6	15	7	11
CCNB1_1053	29	20	105	23	26	106	55	20	176	39	71	55	80	52	60	33	57	51	115	114	139	92	77	122	44	37	68	250	171	126	273	116	78	52	44	39	20	17	19	109	83	100	216	1	29	52	55	56	65
CCNB2_1057	11	5	28	6	11	32	24	5	57	26	31	24	50	22	28	15	21	13	29	32	55	31	13	48	13	11	11	115	82	36	130	54	16	10	29	13	8	3	7	56	45	60	101	0	0	10	23	10	13
CCND1_1062	26	43	34	53	29	50	54	45	46	32	68	153	66	102	85	40	58	51	29	19	61	44	41	110	105	59	60	44	31	39	106	54	36	67	17	53	63	50	57	25	31	38	42	48	44	66	72	55	65
CCND2_1063	4	38	11	25	41	13	59	15	16	18	16	4	12	41	12	12	35	19	15	51	15	66	29	41	37	24	18	20	17	8	29	15	11	17	10	9	28	36	15	3	15	3	12	0	0	16	46	28	42
CCNE2_1073	8	9	30	12	11	48	4	4	28	24	15	23	7	23	31	20	35	45	13	30	12	15	11	33	5	8	4	54	88	44	63	66	81	10	3	10	4	3	5	8	8	9	5	0	3	8	5	24	19
CCNF_1076	12	9	23	13	5	22	18	11	22	7	8	13	21	9	16	14	24	16	15	18	26	21	18	17	12	15	18	40	46	37	55	13	23	14	5	6	7	7	5	3	1	5	13	0	6	17	11	16	11
CCNG1_1079	2588	2775	2183	2717	2398	1953	2643	2634	2453	2201	2015	1940	1848	1807	1804	1945	2380	2106	1931	2138	2106	2002	1983	2021	3331	2829	2841	2196	1801	1703	2217	1918	1332	2436	1200	2374	3034	2304	2897	2066	1987	1793	2156	204	300	2781	2250	1942	2732
CD320_1116	356	247	339	290	250	283	272	352	331	261	233	298	220	266	235	251	449	245	169	217	248	217	249	258	255	271	235	293	329	232	287	241	221	309	260	384	291	266	254	197	195	181	200	33	84	347	268	325	351
CD3D_1127	0	0	0	0	0	0	0	0	2	0	0	0	0	2	0	0	0	0	0	2	0	1	0	0	0	0	0	0	0	0	0	0	0	0	0	0	0	0	0	2	4	1	2	0	0	0	0	0	0
CD4_1128	0	0	0	0	0	0	1	2	0	0	0	0	1	0	1	0	2	0	1	0	0	0	2	0	0	0	0	0	0	0	0	0	0	0	1	0	0	0	0	0	0	0	0	0	0	0	0	0	0
CD40_1129	23	17	22	33	28	5	20	12	8	36	23	16	43	32	12	34	20	9	15	17	17	23	24	16	82	19	63	38	13	10	31	27	8	25	8	57	37	6	21	14	28	49	67	21	27	62	20	18	54
CD44_1134	3639	4141	3915	5539	4155	3183	5206	4086	3877	4759	4792	4286	6648	4452	5655	3960	4877	3952	3465	3031	4696	4055	4500	4486	5598	3327	6615	5839	1854	2826	6122	4376	2253	5033	4038	7889	4282	4335	5942	5217	4890	6174	4789	948	1958	5968	3347	4948	5874
CD55_1141	4295	4781	3171	3600	3152	3048	3200	3918	2603	2704	5216	2328	2479	5799	2330	2068	2672	2587	2004	2427	2122	2485	2782	1761	3196	3108	3080	2192	1761	1957	3136	2827	1341	3874	2296	3551	8203	5021	5852	10256	5714	3473	2196	88	250	4060	2278	3453	2661
CD58_1144	805	680	1336	1191	977	1321	1599	1448	1333	714	775	545	703	621	619	1036	1319	889	1080	1297	1486	1360	1461	1148	1476	1406	1824	1604	870	1139	1709	1170	1226	1277	358	1018	1410	1228	1176	598	486	498	555	162	226	1775	1601	1228	1801
CD69_1145	0	0	0	0	0	0	0	0	0	0	1	0	0	0	0	1	0	0	0	0	0	0	0	1	0	0	2	0	1	0	0	3	0	1	0	0	0	0	0	3	0	2	0	0	0	1	0	0	2
CD74_1146	65	110	101	156	135	75	148	151	131	171	151	119	215	59	72	176	63	129	131	50	131	184	157	117	224	169	164	282	42	100	214	182	36	192	127	171	81	14	69	100	242	137	236	10	11	166	178	87	241
CD8A_1152	0	0	1	2	2	1	0	1	2	1	0	0	0	0	0	0	0	0	1	1	1	0	1	0	0	0	1	0	0	0	0	1	0	0	0	0	1	1	0	1	0	0	0	0	8	0	3	0	1
ADGRE5_1154	63	68	114	114	69	122	85	68	110	112	111	108	112	136	100	114	138	123	99	129	118	144	102	116	125	104	114	103	120	132	160	95	121	80	120	84	110	110	108	148	89	119	136	16	20	118	81	94	113
CDA_1155	5	6	1	3	10	0	5	2	0	8	2	2	6	7	4	3	9	3	3	7	1	6	4	3	3	10	3	2	5	0	3	0	0	0	1	0	9	8	4	7	7	3	9	5	0	5	2	2	3
CDC20_1157	6	9	48	8	5	57	29	8	105	46	60	50	47	54	37	33	33	42	74	85	71	76	40	62	4	24	29	141	100	166	198	65	113	12	102	4	2	3	4	73	69	60	106	5	0	7	36	18	7
CDC25A_1158	5	6	8	3	6	10	2	4	6	7	5	17	5	8	4	5	7	4	5	8	1	2	6	9	3	5	8	6	1	20	10	9	16	5	0	4	5	1	8	6	5	3	1	0	0	6	5	7	8
CDC25B_1161	108	91	74	139	142	77	104	110	82	93	60	65	126	63	65	78	119	69	77	45	108	70	81	82	70	69	115	107	83	68	160	89	60	132	72	136	55	59	62	60	46	50	37	16	12	135	69	90	126
CDC26_1162	294	362	382	329	323	322	363	312	433	330	379	376	422	471	406	328	503	392	328	481	455	261	306	267	330	343	316	462	309	214	466	378	242	305	195	289	355	248	361	404	305	320	251	50	61	327	301	408	460
CDC6_1177	479	289	62	412	475	74	144	256	64	209	129	190	131	205	175	342	431	280	48	36	69	82	72	77	37	37	54	152	97	101	152	95	114	46	78	127	119	151	109	125	107	83	87	7	25	42	37	80	54
CDCA4_1183	17	20	15	13	11	17	6	8	4	17	7	12	21	22	13	31	21	25	3	8	13	21	43	15	13	6	12	16	16	30	21	7	33	6	8	16	14	30	11	10	8	23	5	0	2	13	8	15	12
CDCA5_1184	9	5	7	17	7	15	6	3	26	7	8	9	10	17	17	16	9	22	15	15	12	18	11	27	4	7	7	53	30	19	53	17	30	2	15	11	3	8	6	24	15	7	13	0	0	6	8	11	9
CDCA8_1185	2	4	5	2	3	9	1	2	18	3	14	20	1	10	3	4	6	6	4	4	3	6	2	15	13	10	8	12	14	30	35	5	10	5	2	4	9	2	1	7	9	1	38	4	2	2	17	2	4
CDH1_1186	2818	4521	5053	4486	3961	4955	5986	4569	4288	4528	4441	3661	4080	4072	3463	5433	4157	5647	4151	7653	3890	5723	4815	3778	2895	4216	3704	4972	4782	4747	5248	4400	5617	3425	4475	3294	3113	3796	2900	3242	2665	2147	1405	92	228	3643	4458	4222	4001
CDH3_1191	123	95	96	95	83	99	104	86	114	89	138	105	130	122	84	68	92	46	99	93	153	98	109	149	146	109	119	117	97	101	121	83	68	81	92	99	78	49	52	75	84	84	101	13	20	109	112	118	134
CDH5_1192	2	2	19	2	4	10	7	14	24	16	48	15	24	10	12	11	2	6	25	26	18	41	58	42	50	12	26	31	5	19	31	27	9	5	27	1	2	0	1	18	19	33	14	0	0	25	23	20	42
CDK1_1196	71	33	358	55	56	452	156	44	626	301	344	240	354	322	265	121	197	231	360	442	349	342	179	531	82	104	126	885	1121	685	1187	412	557	56	431	54	11	34	28	562	459	409	860	44	73	56	147	125	86
CDK19_1201	252	258	221	221	209	272	235	240	314	230	230	163	183	182	169	247	253	212	215	246	275	310	275	202	261	258	234	253	258	292	297	202	315	267	260	306	176	301	191	109	102	115	110	13	39	266	251	193	310
CDK2_1202	29	36	67	36	44	71	51	42	86	57	72	47	64	64	62	44	57	54	56	69	91	55	71	85	51	58	40	126	49	67	108	61	64	29	39	30	57	50	49	78	66	89	99	11	23	49	44	40	70
CDK4_1203	3200	3389	2732	2984	2724	3188	3247	3322	2755	3209	3221	4060	2270	3461	3241	3827	3441	4509	1964	3590	2509	3126	2777	2071	2386	3746	2677	2196	3405	3523	2369	2269	3646	2654	4409	2834	2551	3900	2937	1497	1456	1243	1250	145	175	2377	2992	2542	2558
CDK5_1206	125	119	307	286	152	255	326	231	320	171	199	148	232	188	161	208	328	163	178	277	362	257	326	258	351	299	310	387	214	203	361	290	166	306	131	292	180	133	161	81	93	112	127	15	34	423	318	306	426
CDK5R1_1209	86	151	125	101	116	137	164	116	97	185	206	139	114	160	120	484	101	266	107	163	82	147	123	76	90	113	90	81	137	153	118	76	171	68	139	94	131	130	98	106	82	100	25	6	20	75	103	89	62
CDK6_1213	358	396	410	461	378	405	457	384	402	395	695	330	679	579	351	510	517	327	347	444	404	547	467	359	509	350	506	655	322	508	682	410	480	459	251	520	659	503	432	784	580	978	724	173	436	712	416	353	655
CDKN1A_1219	42	71	17	96	80	10	48	60	13	54	52	68	94	61	74	33	55	38	15	14	27	16	26	29	41	26	45	25	9	6	38	22	4	32	30	116	57	60	91	46	69	82	33	19	13	42	23	28	47
CDKN1B_1222	460	622	506	621	478	458	530	473	509	328	302	339	382	314	435	234	529	284	350	446	664	250	302	391	295	305	428	541	337	370	602	339	272	389	214	491	483	473	671	225	228	274	112	41	25	405	297	454	592
CEBPA_1240	1	3	5	6	4	4	5	1	4	3	5	6	5	3	7	7	9	2	6	3	8	4	4	7	7	8	11	15	5	7	17	7	11	6	7	12	2	5	7	2	2	3	0	0	0	4	3	8	7
CEBPD_1242	41	34	129	42	31	75	49	25	154	36	32	22	60	26	19	42	47	31	106	91	178	69	100	171	167	72	148	146	106	93	97	123	85	127	35	113	27	23	49	49	57	80	81	34	22	142	49	63	214
CEBPZ_1245	1969	2481	1949	1632	1500	1982	1943	1771	1717	2296	2508	1829	2208	2317	2369	2005	2405	2550	1480	1707	1922	1652	1603	1242	1332	1375	1614	1832	1189	1394	2104	1770	1379	1756	1638	1674	1672	1771	1817	3210	2498	2406	1944	228	355	1907	1699	1745	2152
CENPA_1247	2	1	8	2	0	4	0	0	9	2	1	2	0	0	1	4	4	2	7	11	8	4	5	7	1	1	2	13	7	4	18	8	3	0	1	1	1	3	0	5	2	3	8	0	0	2	1	1	0
CENPF_1252	7	2	27	7	3	28	8	2	34	21	28	13	19	27	18	4	21	15	27	28	35	22	19	50	14	4	19	66	70	32	99	17	19	12	35	14	7	6	1	44	41	42	80	1	15	10	14	13	19
CENPW_1256	168	153	403	160	147	434	271	180	520	327	350	177	301	290	258	381	260	326	465	634	368	410	293	294	139	267	195	626	939	490	838	357	528	179	389	159	79	91	115	467	405	292	359	20	31	221	361	209	221
CEP57_1257	587	635	524	629	594	637	633	646	470	384	267	325	329	298	303	824	489	666	368	862	386	624	504	283	282	528	334	407	781	909	372	381	1274	403	457	496	511	963	557	385	295	271	253	18	28	361	415	429	414
CERK_1258	0	0	0	1	0	0	0	0	0	0	0	1	0	0	0	0	0	0	0	0	0	1	0	0	1	0	0	0	0	0	1	1	0	0	0	0	0	1	0	0	0	0	2	0	0	1	0	0	2
CES1_1259	4	10	6	9	6	3	9	10	3	3	5	6	13	10	2	20	6	7	9	6	2	7	7	2	5	3	4	12	13	4	11	9	2	3	1	10	9	3	8	8	11	9	5	3	7	7	7	6	9
CETN3_1262	0	9	2	9	10	7	8	7	3	7	3	13	10	17	9	8	20	12	4	2	2	6	7	2	0	0	2	7	0	0	7	4	2	3	2	19	1	6	2	0	0	0	0	0	0	4	5	8	5
CFH_1265	0	0	4	0	4	2	0	2	6	0	4	8	3	1	3	1	1	10	2	0	1	4	2	1	0	1	2	5	0	7	3	5	2	5	0	2	0	0	0	1	1	1	0	0	0	0	2	5	2
CFH_1266	33	28	204	22	36	228	64	33	318	35	138	156	75	51	141	49	60	128	105	126	250	73	79	170	73	87	94	136	74	259	94	102	209	62	55	61	25	22	52	48	36	53	41	17	20	38	84	125	96
CFLAR_1269	631	675	189	336	297	121	160	246	230	707	958	371	645	452	317	359	150	290	170	162	142	206	163	236	354	177	284	251	153	157	208	212	131	185	496	352	438	228	288	859	975	783	606	47	39	255	158	137	243
CFLAR_1270	43	24	83	58	46	64	43	37	97	41	37	46	70	64	35	68	83	54	82	47	80	118	117	98	118	70	112	93	56	116	93	82	130	107	9	68	37	40	28	28	15	10	27	0	7	67	61	62	157
CGA_1272	0	0	0	0	0	0	0	1	0	0	0	0	0	0	0	0	0	0	0	0	0	0	0	0	0	0	0	0	0	0	0	0	1	0	1	0	0	0	0	0	0	0	0	0	0	0	0	0	0
CGRRF1_1278	40	55	11	38	35	19	18	33	13	18	31	35	11	28	12	19	32	25	21	16	30	8	8	21	35	25	25	24	24	8	23	12	13	29	6	39	51	16	30	28	29	46	35	0	13	34	25	20	39
CHAC1_1279	45	40	16	80	65	13	56	80	11	42	50	37	32	40	35	42	51	26	15	6	24	34	29	45	174	50	85	31	7	16	28	31	13	103	6	64	103	44	49	5	6	5	10	6	10	70	49	37	57
CHEK1_1288	272	255	787	326	263	864	574	337	742	454	483	333	523	346	358	429	455	407	661	870	758	687	603	594	399	544	609	919	719	685	932	730	756	397	564	283	219	211	214	682	471	457	420	42	72	495	617	515	666
CHEK2_1289	10	10	14	3	0	18	4	5	15	5	5	8	4	7	4	5	7	7	9	15	21	13	7	15	12	9	10	11	11	9	5	4	8	10	5	12	5	8	13	10	10	9	16	39	28	17	9	11	10
CHERP_1290	175	259	332	223	203	297	271	207	257	353	396	528	332	500	388	298	339	466	184	311	281	220	210	315	216	218	244	293	266	297	293	247	316	231	275	211	228	301	232	290	224	238	116	20	47	221	240	292	237
CHIC2_1295	241	277	284	252	257	338	260	269	288	367	428	333	398	376	372	382	234	372	263	310	285	422	293	258	254	274	308	276	224	326	283	231	489	250	323	310	326	674	404	760	548	671	372	30	40	229	298	248	310
CHMP2B_1301	179	125	71	95	82	75	99	127	79	121	180	110	142	124	115	80	113	80	55	73	103	65	63	130	147	94	150	116	87	38	99	83	65	108	97	116	142	81	97	223	204	246	144	19	45	156	74	80	169
CHMP4A_1304	3555	3344	3086	3224	3009	3375	3857	3543	2802	2178	2289	2467	1995	2296	2247	4393	3385	3940	2202	4494	2369	3697	2882	1989	1705	3300	2283	2182	4371	3731	2740	2549	6265	2544	3403	2815	2165	3654	2507	1474	1261	1095	1088	170	310	2476	2918	2637	2329
CHMP6_1311	135	162	162	168	137	131	159	175	176	150	171	196	157	180	111	190	227	184	104	198	156	165	146	168	175	185	136	157	197	173	187	139	203	162	155	178	134	203	114	67	66	48	65	23	35	177	169	174	190
CHN1_1312	3	3	2	3	3	3	1	5	7	1	8	10	6	3	8	7	9	11	4	8	6	11	7	3	3	4	1	1	5	6	3	0	6	2	6	1	4	5	5	5	0	2	0	5	0	4	1	1	3
CHRNA4_1328	0	0	0	0	0	0	0	0	0	0	0	0	0	0	0	0	0	0	0	0	0	0	0	0	0	0	0	0	0	0	0	0	0	0	0	0	0	0	0	0	0	0	0	0	0	0	0	0	0
CHUK_1342	113	100	77	136	99	67	102	104	63	85	78	63	93	81	96	93	107	102	46	57	88	42	60	85	92	62	99	96	56	47	92	78	61	110	50	143	94	60	85	65	77	87	43	9	14	100	67	95	124
CIAPIN1_1343	20	50	66	36	42	51	54	59	50	42	46	50	68	54	53	56	81	71	47	52	57	36	42	48	51	40	43	51	41	34	68	50	37	37	11	46	46	38	35	42	31	34	30	0	10	48	45	53	68
CIRBP_1351	44	25	29	54	43	15	31	31	23	22	19	33	30	27	33	24	55	29	9	16	34	14	26	25	30	22	27	29	13	10	39	22	24	28	8	52	24	14	25	25	19	21	20	1	5	44	25	29	39
CISD1_1354	60	36	73	77	60	76	65	60	77	50	54	35	62	50	51	46	76	52	54	71	102	48	70	76	91	82	95	92	57	47	86	85	81	88	37	118	67	55	65	45	44	82	47	12	22	98	60	92	120
CKS1B_1362	343	341	201	289	305	269	217	309	274	284	300	280	284	296	292	239	377	233	184	240	283	135	158	201	109	181	175	347	311	186	425	222	140	146	229	326	187	214	222	436	325	399	337	13	18	196	191	189	188
CLPX_1399	197	146	118	179	111	100	134	157	115	132	122	147	143	155	106	103	179	106	106	114	149	93	98	152	161	123	150	166	137	61	179	136	68	146	73	194	132	82	119	113	109	144	109	20	63	234	107	136	258
CLSTN1_1400	1259	1515	2045	1830	1642	1830	2324	1842	1968	1796	1711	1285	2089	1520	1364	1806	1734	1325	2046	2120	2352	2328	2301	1991	1999	1980	2450	2770	1818	1944	2726	1948	1684	1349	2107	1482	1365	1328	1341	620	621	618	315	62	233	2280	2017	1845	2798
CLTB_1402	1117	939	1434	885	675	1626	1570	1054	1294	1119	1307	1017	1043	1233	1012	1792	1320	1290	1222	2172	1199	1705	1300	963	889	1598	1395	1152	2694	2144	1374	1081	2669	844	2299	749	619	876	585	1022	794	865	631	70	187	1100	1657	976	1117
CLTC_1405	3248	1913	2068	2391	1922	1803	2138	1929	2215	2036	1432	1309	2052	1504	1453	1679	2242	1500	1459	1489	2245	1479	1907	1771	2459	1584	2359	2413	1776	1216	2346	1684	1073	1907	1323	2236	1846	1184	1537	945	995	1086	1184	180	337	3433	1720	1977	3421
CLU_1406	0	0	0	0	0	0	0	0	0	0	1	0	1	0	0	0	0	0	0	0	0	0	0	0	0	0	0	0	0	1	0	0	1	0	2	0	0	0	0	0	0	0	0	0	0	0	0	0	0
CNDP2_1408	0	2	3	0	1	0	1	3	1	2	3	3	4	6	2	3	1	1	1	0	1	1	1	0	1	1	1	0	0	4	3	0	3	2	0	4	1	2	2	4	0	1	0	0	5	1	1	3	1
CNOT4_1427	335	271	359	318	248	365	351	311	401	293	256	261	267	285	276	352	330	307	262	326	336	370	338	283	282	253	329	339	298	382	377	329	487	304	145	288	315	362	296	400	358	393	382	39	112	360	305	273	462
CNPY3_1433	455	466	342	584	482	326	429	474	323	333	328	346	399	348	351	342	504	362	236	272	419	224	349	304	348	285	418	403	219	251	408	313	179	442	198	511	404	284	411	167	201	253	200	31	61	518	333	436	538
COASY_1438	93	116	129	165	138	89	112	102	137	120	91	108	158	109	119	108	153	119	74	90	158	83	115	134	143	105	142	131	89	75	140	96	65	126	74	205	93	83	145	66	88	70	87	19	62	163	109	144	175
COG2_1441	362	336	354	320	283	353	357	295	338	246	203	219	233	200	186	319	445	304	212	287	334	329	363	333	337	340	374	351	299	340	318	252	433	294	204	413	338	276	283	182	200	199	169	20	41	353	334	281	380
COL12A1_1461	108	156	237	186	122	146	184	163	186	160	220	188	233	189	182	176	227	185	189	207	289	245	254	255	277	209	280	301	143	145	235	160	106	152	146	138	190	127	132	120	123	192	121	15	30	207	180	187	325
COL1A1_1466	10	20	72	34	38	57	44	22	62	27	21	15	39	16	16	28	43	24	49	63	95	76	90	69	76	67	95	59	19	51	65	41	43	28	5	31	34	51	46	17	7	20	11	9	13	52	32	52	74
COL4A1_1472	3082	4469	7000	5328	4030	6490	5394	4537	7197	4387	4599	5250	5554	3886	4237	3928	3971	3965	6328	6725	6990	6862	6486	5922	5253	4911	6583	8294	3796	6978	7657	5557	5738	3879	3094	3868	3684	2986	3252	904	1028	1275	815	421	802	5106	5763	4942	6309
COL4A2_1473	1899	1477	1585	2440	1605	1297	1446	1439	1601	1389	1398	1144	1729	1250	1188	1129	1347	1093	1180	989	1820	1228	1585	1420	2442	1258	1962	1950	634	1338	1973	1232	895	1565	668	1639	1533	916	1145	399	465	617	431	195	337	2228	1495	1313	2808
CERT1_1476	370	311	831	555	358	657	904	455	742	256	259	318	324	438	330	476	852	497	597	639	923	684	792	646	771	633	796	863	411	484	1048	592	392	897	162	762	548	490	527	70	63	63	56	9	20	866	702	913	937
COL5A1_1480	0	0	3	3	1	1	0	0	2	2	0	1	3	2	0	2	2	0	4	3	0	1	0	0	1	1	4	5	0	2	0	0	3	1	0	0	2	2	1	0	2	1	0	10	7	0	1	0	0
COL5A2_1483	0	0	1	1	1	1	1	0	1	0	0	0	1	0	0	1	6	3	0	2	0	1	2	3	2	0	0	1	0	3	2	1	2	0	0	2	0	0	0	0	0	0	1	0	0	0	0	1	3
COPB2_1491	378	309	250	431	305	163	275	318	272	354	293	349	380	297	264	315	452	324	180	214	290	212	295	369	411	224	306	392	187	122	354	214	116	294	95	321	441	176	266	195	192	231	325	26	77	400	252	332	411
COPS5_1497	447	520	881	652	567	991	899	733	1014	481	555	590	414	511	412	765	720	710	696	1391	789	903	768	767	629	1060	675	722	1663	1148	885	689	1405	661	401	472	612	744	617	529	414	406	539	38	95	688	915	701	723
COPS7A_1498	16	19	17	20	23	18	10	15	13	19	35	42	16	27	9	19	24	19	5	12	11	12	13	24	31	18	18	14	26	19	23	12	16	24	8	18	17	12	14	12	20	18	12	6	13	25	27	12	29
COPZ1_1499	276	271	519	370	359	432	444	358	647	484	418	425	466	399	456	448	576	420	399	411	560	416	437	495	568	469	512	523	329	372	538	423	328	392	212	428	284	360	315	284	249	323	382	67	117	473	438	444	638
COQ5_1506	66	88	130	161	109	97	129	123	140	72	60	69	67	65	82	87	141	93	87	110	134	72	111	115	122	99	145	142	84	75	147	125	59	154	33	169	86	94	107	51	62	62	66	12	17	137	103	130	182
CORO1A_1507	0	0	3	1	4	1	3	2	0	0	3	3	4	8	1	2	3	2	1	3	4	3	2	2	0	1	2	1	0	1	0	3	2	0	3	1	2	0	0	0	2	2	4	0	6	4	0	2	2
COX6B1_1519	98	92	133	152	107	137	149	108	132	89	107	122	143	112	149	104	187	99	89	147	214	84	119	139	136	123	173	139	139	75	180	127	57	133	58	134	83	56	108	127	114	201	164	42	54	161	146	160	228
COX6C_1522	0	0	0	0	0	1	0	0	0	0	0	0	1	0	1	0	0	0	0	0	0	0	0	0	0	0	0	1	0	0	0	0	0	0	1	0	0	0	0	0	0	0	0	0	0	0	0	0	0
[truncated: 3,780 more rows]
[truncated: 21 more columns]

## Sheet: Exp2_Metafile
Sample	Treatment	Concentration_uM	Replicate	Group	Condition	Exp_ID	Treat_ID	Sample_ID	Name
[truncated: 87 more rows]
