# Supplementary material for: Transcriptional landscape of mitochondrial electron transport chain inhibition in renal cells
Source: Cell Biol Toxicol. 2023 Jun 23;39(6):3031–59. doi: 10.1007/s10565-023-09816-7 (PMC10693540; doi:10.1007/s10565-023-09816-7)
Supplement: Supplementary file 18 — Table S6. Table of gene lists referred to Fig. 4 B, including FoldChange, baseMean and p-adj information of CI, CII and CIII significant unique expression (49, 121 and 266 genes respectively), genes significantly changed by 2 classes of genes (27+53+197, CI_CII_CIII_paired_genes) and the intersect gene list (318 genes). Significance cuts-off are: baseMean> 10, abs FoldChange > 1.5, p-adj < 0.05. (XLSX 140 kb) [file 10565_2023_9816_MOESM12_ESM.xlsx]

## Sheet: S_Table 6
Article Title:
Transcriptional landscape of mitochondrial electron transport chain inhibition in renal cells
Journal Name:
Cell Biology and Toxicology
Authors Names:
Giada Carta, Wanda van der Stel, Emma W. J. Scuric, Liliana Capinha, Johannes Delp,
Susanne Hougaard Bennekou, Anna Forsby, Paul Walker, Marcel Leist, Bob van de Water and Paul Jennings
Corresponding Author:
Giada Carta
g.carta@vu.nl
Tel. +31611223039
Division of Molecular and Computational Toxicology,
Department of Chemistry and Pharmaceutical Sciences,
Vrije Universiteit Amsterdam,
De Boelelaan, 1108,
1081 HZ Amsterdam,
The Netherlands.

## Sheet: CI_unique_genes
CI_Probe_ID	CI_baseMean	CI_log2FoldChange	CI_padj	CII_baseMean	CII_log2FoldChange	CII_padj	CIII_baseMean	CIII_log2FoldChange	CIII_padj
IL36G_3337	14.3712	4.16547	0.00163856	8.75765	2.79538	0.0717081	2.63939	1.98049	0.0957186
CD69_11844	52.5171	1.43635	0.0353209	77.385	1.013	0.0607414	23.514	-0.362704	0.602943
MMP1_4206	177.124	1.15736	0.0227438	289.572	0.348566	0.579342	158.573	1.24989	0.0992292
ARSG_16625	46.0951	1.11443	6.83e-05	66.3436	0.76257	0.196385	45.9723	0.828681	0.100772
CGRRF1_1278	14.8895	0.980321	0.00713815	16.0576	0.954985	0.056717	13.2684	0.52381	0.221981
PRKAG2_5416	22.2935	0.968217	0.0117319	17.333	0.666836	0.309083	22.3644	0.608454	0.0709388
RPS27A_5998	342.321	0.865582	0.00124216	378.941	0.624338	0.0614197	278.285	0.609407	0.0984377
RPL36A_27804	30.9782	0.846805	0.000501745	22.5925	0.943985	0.0682121	22.8797	0.608747	0.118204
EMP1_18941	2152.11	0.797033	8.35e-05	1760.07	0.277497	0.320497	1631.82	0.231324	0.342926
TMEM126A_24438	109.192	0.787159	3.33e-08	101.178	0.522202	0.0262915	93.6081	0.375123	0.0945899
SLBP_20689	51.3813	0.75813	0.000412602	70.887	0.627437	0.0518032	46.2245	0.536568	0.00725087
AMPD3_16428	10.9175	0.755514	0.0350823	10.891	0.193537	0.742328	14.3226	0.611808	0.187149
MCUR1_4086	273.809	0.745398	0.000145914	261.252	0.35484	0.0967357	251.908	0.449996	0.00490103
SGK1_22771	136.655	0.718748	0.0285473	186.82	0.508075	0.232334	111.714	0.363815	0.465994
NCK1_4491	210.205	0.713614	1.74e-05	236.381	0.421013	0.034963	193.893	0.581399	4.14e-05
HSPD1_3152 ; 93360	1093.57	0.702061	6.91e-06	1664.5	0.459011	0.0327264	926.276	0.398454	0.104142
EIF1AY_2080	28.6742	0.684333	0.00267404	35.5772	0.669152	0.0674135	23.7398	0.189989	0.445266
RWDD4_6068 ; 93117	288.501	0.678659	0.0301	91.6065	1.27988	0.14555	282.998	0.274936	0.504819
POLB_28436	70.811	0.642836	0.000984225	88.1092	0.555987	0.0674135	63.568	0.539492	0.124216
RPS3_25124 ; 92872	2761.73	0.64191	0.00189546	805.995	0.354622	0.357125	2652.33	0.488664	0.0756902
GDI2_15353 ; 92365	799.438	0.635187	0.000311147	248.926	0.824071	0.0782634	708.261	0.390757	0.177286
RPL4_5948 ; 93060	5089	0.614387	3.94e-10	2969.11	0.355229	0.0529625	4577.42	0.565326	0.0056253
COPS7A_1498	50.9012	0.609053	0.0340869	30.1921	0.8805	0.0658565	52.8829	0.283093	0.42003
RPL11_5914	10919.8	0.606296	1.28e-05	5384.61	0.297213	0.227915	9985.5	0.487787	0.00263228
MRPL37_12369	154.106	0.598998	4.58e-05	152.227	0.366775	0.0577946	133.663	0.484468	0.00497982
TAP1_22946	23.463	0.596858	0.0231423	28.7582	0.422054	0.243315	21.012	0.330803	0.410966
HSPA2_13514	35.6028	-0.599379	0.01258	47.2911	-0.1866	0.820766	62.5185	0.150812	0.81965
MUC1_4366	1309.88	-0.616309	0.000497867	1738.6	-0.552141	0.0717081	1370.16	-0.531181	0.0107514
SERTAD1_28385	106.411	-0.650026	0.00676074	156.762	-0.541953	0.0182598	140.595	0.0174657	0.959908
PITPNA_18835	377.368	-0.653113	0.0140668	573.518	-0.706072	0.080846	417.273	-0.692301	0.160899
ATP6V1B2_17790	1237.82	-0.668574	0.00905972	2105.81	-0.272185	0.566532	1525.69	-0.335657	0.242959
BCL2L11_26886	208.681	-0.689884	0.0233388	457.613	-0.0878801	0.868846	289.476	0.190495	0.672144
RFC5_5812	11.127	-0.697044	0.0413615	12.7801	-0.613547	0.315771	9.21842	-1.26671	0.000720362
BCL2L11_26447	88.4467	-0.704666	0.01258	160.13	-0.0670307	0.864078	129.397	0.105165	0.781248
THBS1_24188	143.94	-0.718616	0.0312245	224.348	-0.667805	0.153119	149.936	-0.621973	0.0583768
LRP1_21937	47.1372	-0.782841	0.00948697	101.19	-0.473931	0.274606	54.9362	-0.431401	0.288952
ZNF587_22500	207.899	-0.794752	0.00923551	373.709	-0.431773	0.326778	277.638	-0.384028	0.513988
RASSF1_5747	27.2816	-0.85009	0.000979615	43.867	-0.627456	0.0526053	40.0502	-0.199591	0.558706
ATP11C_19755	387.652	-0.857101	0.000791003	717.049	-0.869072	0.18276	451.132	-0.806493	0.111756
CLSTN1_1400	749.902	-0.873518	3.6e-06	1283.61	-0.491653	0.283549	934.283	-0.473924	0.00850775
CYCS_1692	72.5945	-0.897639	0.0205923	123.999	-0.894645	0.161448	86.8836	-0.584037	0.256068
C2CD2_875	18.0649	-0.938924	0.033457	32.9487	-0.556351	0.367812	22.078	-0.806656	0.0647277
RHOB_22994	10.2365	-0.989339	0.0245658	22.7712	-0.355272	0.640715	12.6398	-0.554996	0.20255
ARRDC4_12510	55.136	-1.01057	0.00473153	101.566	0.0595656	0.902996	72.0609	-0.563129	0.0841944
AMER1_12473	11.1479	-1.01789	0.0016744	20.6668	-0.523051	0.312546	27.392	0.530329	0.549035
PHLDA1_12880	1602.69	-1.03989	0.0011666	3264.93	-0.842503	0.0541548	2018.89	-0.721593	0.0884001
ETNK1_26147	28.6939	-1.05969	0.000226618	49.7023	-0.383134	0.436191	35.4732	-0.915436	0.104316
SOCS3_15641	18.6586	-1.07623	0.00538387	34.1948	-0.465964	0.340155	26.7043	-0.228808	0.466189
SPDEF_6706	38.7108	-1.1576	0.00124219	82.9166	-0.392053	0.505561	48.0132	-0.840905	0.0907982

## Sheet: CII_unique_genes
CII_Probe_ID	CII_baseMean	CII_log2FoldChange	CII_padj	CI_baseMean	CI_log2FoldChange	CI_padj	CIII_baseMean	CIII_log2FoldChange	CIII_padj
HSPA1B_3136	1180.81	3.34467	0.000283305	213.084	0.43818	0.29496	180.328	-0.0321739	0.935627
ZEB2_23804	22.6362	2.99307	4.49e-05	5.73502	2.05517	0.0043072	5.89651	2.08569	0.00886752
SNX6_6655 ; 92704	16.6664	2.79458	0.0103167	31.5814	0.422618	0.208876	33.1329	0.384589	0.191443
CYP2C19_22478	54.6733	2.64553	0.0171137	13.4425	0.295604	0.682494	10.0194	0.383369	0.526363
KCNG3_26522	12.7788	2.51812	0.00805738	3.78716	1.33383	0.0379016	5.85637	2.74142	9.06e-08
EMX1_23446	25.8955	2.4325	0.0142223	4.72878	-0.0127843	0.976874	4.35374	-0.103541	0.854449
NIPSNAP1_4593	10.7848	2.41379	0.0179634	13.3044	0.433048	0.452295	10.1422	-0.388778	0.535773
NFKBIA_4568	132.774	2.38126	0.000638857	68.4968	0.848285	0.118473	56.602	0.300927	0.678428
HSPA1A_3135	220.946	2.35574	0.00282328	49.711	0.138764	0.79889	46.3516	-0.130161	0.729423
AKR1B10_19908	16.6794	2.2439	0.0216158	7.55865	0.454826	0.386028	7.13113	0.368555	0.598717
NAMPT_28431 ; 92507	356.432	2.20387	0.010486	1075.14	0.478047	0.0920338	1177.99	0.399483	0.221902
COL16A1_11319	11.1911	2.13151	0.0118752	7.45399	1.78211	0.0152783	8.67333	1.67314	0.0133783
S100A10_24605	30.8911	2.05259	0.00828334	29.6926	0.31311	0.348657	22.7301	-0.123909	0.826791
CHEK2_1289	24.2583	2.03062	0.0455333	4.70876	-0.35251	0.397207	3.87227	-1.28678	0.0119923
MT1X_4333	35.2238	1.87523	0.00289637	16.0172	0.347147	0.534804	20.238	0.74751	0.0895049
LGALS1_14971	45.4893	1.87118	0.00549454	29.8884	0.20197	0.609747	22.6392	-0.18496	0.729423
CXCL2_1672	88.4016	1.83952	0.00542477	57.576	1.13133	0.0981183	34.7158	-0.190496	0.850722
DDIT4_1803	12.0662	1.72623	0.0172793	11.7774	-0.306487	0.738118	17.9348	0.252021	0.658183
MARCKS_10769	16.9962	1.5281	0.0307836	5.67762	-0.177685	0.746541	5.85451	-0.0153396	0.980738
HLA-DQB1_19840	14.591	1.47551	0.0268059	4.24154	0.108242	0.858623	3.91957	-0.278919	0.720844
MT1F_24226	63.6171	1.46658	0.00228868	17.9847	-0.0288903	0.932169	16.28	-0.27597	0.44146
CD40_1129	34.4105	1.45396	0.0146581	24.8676	0.843923	0.0567424	18.5753	0.181305	0.782033
CITED2_21729 ; 88260	181.299	1.44658	0.00215008	53.2459	0.245462	0.668	48.272	0.0878571	0.756936
CCND1_1062	55.2926	1.44175	0.0124068	33.2222	0.415356	0.132036	32.1887	0.618215	0.055998
DMRTA1_14819 ; 88918	277.067	1.42344	0.018116	76.0841	0.518153	0.164067	67.8748	0.312806	0.241649
BAG3_629	102.665	1.3525	0.0138566	43.9628	0.432186	0.0394293	39.225	0.1418	0.526363
CSF1_25149	34.4964	1.3414	0.00517697	18.5811	0.813037	0.214319	12.0558	0.208615	0.741734
CD74_19947	55.2983	1.27703	0.00253642	57.4179	0.256588	0.55213	40.3579	-0.0622359	0.886311
ADM_12873	203.045	1.23817	0.0261396	109.258	-0.057017	0.886283	97.9555	-0.061944	0.891908
TM4SF1_12122	91.4557	1.18488	0.00568017	98.9824	0.759012	0.0588322	61.8363	0.504495	0.223027
PSMD2_5528	19.1003	1.17865	0.00549454	23.5014	0.659725	0.0960916	20.8321	0.13846	0.722304
SOD2_22842	232.005	1.12757	0.0499018	85.0982	0.489241	0.477129	69.8307	-0.0207942	0.982223
EEF1G_24831	60.8881	1.09927	0.012974	59.6981	0.506604	0.0399563	52.669	0.499685	0.134124
NFKBIE_4571	60.7311	1.08418	0.00138889	29.5746	0.291781	0.415387	28.4888	0.251678	0.328606
FBXO32_28461	42.898	1.08172	0.0265612	12.9313	0.352652	0.526528	12.4738	0.450193	0.259223
RPL13A_28183	54.1467	1.08012	0.0118752	59.1139	0.333338	0.197435	55.8578	0.353364	0.294778
NEAT1_81335	430.307	1.07825	0.0185005	151.904	0.12768	0.818549	198.792	1.18971	0.0937315
NFKBIZ_27582	4155.52	1.06466	0.0141848	2422.44	0.496424	0.0711866	2213.25	0.223311	0.590111
CA2_908	35.1266	1.0343	0.0122834	25.8777	0.560349	0.197833	18.5649	-0.371808	0.298678
HDAC9_27305	384.974	1.02804	0.0157665	137.206	0.550645	0.108258	123.339	0.549694	0.0446276
ANKRD10_277	1070	0.987853	0.0227336	556.165	0.103329	0.647652	917.458	0.832362	0.0913321
HLA-DQB1_28329	97.1592	0.98362	0.00104053	47.6107	0.491937	0.140452	43.0173	0.329047	0.567424
OXA1L_4873	28.9913	0.966938	0.0378537	29.4452	0.482069	0.0259357	28.9626	0.458012	0.0471667
KLHL24_20638	182.612	0.965043	0.00962628	96.9245	0.282601	0.267142	115.429	0.537312	0.00483265
JMJD6_3471	389.996	0.94122	0.018895	244.231	0.509806	0.00887741	270.622	0.502594	0.00202299
ATP6V0B_562	151.403	0.938701	0.000257247	240.959	0.574818	0.00671159	234.188	0.391707	0.115282
RPSA_6025	321.867	0.930888	0.0265779	642.97	0.369792	0.154734	595.65	0.313183	0.261552
PIK3C3_5143	165.537	0.921023	0.0171137	102.108	0.434697	0.00154194	108.759	0.459484	0.00492686
RPL36_5938	807.715	0.918429	0.0167661	770.247	0.531453	0.00154401	705.405	0.576038	0.0683169
MBNL2_4059	696.931	0.881861	0.0311705	354.537	0.275691	0.36126	388.65	0.360882	0.235001
HACD3_5591	111.199	0.838822	0.0418167	140.12	-0.0369738	0.917274	120.745	-0.405123	0.220796
NR3C1_4689	170.328	0.835466	0.0224902	100.658	0.482374	0.0268928	106.841	0.500598	0.00722404
GOT1_2737	278.446	0.834573	3.37e-06	214.558	0.274653	0.346305	240.661	0.334664	0.0683169
REL_12463	178.034	0.820698	0.046129	81.8836	0.117246	0.551761	75.8546	-0.0382059	0.920892
GAA_2549	64.8185	0.816438	0.00307111	74.16	0.442227	0.0332356	66.8261	0.0965358	0.672144
KRT19_10816	392.727	0.802843	0.0330264	551.349	0.313879	0.18207	420.122	0.110403	0.766105
IGFBP7_26667	164.21	0.762703	0.0499018	160.331	-0.290312	0.206277	139.852	-0.369856	0.311739
POLR2I_5260	58.0625	0.760682	0.00340298	56.9701	0.476928	0.00338611	58.512	0.409928	0.243129
CTSD_1642	1145.56	0.760274	2.7e-07	694.844	0.442737	0.0151382	632.258	0.236697	0.247143
CX3CL1_17004	1969.47	0.760036	0.0279751	1356.09	0.553315	0.063507	2036.66	0.885175	0.0990066
KRT19_3690	120.744	0.750959	0.0488614	152.335	0.264124	0.19704	123.458	0.0739013	0.779935
SYTL1_25933	298.453	0.744914	3.27e-05	197.895	0.438225	0.0926946	176.744	0.0397793	0.82905
TEX10_7033 ; 87577	103.646	0.736782	0.0296348	33.9684	0.125106	0.68238	31.0876	-0.083874	0.804448
HSP90AA1_3127	2433.53	0.722075	0.031149	2077.74	0.0921385	0.690047	2195.16	-0.0483941	0.84065
RPS5_6011	1028.87	0.72164	0.00309839	1313.89	0.579066	3.22e-08	1268.42	0.554495	0.0202972
ADGRG1_2761	217.764	0.721251	0.00116379	150.979	0.236522	0.346305	165.699	0.428522	0.0633242
SPAG7_6692	115.656	0.681445	0.0419724	96.8986	0.575088	0.000148942	84.3606	0.3782	0.0154113
CD44_1134	3359.94	0.671256	0.0131581	2271.74	0.551778	0.0136349	2013.6	0.474583	0.011472
CHST11_28342	158.109	0.669443	0.0432752	117.56	0.508484	0.0825732	87.9193	0.0957594	0.625009
NENF_4541	67.5815	0.668776	0.0300067	65.5412	0.300506	0.137102	62.5857	0.263051	0.441932
ATP6AP1_14351	202.426	0.665167	0.000217241	172.16	0.530912	0.002199	169.924	0.409808	0.0592287
STK10_6844	105.126	0.643654	0.00135669	60.0982	0.458185	0.0165679	64.3341	0.468065	0.0826329
SDHB_6173 ; 92602	379.048	0.642159	1.74e-05	464.24	0.500535	0.00356484	452.493	0.361312	0.166498
GNPDA1_28283	598.502	0.638804	1.32e-06	468.738	0.429811	0.000631121	499.107	0.551937	5.9e-05
POR_23019	74.6597	0.630823	0.00130309	48.0558	-0.00965667	0.963939	54.1825	0.193643	0.493497
PSMD4_5530	105.129	0.628196	0.0216543	113.418	0.274959	0.130298	105.788	0.164836	0.462534
HLA-DQB1_2990	46.1154	0.617114	0.0362862	26.4691	0.292886	0.399691	25.9378	0.282526	0.679262
MCOLN1_4080	106.759	0.615031	0.000811267	76.973	0.261271	0.108861	75.0928	0.208715	0.225875
PLRG1_24969	41.7622	0.608804	0.0355485	33.2486	0.414493	0.0304574	33.5045	0.421184	0.0505468
GNS_2725	301.271	0.599167	1.16e-06	315.447	0.412234	2.04e-06	271.018	0.0551381	0.770449
BLVRB_21488	36.2965	0.594299	0.0312007	35.981	0.440386	0.0229353	30.0152	0.18974	0.530986
TMED10_7162	111.961	0.589507	0.0312007	122.529	0.495965	0.00445732	118.517	0.571113	0.0543999
ABHD4_42 ; 90868	211.017	0.586418	0.0499018	73.6396	0.131426	0.772601	63.9197	-0.211708	0.378663
SLC39A10_19660	173.697	-0.587818	0.00159063	142.884	-0.344153	0.0893568	142.571	-0.2848	0.112601
SNRPD3_17215	1679.57	-0.59082	0.00113822	1208.13	-0.147347	0.519727	1066.75	-0.475679	0.030094
NOLC1_4626	556.31	-0.603286	0.0307851	453.754	-0.237703	0.287978	492.997	0.00178406	0.995781
CDKN1B_1222	260.208	-0.608536	0.0358067	184.374	-0.428764	0.19743	223.024	-0.131281	0.644436
PSIP1_27736 ; 92955	433.034	-0.611996	0.00892456	417.378	-0.43549	0.0341657	441.013	-0.531961	0.0179781
TOPORS_15752	71.4415	-0.614171	0.0165679	39.6268	-0.561914	0.0396995	47.9408	-0.18055	0.335214
AC132008.2_29034	158.599	-0.636675	0.00419241	104.685	-0.492818	0.0610447	127.339	-0.322182	0.452799
BRD3_10545	468.421	-0.639404	0.0388324	241.421	-0.572796	0.0777961	283.181	0.0623015	0.841524
HDAC2_2900	5101.33	-0.63952	0.0486596	3759.98	-0.0625326	0.812437	4130.23	0.205027	0.396028
DEK_1841	1232.95	-0.642276	4.55e-07	927.462	-0.296619	0.115856	929.731	-0.338513	0.00681044
DDX60_22807	332.278	-0.684557	0.0309183	228.404	-0.186079	0.457737	332.654	0.431922	0.441454
HSD17B11_3115	206.249	-0.700127	0.0137657	133.968	-0.566036	0.0145524	138.495	-0.518997	0.0307529
MSH2_19521	98.5821	-0.734457	0.017226	62.4122	-0.480911	0.00885226	63.6524	-0.573711	0.00157777
FKBP4_2433 ; 92324	27.2327	-0.739177	0.046129	62.6323	0.263406	0.438037	69.4445	0.273319	0.398528
MBNL1_4056	914.312	-0.790172	0.000164765	769.973	-0.221797	0.0863492	814.75	-0.253245	0.295329
KIAA0753_3564 ; 91736	59.5301	-0.792106	0.000531719	82.8523	-0.583525	0.0161739	161.877	0.053599	0.924723
MCM7_4079	327.719	-0.792809	0.0032135	251.363	-0.580706	0.0328027	267.655	-0.414909	0.00574001
XRCC5_26508	8859.65	-0.800457	0.00259134	7107.45	-0.181013	0.401374	6874.61	-0.228904	0.0783077
IER2_3213	738.225	-0.811563	0.038977	427.2	-0.930779	0.0628911	603.828	-0.190867	0.618031
ACE2_25221	13.7422	-0.885218	0.0100423	9.6869	-0.895436	0.0144661	9.1933	-0.848355	0.0104827
MRE11_25911	265.915	-0.936154	1.2e-10	172.59	-0.570586	0.0209728	186.63	-0.591525	0.0957202
CKS1B_1362	209.554	-0.971932	0.0118752	178.416	-0.440589	0.02115	171.888	-0.484048	0.0563903
PPIL1_5328	67.4533	-0.979886	0.000249838	57.4071	-0.361679	0.0517576	68.0883	0.0734286	0.812142
BRMS1L_22068	284.748	-0.980865	0.0138303	199.338	-0.47893	0.0105861	216.85	-0.541914	0.090836
EPSTI1_20642	14.5766	-0.995195	0.0110297	9.27824	-0.843779	0.0561771	8.66299	-0.870503	0.0431327
ARL14_24085	12.7503	-1.00459	0.00685969	8.08907	-0.754314	0.0846492	6.63932	-1.74558	0.000122373
RAB4A_5674	17.4558	-1.06147	0.0499018	13.1772	-0.34978	0.506516	23.5619	0.289882	0.747259
SLC27A2_6426	13.7841	-1.088	0.0127508	8.27917	-0.69542	0.124291	9.53858	-0.342361	0.394318
IFI6_25609	309.453	-1.16501	0.00116379	354.186	-0.498931	0.102846	473.446	-0.0337459	0.958348
SLC8A1_16683	169.089	-1.17845	0.0025655	105.639	-0.633094	0.0863492	114.202	-0.542864	0.074654
KCNJ8_23261	11.4418	-1.26586	0.0339749	5.87239	-1.66823	0.00400972	6.02661	-2.32363	6.85e-06
UHRF1_17708	10.5982	-1.37295	0.000546915	7.35974	-1.33406	0.000300894	7.13067	-1.5005	0.000331968
H2BC8_2953	15.6648	-1.40061	0.000127463	9.47432	-1.17793	0.000214134	9.51644	-1.8083	2.67e-07
XAF1_24041	10.527	-1.6749	6.19e-05	6.17412	-1.02704	0.0233762	7.92609	-0.485509	0.31422
FZD2_11193	11.7375	-1.80248	0.000956778	7.62673	-0.946969	0.0355265	8.62629	-0.869268	0.0122089
CDCA5_1184	14.4204	-2.173	4.02e-05	8.76311	-1.90038	0.000115518	9.74262	-1.90957	1.48e-05
NUF2_28336	10.979	-2.26747	1.58e-06	7.20756	-2.33589	1.48e-06	7.77733	-2.23757	5.59e-07
PSRC1_5548	10.2222	-2.67886	1.14e-06	6.43639	-2.08774	2.07e-05	6.7214	-3.11766	6.15e-10

## Sheet: CIII_unique_genes
CIII_Probe_ID	CIII_baseMean	CIII_log2FoldChange	CIII_padj	CI_baseMean	CI_log2FoldChange	CI_padj	CII_baseMean	CII_log2FoldChange	CII_padj
PPM1E_17984	11.7373	5.5807	8.08e-17	8.53537	4.5176	5.96e-07	9.16531	4.95872	6.5e-05
LINC00520_81327	16.077	4.26293	1.09e-13	8.64673	3.76726	4.63e-07	5.21048	2.80174	0.000367587
NMRAL2P_81336	13.4652	3.12357	7.12e-08	7.44853	2.66526	0.000662097	4.58005	1.26264	0.0957239
HSPBAP1_18117	10.9695	2.61562	4.44e-06	7.29341	2.19616	0.00471742	6.61405	2.35097	0.00467854
PLK3_19099	10.0042	2.24415	1.95e-06	6.93021	1.41786	0.00472335	3.46607	0.734665	0.434701
E2F7_12550	35.7296	1.9507	2.63e-07	19.0388	1.17459	0.0897737	14.1019	0.470156	0.554746
SNAI2_24257	490.99	1.82506	5.38e-09	310.96	0.713012	0.0975337	382.904	0.542307	0.146548
PAXIP1_4950	16.1376	1.49715	3.26e-08	10.9484	0.504619	0.171181	9.40541	0.127576	0.845316
CBWD5_15051	50.4533	1.4868	0.017237	16.0729	0.295096	0.622977	17.3245	-0.201189	0.726897
PHLDB2_27678	372.614	1.46404	4.29e-05	312.176	0.864568	0.0763492	450.091	0.368135	0.15426
PHLDA3_18856	23.2252	1.35125	5.62e-06	17.9906	0.668959	0.160852	26.2142	0.690903	0.112554
CBX4_16907	317.476	1.35005	8.88e-13	227.067	0.680664	0.109208	311.471	0.49247	0.174108
LYAR_12352	88.5864	1.21975	3.79e-08	61.4721	0.290523	0.302046	103.753	0.238065	0.537112
BTG2_13191	12.2144	1.21175	0.000265972	7.48191	-0.0339113	0.934165	13.0123	-0.117133	0.868467
ZNF274_7885	53.0412	1.21164	1.61e-13	36.8572	0.539796	0.075074	46.0689	0.120082	0.591644
WDR43_7707	989.143	1.20201	1.61e-18	783.38	0.509971	0.00615704	1333.95	0.525569	0.100035
ZNF555_15210	149.53	1.18884	1.58e-05	95.2179	0.391948	0.28368	100.523	-0.336618	0.237791
GNAI3_13219	17.6618	1.1515	0.0168821	11.1846	0.08313	0.821861	17.7735	-0.195627	0.640415
TCERG1_7000	77.4358	1.14425	7.09e-07	51.7188	0.558417	0.0778453	49.6481	0.612192	0.166139
CAV2_15304	1208.12	1.13644	0.000671793	720.113	0.335746	0.37312	739.786	-0.170109	0.803931
SLC39A4_16539	12.5551	1.13408	0.0050596	12.5571	0.63981	0.104267	11.7793	0.551479	0.37016
CDK5R1_1209	58.8159	1.13262	0.0368129	38.4033	0.224357	0.535439	58.6363	-0.0898727	0.863847
GADD45B_2570	159.256	1.1284	4.68e-10	93.0734	0.313998	0.504452	127.197	0.735647	0.154234
MALAT1_3940	23933.9	1.08957	0.0223176	13742.1	0.274039	0.558573	15936.8	-0.0597463	0.930586
IFIT2_3222	23.6081	1.07202	0.0308258	18.9307	0.443848	0.201185	13.5572	0.123066	0.794594
RSAD2_6043	19.5914	1.06439	0.0173231	16.3088	0.41845	0.325351	26.1086	0.793032	0.0830894
NRG1_22037	12.5506	1.05399	0.00410955	11.4722	0.737913	0.118129	11.9053	0.436226	0.573067
MMP2_27519	37.8841	1.03721	0.0348362	39.298	0.81323	0.0596189	115.017	0.938021	0.183798
GRB7_28219	19.2095	1.03641	1.42e-05	16.5673	0.634418	0.0665902	12.9817	-0.134653	0.775778
NOP58_19568	452.702	1.0314	0.000110281	283.009	0.180282	0.293064	287.222	0.16654	0.5723
USP7_7602	379.174	1.02601	1.1e-09	236.874	0.181833	0.537376	266.575	0.0842183	0.804077
CRIM1_10788	8746.34	1.02559	0.000642235	6559.86	0.521798	0.220579	6988.22	-0.450373	0.401092
GNAI3_28256	73.7756	1.02088	0.000520101	56.672	0.534682	0.00299295	64.8727	0.233546	0.355579
TGFB2_25683	77.6551	1.00124	2.39e-05	65.2216	0.431312	0.340271	204.772	1.07082	0.0650212
PUS1_11654	89.0267	0.999369	5.4e-07	62.5662	0.363722	0.168629	70.1861	0.317854	0.321098
EXOSC5_27191	54.4471	0.980342	0.000163039	42.167	0.460924	0.0345386	23.848	0.346444	0.567568
EXT1_2278	905.889	0.968135	1.98e-10	795.397	0.570264	0.00790941	780.546	0.470685	0.0753328
MEX3B_24640	20.2806	0.946329	0.000728623	15.0024	-0.0693403	0.881027	35.9896	0.0225289	0.966242
FHL2_2423	583.231	0.941883	0.000613262	518.341	0.392027	0.329576	410.396	0.689316	0.128027
S100A2_21300	1186.45	0.941728	0.00168454	1784.02	0.469623	0.376135	1806.64	0.413146	0.567293
FSTL3_14058	43.1676	0.933469	0.00041409	38.7953	0.484995	0.152001	50.7372	0.894571	0.080232
SNAP25_6607	28.6342	0.932863	0.0232175	21.6184	0.340421	0.417062	28.1234	0.492386	0.101439
DSP_21266	1121.79	0.924698	3.5e-11	882.244	0.454248	0.0103564	771.649	0.105806	0.571233
LGMN_3782	441.449	0.922781	4.55e-07	342.666	0.542221	0.0318016	421.258	0.541811	0.277567
TIPARP_7116	448.991	0.915517	1.42e-08	375.658	0.542347	0.00102276	578.868	0.910839	0.0677577
POLR1C_5255	24.4255	0.912117	0.000613262	19.0803	0.292793	0.288263	23.8	0.953517	0.0856044
MTA1_4336	236.085	0.910814	0.00974536	162.916	0.229239	0.45063	262.174	0.242503	0.250434
STAT5B_6835	359.177	0.905118	7.06e-08	256.533	0.411372	0.142045	276.645	0.017658	0.951786
CCDC85B_28333	111.002	0.901521	5.66e-08	96.6708	0.361151	0.0630083	116.706	0.562703	0.26878
PRPF4_5463	20.3452	0.898996	0.000191513	15.6046	0.199776	0.558573	21.5413	0.0412901	0.919285
CRY1_15619	226.7	0.881645	6.17e-07	174.878	0.205392	0.52981	264.291	-0.172563	0.403239
TMEM65_28194	146.663	0.872067	0.008731	89.336	0.532237	0.110874	70.3878	0.527173	0.0416604
PDIA6_5040	3565.44	0.868284	6.72e-10	3199.39	0.550511	0.0528416	3847.97	-0.0976831	0.614388
ETF1_25817	469.177	0.866305	6.77e-15	394.488	0.474527	3.96e-05	442.917	0.23724	0.381274
BRD2_15535	136.998	0.865553	0.000247689	92.208	-0.0806424	0.807702	161.911	0.22877	0.376924
KCNK1_3516	103.384	0.865275	0.000310219	103.063	0.531428	0.0356754	71.1912	0.0317249	0.894806
KAT6B_3489	201.965	0.834544	0.00220933	139.586	0.151698	0.655436	179.82	-0.160047	0.61799
GPR89A_25292 ; 92604	270.434	0.820718	0.00206367	212.02	0.61614	0.0840631	66.6044	0.324856	0.595328
CEBPZ_1245	1354.01	0.818019	2.35e-06	1104.81	0.408868	0.00502094	1184.57	0.134603	0.566532
PNKP_5229	709.334	0.817977	0.00586633	529.084	0.502058	0.0135594	549.799	0.116655	0.823833
CAMSAP2_955	241.585	0.817689	4.1e-10	205.525	0.51823	0.0167779	258.74	0.361674	0.0216317
BDNF_25560	529.718	0.815492	0.00061579	438.465	0.495705	0.172888	601.789	0.373012	0.0994229
YME1L1_7799	350.526	0.815216	1.01e-06	276.925	0.302189	0.105114	316.894	0.18395	0.422561
EIF3D_14221	97.7657	0.808456	0.000336036	94.6298	0.499483	0.00183458	122.33	0.409168	0.0631791
USO1_7576	138.742	0.807573	0.000215066	108.527	0.220211	0.294482	126.936	-0.165002	0.679347
PMM2_5224	84.5993	0.80493	0.0187992	50.7763	0.0906754	0.821861	62.1461	0.0398865	0.894269
POLR2H_13796	104.321	0.804893	0.0124413	83.6312	0.40147	0.134475	126.974	0.395948	0.241627
VAT1_7625	26.7715	0.803692	0.000113102	25.315	0.562345	0.0174247	38.6474	0.358489	0.105059
SPEN_6707	308.352	0.802794	0.000898535	228.889	0.343302	0.366513	354.334	0.544313	0.00908752
SRM_19860	120.586	0.795935	0.00235575	111.686	0.415259	0.0662327	101.912	0.392071	0.17778
HERC5_11373	170.319	0.784608	0.0188325	128.194	0.560994	0.0404831	150.378	0.095852	0.851928
KLHL21_3635	22.5533	0.777479	0.00210937	15.9599	0.176721	0.713097	23.5405	0.420195	0.322291
TIMM17B_27958	10.5059	0.774521	0.0203447	8.43208	0.259872	0.534862	11.8954	0.430402	0.484521
EIF2S1_2085	1636.84	0.764122	0.000289589	1351.93	0.298147	0.0382254	1558.64	-0.128192	0.65879
EIF3E_2094	8131.84	0.758568	0.000402633	6920.63	0.541086	0.0023595	6310.69	0.0876097	0.849342
GEMIN5_22827	334.875	0.757428	0.00716153	253.147	0.291793	0.0692055	271.493	-0.104086	0.785719
INPP1_3376	12.2727	0.740878	0.0347151	9.83024	0.296812	0.470889	10.7783	0.803982	0.125567
IRF7_3410	19.9325	0.7407	0.010092	17.0347	0.391524	0.282448	17.8437	0.211651	0.712709
ISG15_3415	84.0188	0.73146	0.00959217	70.3133	0.40488	0.0519586	53.4304	0.540688	0.149347
YIPF5_7795	23.7328	0.730751	0.00660115	23.4678	0.501855	0.0623802	21.1164	0.245282	0.487605
RHEB_5834 ; 92516	4028.96	0.720049	3.39e-07	3612.6	0.404547	0.0689913	3691.32	-0.0972193	0.808613
RAB21_5663	357.863	0.71517	2.81e-05	318.964	0.33021	0.0509421	498.243	0.0893009	0.785483
NR1H2_4670	255.24	0.712825	7e-06	220.96	0.476844	0.0596693	274.954	0.266739	0.132337
FLAD1_28296	12.1149	0.712236	0.00593044	10.0493	0.386006	0.342226	16.2707	0.494582	0.216091
ACTN1_19142	5984.35	0.711151	0.0217389	4934.63	0.302562	0.0393447	6363.66	-0.0599383	0.879669
LSR_27465	18.0201	0.70767	0.00637703	14.4143	0.461899	0.186856	17.6087	0.47937	0.161306
B3GALT6_19453	143.317	0.7036	0.00810376	97.0767	-0.122249	0.817108	130.014	-0.0599465	0.904358
HLA-E_3000	590.553	0.695573	0.00556941	561.704	0.508241	0.00796846	472.723	0.247074	0.173264
LOC102606465_3829	41.7172	0.693592	0.00352429	35.5169	0.358207	0.288168	55.4933	0.595164	0.24242
TES_7031	965.09	0.68192	4.58e-05	846.41	0.330123	0.170027	1139.43	-0.100818	0.656842
BAX_28222	1765.24	0.679543	5.39e-07	1639.69	0.451659	0.0152145	2235.57	0.0887316	0.525629
HOMER1_22238	208.643	0.678985	3.59e-06	169.092	0.254041	0.276914	220.278	0.123567	0.820942
SUZ12_6905	257.226	0.672687	0.00722404	222.518	0.422439	0.00578861	302.781	0.171367	0.381146
MAPKAPK5_4016	32.6476	0.672412	0.00586633	28.4672	0.381248	0.139903	34.6903	0.0984731	0.78387
ENOPH1_2156	608.848	0.663923	4.43e-07	624.865	0.543886	3.66e-05	712.759	0.20522	0.436191
NPC1_4646	1950.31	0.663721	0.024056	1437.82	0.244517	0.377311	2028.8	0.344718	0.425517
WDR3_10929	392.906	0.660101	0.00625643	325.387	-0.0604559	0.83771	414.058	0.0201552	0.975645
KCTD5_3534	22.3944	0.652035	0.00229221	18.5939	0.291187	0.255762	24.1372	0.272946	0.45038
EIF3A_14222	327.277	0.632382	0.00500245	280.771	0.176728	0.59898	488.192	0.149001	0.690822
BLOC1S2_28331	206.653	0.630437	0.000390519	190.034	0.392689	0.0110408	248.053	0.034697	0.916966
CHMP4A_1304	1616.8	0.625643	0.0300177	1376.48	0.484332	0.000791541	1584.85	-0.00447049	0.993438
ARIH1_21030	43.1762	0.623289	0.00277398	41.6611	0.405018	0.0612041	81.4984	0.491736	0.070735
ARPP19_466	139.76	0.622339	0.000168992	156.738	0.572109	0.0013044	188.683	0.562656	0.0025655
RBM34_5768	24.3332	0.62069	0.011342	20.15	0.243121	0.37312	30.6616	0.390319	0.321098
AKAP8L_196	46.8584	0.619071	0.0252387	32.0736	0.107455	0.814727	40.2264	0.650519	0.0849502
EBNA1BP2_2014	1147.43	0.607868	4.68e-07	1045.42	0.34603	0.060303	1237.79	-0.186892	0.591644
POLR2H_27699	256.137	0.605315	7.43e-07	244.428	0.500769	0.00927409	326.434	0.38411	0.120103
SLC30A1_20617	466.516	0.602747	0.000718024	425.186	0.294917	0.286088	853.349	0.5778	0.210061
PAFAH1B1_4903	569.731	0.601617	0.00228762	448.062	0.344392	0.0141455	501.346	0.215193	0.28722
SMNDC1_6595	1018.96	0.597101	0.0297327	834.631	0.364065	0.105585	1110.85	0.0830632	0.864305
POLE3_14273	114.824	0.595041	0.000728623	104.24	0.324721	0.0684176	152.082	0.440392	0.139404
ZNF165_26222	435.623	0.592117	0.0478728	446.855	0.569306	0.107368	614.478	-0.125028	0.726365
EXOSC4_2269	20.4736	0.589428	0.0210088	18.9429	0.230784	0.348791	27.241	0.0622933	0.873702
CDK4_1203	1533.49	0.588543	0.000501313	1313.74	0.300041	0.157388	1686.34	0.288419	0.557843
TAF7_6938	282.618	0.58777	3.56e-08	223.316	0.10409	0.511467	286.798	0.101387	0.579342
JKAMP_15608	34.7307	-0.585201	0.0227279	35.9243	-0.347589	0.142372	60.4507	-0.434866	0.320597
AKR1C3_26820	28.8311	-0.586764	0.046177	36.5622	0.151916	0.77026	56.7447	-0.0711327	0.882565
PPP1R13B_5339	16.405	-0.587015	0.022392	15.9742	-0.38455	0.22135	30.7458	0.189477	0.713443
GGT1_27266	87.7207	-0.593375	0.0186725	96.1279	-0.426757	0.0193664	127.949	-0.0803194	0.76024
DUSP3_1987	858.668	-0.601894	0.0234513	867.519	-0.449178	0.0933251	1629.99	-0.662681	0.121868
PPIC_5321	851.612	-0.603545	0.00433161	945.415	-0.202649	0.278982	1453.65	-0.0951065	0.76024
PRUNE2_11113	127.04	-0.609471	1.42e-06	134.651	-0.283439	0.111475	246.246	0.0286019	0.947459
BCL2_658	87.3122	-0.610745	0.0414643	99.2364	-0.807394	0.0823901	121.898	-0.325692	0.457016
IER3_3214	274.707	-0.610963	0.010092	267.219	-0.467865	0.270474	525.057	0.348751	0.465362
IL4R_3339	20.7751	-0.611113	0.0423791	21.5879	0.121272	0.813723	27.5757	0.809297	0.182396
ATP1A1_12191	1500.11	-0.611456	0.0138157	1693.13	-0.230138	0.423356	2303.94	-0.103157	0.794594
ALG8_238	30.9898	-0.612134	0.0183382	33.532	-0.309612	0.274053	61.8092	-0.284613	0.464845
CHAC2_20593	35.8709	-0.613316	0.00316523	35.0007	-0.430184	0.141673	60.8216	-0.145681	0.64137
CASP9_992	30.1204	-0.615556	0.000556107	29.874	-0.263647	0.225128	47.6933	-0.0273073	0.922585
RRAGA_6028	371.588	-0.615739	0.0029177	389.169	-0.34881	0.0709381	570.755	-0.188429	0.486613
EGF_2055	11.5801	-0.622056	0.0457355	12.9576	-0.234865	0.520974	18.0345	-0.11357	0.865862
COPZ1_1499	212.018	-0.622348	0.00377227	244.094	-0.303303	0.0726248	338.799	-0.0430646	0.835584
TRPV1_28014	22.8222	-0.624105	0.0435409	23.0436	-0.714729	0.205394	41.6075	-0.880416	0.14508
SPP1_6720	4103.76	-0.628159	0.00195347	4254.93	-0.341883	0.214111	7536.35	-0.464132	0.381274
MKNK1_4185	20.0082	-0.628259	0.00657673	22.3828	-0.131491	0.647652	35.1199	0.0566129	0.903278
LDLR_19353	353.715	-0.629742	0.00722404	391.973	-0.143127	0.717816	611.42	0.276551	0.537031
ALDH2_225	1072.84	-0.630526	0.0477422	1114.46	-0.441063	0.0981462	1540.22	-0.282797	0.56852
PAFAH1B3_28382	999.854	-0.632716	7.5e-06	1149.01	-0.228472	0.303779	1506.78	-0.180967	0.555078
MITF_17860	398.423	-0.635671	0.00117355	387.272	-0.573305	0.000101524	679.057	-0.363319	0.0949726
BEX3_24191	1054.16	-0.638908	0.000125138	1298.48	-0.132548	0.672507	1403.99	-0.452389	0.0967357
COG4_28894	289.465	-0.640548	1.45e-05	284.228	-0.486646	0.00772934	433.748	-0.198704	0.348413
PIGF_27685	256.076	-0.653471	0.00021475	278.489	-0.267355	0.176521	359.843	-0.496119	0.173108
SLC25A13_6394	140.702	-0.654725	1.01e-05	126.239	-0.49488	0.0297795	189.773	-0.0501048	0.916966
ITGAE_3432	17.1175	-0.655728	0.00977815	19.3315	-0.225654	0.495206	44.2526	0.218073	0.510682
PSMG1_5544	294.356	-0.661497	3.74e-07	355.961	-0.0881807	0.695643	460.272	-0.264643	0.202549
DENND2D_1844 ; 88489	125.857	-0.661782	0.0183261	147.322	-0.394667	0.31867	281.697	-0.514781	0.0703169
MRPS17_4291	318.824	-0.662798	0.0169666	348.725	-0.309746	0.102846	442.121	-0.522771	0.109573
CTNNB1_1633	1165.36	-0.66562	9.53e-09	1273.04	-0.258058	0.167821	1973.72	-0.41154	0.142084
SLC35A1_6463	43.2985	-0.670109	0.00811045	49.4386	0.110195	0.741328	52.8931	0.307583	0.517234
HERC6_2923	136.625	-0.675389	0.00193084	139.078	-0.391469	0.0408288	196.575	-0.649052	0.0895883
ST3GAL5_6802	13.57	-0.679835	0.0158586	14.4321	-0.435517	0.0826524	20.8007	-0.477612	0.162108
HMBS_25874	41.8769	-0.681335	0.0025775	46.1664	-0.20379	0.422958	91.0468	-0.231242	0.409816
COPS5_1497	404.377	-0.689507	2.14e-06	427.612	-0.307105	0.0977551	525.479	-0.442865	0.125702
SOS1_10682	20.4032	-0.689869	0.00682147	24.3697	0.0196209	0.9577	41.7201	0.578265	0.274606
LIPA_3812	421.847	-0.691234	0.000821388	479.837	-0.142639	0.598466	767.956	0.245041	0.71668
NUP85_4781	112.324	-0.694268	0.00256955	105.267	-0.528836	0.00334313	120.887	-0.575543	0.00906426
NET1_27578	256.597	-0.699657	0.00322461	297.522	-0.149806	0.669709	439.715	-0.329046	0.316648
WFDC2_23187	974.808	-0.699971	0.0485595	1286.02	-0.288159	0.431763	1371.46	-0.0892999	0.804077
NPEPL1_4651	25.2163	-0.700617	0.00471179	23.3978	-0.553244	0.107368	40.7616	0.0249067	0.964984
ABCB1_12	112.225	-0.711667	0.023617	125.274	-0.521396	0.16954	149.111	-0.595618	0.216923
SLC25A4_6406	377.843	-0.712045	0.000143412	511.701	0.048597	0.868675	454.423	-0.307615	0.424779
STAT1_6824	48.3425	-0.712655	0.0268021	53.0431	-0.363312	0.138279	78.7973	-0.162672	0.615185
CNN3_11840	3481.2	-0.712962	7.55e-06	3723.14	-0.394919	0.102162	6117.45	-0.335582	0.179023
CFHR1_28694	14.5319	-0.716366	0.0159576	13.9474	-0.718564	0.146301	26.2902	-0.439096	0.521213
PSMC3_25991	50.3981	-0.718172	0.000769467	61.3627	0.00934293	0.977754	82.6631	0.227911	0.539109
SMARCD2_28386	68.3993	-0.720778	0.00151869	78.8171	-0.204219	0.313133	97.9954	0.0695946	0.777934
SOX4_6686	187.354	-0.724953	0.00051679	214.658	-0.162273	0.609747	450.69	0.889525	0.101837
DTX3L_23240	58.45	-0.727869	2.7e-05	61.0445	-0.136696	0.666781	78.3652	0.114961	0.768468
KIFBP_3583	118.532	-0.732757	6.72e-10	120.888	-0.445667	0.00350249	205.002	-0.302747	0.300654
TNFAIP8_7234	204.507	-0.740869	0.00731145	237.276	-0.111572	0.753942	320.451	0.0480218	0.909407
WASHC5_3558	289.607	-0.741528	4.19e-08	335.129	-0.14041	0.435175	562.852	-0.144324	0.567124
SEC11A_6181 ; 92814	1798.28	-0.745898	2.02e-05	1768.1	-0.447089	0.17519	3989.45	-0.643767	0.0671885
TWF2_7415	1601.29	-0.74741	9.35e-06	1717.43	-0.316833	0.0519565	2460.42	-0.39579	0.299959
RBKS_5758	34.1362	-0.754662	3.87e-05	39.8276	-0.428809	0.230953	48.1693	-0.328392	0.353748
TPM1_28000	965.286	-0.768114	0.00212478	979.947	-0.371018	0.158131	801.073	-0.160112	0.594034
H2AZ2_27300	16.4408	-0.771489	0.00404758	17.9806	-0.58837	0.0699615	24.0997	-0.692474	0.051883
UBA3_7456	67.3879	-0.778171	5.36e-07	84.2906	-0.163844	0.519727	139.731	0.133226	0.730646
BPHL_28205	199.25	-0.781031	4.05e-07	217.554	-0.352363	0.153901	371.28	-0.334488	0.327908
TUBA1C_7400	22.0002	-0.782931	0.00911072	25.5993	-0.447752	0.0274932	26.8023	-0.736256	0.0782634
TP53I3_27999	19.0539	-0.782962	0.00271691	22.4662	-0.527526	0.190877	31.4422	-0.347801	0.252741
AP3M1_15244	667.422	-0.792226	2.7e-05	650.614	-0.374314	0.0112966	858.338	-0.554524	0.051883
DIPK1A_2333	43.1224	-0.793164	0.00479294	44.2429	-0.318963	0.141635	75.9581	-0.32459	0.317813
MTR_21332	12.1674	-0.799168	0.0352233	11.8245	-0.441978	0.350538	18.2861	0.247187	0.614896
SULT1A1_27920	53.0068	-0.80185	0.000260413	55.208	-0.499019	0.0235357	99.0431	-0.0513242	0.902551
AGL_162	77.3924	-0.804197	4.86e-07	82.7909	-0.424358	0.0661729	128.453	-0.573104	0.0661855
TRIM2_7343	123.833	-0.804743	5.01e-05	135.814	-0.286561	0.118446	206.417	0.202841	0.422592
CASP2_982	71.8694	-0.806941	7.49e-07	72.5625	-0.463816	0.0181521	107.973	-0.104177	0.709121
SYK_6907	16.2612	-0.810816	0.00894968	15.8437	-0.514757	0.238826	19.0463	-0.000546305	0.998803
RAD51C_5708	19.9973	-0.81087	0.00098342	20.4189	-0.369578	0.153902	23.4491	0.126709	0.85029
HAUS1_11922	48.9784	-0.814962	1.75e-06	60.0943	-0.29761	0.109563	78.4612	-0.304845	0.183798
USP18_7584	33.1176	-0.823934	0.00309748	34.1987	-0.44865	0.141673	52.6289	-0.523678	0.204488
CCND3_1066 ; 90502	18.5996	-0.830292	0.0195598	26.0954	-0.605227	0.161285	16.8664	-0.476534	0.366865
ACADL_23253	16.087	-0.833155	0.00291432	17.0909	-0.353808	0.252579	25.8936	-0.357635	0.362927
HK1_2971	354.634	-0.836763	1.23e-07	373.781	-0.450952	0.0381491	525.019	-0.244987	0.124555
GSR_21104	733.031	-0.860821	0.00140795	832.097	-0.415859	0.215333	1283.88	-0.488433	0.126092
TM7SF3_22780	65.0532	-0.870207	8.97e-06	73.7661	-0.393163	0.0778453	109.142	-0.269197	0.15201
CALCOCO1_18741	61.7083	-0.872035	2.23e-05	73.7838	-0.46637	0.0556904	87.4643	0.0370658	0.922585
PRUNE1_5487	10.8185	-0.881686	0.00424863	9.26064	-0.984662	0.00143312	16.3802	-0.611266	0.265724
MAPK14_4000	183.158	-0.88596	2.15e-05	182.583	-0.321338	0.255762	219.928	-0.0293561	0.928147
TUBB3_7409	40.2071	-0.890839	4.77e-06	61.5644	-0.219689	0.62906	72.7021	0.0448961	0.943417
SAMHD1_11680	31.2542	-0.895019	0.000116225	32.734	-0.553073	0.0286015	56.6165	-0.636601	0.0831405
HLA-DMB_10963	30.9958	-0.895308	0.0412575	46.9837	-0.184574	0.697809	37.7456	-0.0471172	0.919412
GUCY1B1_11762	541.577	-0.896745	3.19e-05	578.477	-0.543054	0.0515644	811.157	-0.485768	0.0646185
TUBB4B_25085	21.559	-0.898974	0.00987307	22.021	-0.571879	0.139705	40.8003	-0.471215	0.362683
SPR_6721	45.1461	-0.902688	5.96e-05	52.237	-0.457935	0.0775086	70.9781	-0.194286	0.401303
NDUFV3_18809	30.9971	-0.911268	0.00355399	33.2266	-0.471081	0.110874	52.7401	-0.411246	0.0309183
FIG4_20285	91.4308	-0.913559	1.1e-08	100.933	-0.379697	0.101332	125.619	-0.476325	0.206961
INTS3_3388 ; 91538	63.0087	-0.92214	8.89e-06	74.7375	-0.276843	0.358038	175.743	-0.0152075	0.973375
PRKACA_5404	120.902	-0.926043	1.21e-08	132.571	-0.562158	0.00229693	159.79	-0.48282	0.0533848
SMAD1_6558	11.0865	-0.935204	0.00266703	9.5161	-0.908929	0.00361575	15.9421	-0.645786	0.110941
GSR_28346	1214.29	-0.935516	1.66e-06	1372.15	-0.481428	0.187728	1869.09	-0.634982	0.196881
BTN3A2_26908	49.5113	-0.938068	3.14e-08	63.7832	-0.0248934	0.934156	93.9879	-0.251807	0.52366
RUVBL1_6065	87.2755	-0.939149	4.53e-08	104.167	-0.391253	0.0948038	137.621	-0.397449	0.0782634
MSMO1_4315	1584.55	-0.942144	0.00701482	2045.55	-0.110168	0.792093	3858.94	0.453243	0.537446
PLSCR1_5214	650.492	-0.942644	1.76e-08	743.259	-0.337946	0.150478	1058.93	-0.438356	0.0566042
ETFB_2245	27.2601	-0.945315	0.000796372	32.3813	-0.431418	0.185572	51.809	-0.08854	0.779289
ANP32E_26838	190.957	-0.94923	8.28e-10	240.814	-0.501579	0.0513782	275.354	-0.566611	0.11033
PRKAB1_14557	93.8536	-0.950567	1.17e-08	101.015	-0.57151	0.000412602	159.72	-0.341518	0.0960845
BHLHE40_689	66.3367	-0.952904	0.00770873	74.244	-0.416636	0.183974	162.407	0.663187	0.149426
TIMMDC1_10676	192.297	-0.978894	8.75e-09	212.92	-0.429966	0.0148243	283.803	-0.181259	0.619343
AKR1C3_203	116.716	-0.979434	0.00139769	144.063	-0.164622	0.713097	182.244	-0.292716	0.554746
MORN2_22809	94.3916	-0.991287	1.24e-14	108.168	-0.406759	0.20377	180.385	-0.499068	0.286651
RPA3_5906	14.2657	-1.00046	0.00650557	16.9471	-0.398199	0.225128	19.4945	-0.181954	0.700415
SLC25A27_27869	15.0155	-1.00229	0.0105278	12.6599	-0.405108	0.22189	19.6854	-0.0717694	0.894062
MLLT11_4193	79.7632	-1.0023	0.00467282	141.151	-0.0257986	0.961522	123.333	-0.290972	0.567293
CTTN_1650	195.646	-1.00267	2.27e-06	208.671	-0.545315	0.0245897	388.888	-0.335559	0.247723
PRKCA_5422	11.9883	-1.00345	0.00413746	13.7235	-0.271528	0.511552	19.7845	0.13862	0.78387
CAT_999	1695.88	-1.00471	0.000185421	1836.96	-0.682096	0.084322	2671.32	-0.633539	0.146548
DYNLL1_1997	1166.99	-1.01444	0.00149266	1363.45	-0.374057	0.113285	1873.17	-0.439469	0.012974
PGK1_5094 ; 92458	3555.53	-1.01446	0.000144985	4516.78	-0.48671	0.104237	3026.71	-0.011905	0.978397
ATG4C_14397	46.3055	-1.0157	4.32e-08	52.2366	-0.3427	0.124291	75.801	-0.422016	0.266399
CPOX_28209	32.7372	-1.0298	2.5e-05	35.231	-0.570504	0.00753169	61.9637	-0.465457	0.211664
RFX5_5817	52.7998	-1.03973	7.42e-07	60.6868	-0.357497	0.231939	100.483	0.00368782	0.988898
DUSP6_1993	11.5015	-1.04623	0.0027664	12.1438	-0.751161	0.136203	20.7181	-0.229521	0.732168
GTF2H2C_2837	267.994	-1.05191	3.19e-05	291.419	-0.49321	0.0356754	438.909	-0.406464	0.312797
GET1_7746	21.3171	-1.06834	3.55e-06	23.3708	-0.569046	0.0489564	45.2827	-0.424339	0.425517
MAOA_23149	48.9193	-1.06932	0.00689785	53.3507	-0.727519	0.0604588	51.308	-0.747235	0.128305
PAIP1_4909	16.4702	-1.07469	0.00211727	19.8052	-0.487312	0.168629	24.2847	-0.127263	0.808613
RAD54L_14089	13.2554	-1.08095	0.00615179	13.8575	-0.694663	0.213042	16.3745	-1.47339	0.0671885
TMEM97_7217	226.669	-1.09325	0.00022573	288.284	-0.196874	0.585984	649.468	0.828138	0.244888
MPC2_4243	596.373	-1.11348	4.45e-11	698.573	-0.595308	0.0587101	746.604	-0.619037	0.0632105
EBP_2015	263.187	-1.11624	0.00223922	311.917	-0.406116	0.225884	483.763	0.264913	0.662282
CASP1_15797	45.4227	-1.12864	0.00107936	47.3243	-0.690913	0.0831633	81.6882	-0.483398	0.235893
CASP1_26966	171.639	-1.16008	0.000613262	183.296	-0.615241	0.0665787	311.128	-0.578872	0.0668778
CETN3_27006	45.2108	-1.16127	6.13e-08	53.8372	-0.372196	0.184325	80.3622	-0.614325	0.062781
SEMA6A_10899	19.1835	-1.19856	0.000125482	22.9067	-0.393524	0.383484	36.401	-0.479729	0.178906
SLC26A2_24334	13.6299	-1.30531	6.41e-05	16.7411	-0.420598	0.43871	27.3271	0.565257	0.372515
HADH_2872	10.9151	-1.35136	5.39e-05	14.0057	-0.554045	0.0730124	16.9361	-0.115568	0.851541
TNFSF13_7260	116.332	-1.36623	4.21e-05	151.379	-0.602193	0.109563	175.266	-0.0565358	0.876254
PRKN_81340	14.5915	-1.3794	1.51e-05	17.74	-0.192787	0.644554	37.495	-0.0272326	0.943417
LEPROTL1_21732	33.2128	-1.38152	9.18e-08	43.9536	-0.416989	0.0960916	58.9054	-0.349108	0.321446
CFL2_27008	13.3208	-1.38841	2.1e-07	18.6581	0.0321793	0.93717	30.8858	0.200977	0.726897
TCTA_7011	28.4831	-1.40717	1.08e-07	31.3768	-0.737561	0.0665787	39.2946	-0.41994	0.292726
UNC50_7554	806.547	-1.46193	1.69e-06	929.704	-0.612481	0.0591123	1551.93	-0.669627	0.219765
KCNJ15_13362	397.25	-1.46867	1.73e-05	471.318	-0.535114	0.159675	887.566	-0.453399	0.259101
CASP10_979	13.3778	-1.50139	4.22e-06	15.8499	-0.509064	0.314475	30.0602	0.1066	0.8938
CDH5_16945	13.1218	-1.53089	0.00324938	16.5873	-0.685275	0.214111	23.8234	-0.756503	0.486979
ACAT2_56	177.847	-1.54278	1.53e-05	226.876	-0.474608	0.303405	415.903	0.908705	0.203111
HMGCR_3029	295.103	-1.55991	3.82e-23	349.431	-0.541944	0.106567	529.564	0.205301	0.776905
EGLN3_19762 ; 88861	58.7544	-1.6065	2.37e-10	70.0581	-0.55471	0.225128	177.975	-0.102487	0.845316
POP5_5282	37.0202	-1.63284	5.09e-11	45.4959	-0.602907	0.139142	72.3074	-0.494319	0.216923
ALDH8A1_17733	13.6625	-1.64554	0.0145393	9.99767	-2.11368	0.000235581	22.8759	-1.29865	0.0667921
UGT1A8_28230	22.8919	-1.77598	0.000336036	27.6227	-0.70064	0.204803	40.472	-0.78614	0.0818888
DTL_28312	11.5148	-1.86546	4.76e-05	17.0015	-0.716936	0.141549	17.6408	-1.28299	0.128305
ELOVL6_2134	10.5427	-1.90036	1.24e-05	10.7162	-0.961274	0.0747177	16.3927	0.138083	0.865521
PLK1_5203	11.797	-2.62588	6.61e-07	9.47717	-3.03468	3e-12	22.3815	-1.06829	0.17744

## Sheet: CI_CII_CIII_paired_genes
Probe_ID	CI_baseMean	CI_log2FoldChange	CI_padj	CIL_baseMean	CII_log2FoldChange	CII_padj	CIII_baseMean	CIII_log2FoldChange	CIII_padj
ABCC4_26789	1751.7	-0.535027	0.0449484	2727.84	-0.861881	0.00685652	1763.9	-0.700629	7.55e-05
ACTA2_14836	1057.66	0.418034	0.0709852	505.403	0.817267	0.0378537	1119.14	0.673709	0.0077475
ADH1A_26384	67.4578	-0.91153	0.142375	58.0582	-1.59501	0.00870775	41.4193	-2.13778	5.41e-07
ADH1B_20117	50.1879	-0.877148	0.126751	43.5677	-1.48062	0.0172689	30.8035	-1.97855	1.51e-05
ADI1_135	147.79	-0.654752	0.00136177	218.901	-0.499347	0.140429	135.591	-1.00494	0.000176534
AGR3_28311	42.8707	-0.700676	0.350199	28.9826	-1.46104	0.0106894	21.5382	-1.63509	0.00073575
AIFM1_183	230.372	-0.460635	0.0530603	303.051	-0.618623	0.00431357	195.049	-0.981211	7.45e-12
AIFM2_14009	205.017	0.896403	4.95e-06	301.249	0.330457	0.184345	186.736	0.820532	2.57e-05
AKR7A2_29026	328.707	-0.591504	0.00219667	504.938	-0.399994	0.364718	340.927	-0.68809	0.000712614
AMDHD2_248	98.5348	0.629473	1.91e-05	182.593	0.716497	0.0745554	106.281	0.729049	0.0192651
AMIGO2_19750	5544.97	0.823227	0.00690964	7185.98	0.378766	0.193572	5734.38	1.04703	5.47e-06
ANO10_292	370.428	0.791743	8.35e-05	357.341	0.432517	0.0135346	450.598	0.90531	4.98e-06
ANXA7_312	453.67	0.750337	4.7e-06	328.025	0.607841	0.00053252	443.302	0.478239	0.00010116
ATG3_504	277.548	0.704005	2.85e-05	289.471	0.541411	0.0063683	313.025	0.855354	2.86e-10
AURKB_587	33.9966	-1.4991	0.000143622	56.4863	-0.930931	0.120103	32.3597	-1.81963	2.34e-07
AXL_16141	431.873	1.08581	0.000783302	425.373	0.538525	0.0664728	570.437	1.69949	6.84e-12
B4GALT5_608	26.1917	0.833969	0.0111915	26.4183	0.926962	0.0218745	20.3474	0.334044	0.479762
BAAT_614	240.318	-0.92267	0.00245866	489.218	-0.275978	0.627516	232.833	-1.40724	2.06e-10
BBOX1_19332	33.3103	-1.15798	0.301364	31.7804	-2.64168	0.00149703	23.1243	-2.64278	0.000685223
BCAT1_25914	83.1344	0.955394	0.0160676	89.7233	0.242928	0.573067	97.8266	0.897984	0.00397533
BCL2L1_21647	10182.9	0.740045	0.000661632	9078.38	0.111448	0.793399	15721.9	1.43212	3.66e-06
BIRC5_709	12.2278	-2.06239	0.00162848	17.5763	-1.56832	0.0526053	10.7448	-2.56388	4.23e-06
BMP4_737	21.0197	-1.1206	0.0172028	31.4601	-0.583402	0.276894	25.625	-1.36857	8.97e-09
BUB1_23980	49.1276	-1.34704	0.000187215	87.389	-0.699528	0.231327	48.9116	-1.50909	1.64e-09
C1orf131_862	88.6896	-0.663611	0.00152859	137.992	-0.569124	0.114202	91.4337	-0.843858	7.36e-08
CANX_21472	318.438	0.905926	0.000180289	277.444	0.771348	0.00493246	303.524	0.552784	0.13017
CAVIN3_15553	45.8637	-0.614406	0.0397165	113.383	0.00159473	0.998171	42.0922	-1.37466	1.65e-05
CBR1_1006	452.818	-0.479101	0.0920402	632.638	-0.761626	0.0156966	410.493	-0.903125	0.000168992
CCL20_20881	3399.55	2.39107	0.0047772	2186.85	2.32488	0.0228806	2803.69	1.42403	0.146985
CCL3_1043	16.2036	4.33946	0.0110335	10.7661	3.45233	0.00174895	1.95574	1.81186	0.207214
CCP110_26981	80.834	-0.464878	0.0345386	107.283	-0.833355	0.000210003	80.845	-0.770026	0.00654741
CD55_1141	2560.95	1.30291	1.35e-08	1612.24	0.566824	0.152721	3109.62	1.67023	1.92e-10
CDC45_26987	34.8483	-1.23931	0.0311347	35.0575	-1.59325	0.0598075	27.0923	-1.76725	3.77e-07
CDCA8_1185	23.8313	-1.77779	0.000199784	33.0858	-0.11385	0.90578	23.9578	-2.5231	4.59e-08
CDH6_26200	934.949	-1.47667	0.0175476	2650.09	-0.738051	0.263045	1112.07	-2.44607	9.17e-12
CDK2_1202	39.0358	-1.05164	0.000283752	61.4733	-0.802265	0.0522373	39.0758	-1.16844	3.79e-07
CDK5_1206	98.3028	-0.657742	0.00263197	176.894	-0.3378	0.155716	93.6451	-1.09973	0.000143574
CDT1_21099	33.6106	-0.637369	0.0489564	51.3308	-0.433664	0.354507	32.52	-0.810837	0.000890652
CEBPD_1242	46.9722	-0.759483	0.0208803	88.3002	0.00680342	0.989099	41.5924	-1.75955	3.76e-10
CENPF_1252	20.082	-2.15851	5.06e-05	36.6774	-1.26844	0.0738485	19.1656	-2.83843	2.47e-10
CETN3_28289	72.2901	-0.633667	0.0102148	110.697	-0.528522	0.193896	64.1734	-1.31538	2.23e-06
CFH_27007	36.3191	-0.793948	0.0792655	36.7695	-1.16156	4.26e-05	31.6951	-0.817444	0.00272547
CFL2_15015	56.9017	0.80564	0.0200581	170.844	1.95585	0.00676438	49.4317	0.740007	0.164781
CFLAR_1270	33.2839	-0.872508	0.0139881	53.5399	-0.427711	0.458494	35.664	-0.992319	0.0348278
CHKA_14315	152.253	0.296992	0.325351	287.895	0.70533	0.0329762	189.71	0.737623	0.0146853
CIAO2A_14110	308.605	-0.717544	0.0153955	420.932	-0.973004	0.0588599	337.551	-0.717599	0.0320884
CKS2_19000 ; 92658	426.334	-1.26511	1.46e-13	504.658	-0.598296	0.196881	442.355	-1.48104	3.47e-10
CLDN1_15316	508.96	0.677832	0.00124435	937.36	0.466691	0.0633196	505.519	0.817151	0.000165518
CLDN2_15999	210.402	-1.61583	0.0947373	283.338	-3.16761	1.29e-08	197.845	-3.07459	3.92e-06
CMSS1_22063	124.591	0.830202	6.5e-06	130.379	0.276035	0.440949	122.567	0.897328	0.000768787
COL1A1_1466	15.4955	-0.983878	0.0041485	34.102	-0.276963	0.644732	15.8824	-1.35348	3.65e-07
CREBBP_1553	18.8249	0.438223	0.320033	32.1239	1.5064	0.0133315	30.0559	0.93822	0.0194539
CRELD2_1561	106.945	1.15301	0.00712629	74.4961	0.467182	0.151078	126.137	1.43142	1.84e-07
CTNND1_27079	64.4415	-0.765616	0.0871625	74.3503	-0.896748	0.029406	47.5352	-2.12709	6.37e-12
CTTNBP2_13527	38.7781	-1.92609	5.83e-05	78.8	-0.934738	0.0701589	37.9895	-3.18028	1.37e-15
CXCL14_22017	22.8451	-0.839224	0.520974	26.1318	-4.677	1.31e-07	20.8147	-2.62843	0.0190781
CXCL2_28232	3545.34	1.13375	0.0356754	4892.57	1.04127	0.0286622	2387.48	0.131281	0.86472
CXCR4_28324	86.3441	-1.86074	1.67e-05	152.572	-0.590912	0.381274	84.8326	-2.78156	1.98e-10
DBNDD2_23171	398.313	0.88495	0.000699215	263.444	0.575063	0.164465	485.584	1.07922	0.000782491
DDB2_1798	15.7598	-0.761554	0.0160298	26.3395	0.0244808	0.970843	15.6595	-0.878824	0.0166439
DDX3Y_27101	85.9713	0.684883	0.0146115	69.0729	0.348939	0.178906	121.164	1.41376	3.43e-07
DEFB1_25246	41.7011	-1.29125	0.0269093	86.6703	-0.995267	0.0577705	41.6898	-2.14359	1.93e-07
DNA2_16614	9.70062	-1.16357	0.0174247	16.8811	-1.44194	0.00159107	10.6732	-1.11621	0.00209625
DSG2_1967	268.119	0.760182	0.00179622	246.933	0.417983	0.0583967	315.141	0.900027	8.44e-11
DTL_18569	37.4648	-1.04825	0.0542939	39.0117	-1.78242	0.00406231	26.6037	-1.9129	4.21e-09
DUSP11_1981	142.05	0.733147	2.03e-06	156.546	0.56611	0.00362532	147.698	0.703671	2.51e-05
EED_2035	14.6867	-0.870375	0.0044983	25.249	-0.856243	0.0671885	16.6809	-0.965533	7.31e-05
EEF2K_15933	14.0847	-1.03863	0.00464645	27.9477	-0.382056	0.403534	15.2518	-1.21252	9.25e-05
EFNA1_14597	926.874	-0.892612	0.00802861	1861.12	-0.477021	0.121153	910.268	-1.17965	8.42e-07
EGR1_2068	18.3623	-1.87607	0.000853398	68.6104	1.23002	0.141506	18.0881	-2.65288	4.55e-07
EIF3C_28624	32.5573	0.497082	0.012174	57.6592	0.729104	0.00410332	33.533	0.600306	0.00158322
EIF4EBP1_2107	931.287	1.42068	0.00120505	171.183	2.12537	0.0885852	1366.12	1.87475	1.96e-10
ELAC2_2114	17.253	-0.585009	0.0270392	26.2204	-0.589617	0.0909035	17.9277	-0.763391	0.00309748
ELOC_6998	139.257	0.748802	0.000524548	209.306	0.641379	0.173656	180.933	1.51674	3.38e-19
EMG1_10916	28.3229	1.07458	0.00135123	18.9298	0.658532	0.16004	40.1397	1.64522	2.57e-08
EMX2_20535	34.8855	-1.13938	0.0659264	45.4933	-2.56361	0.000124556	37.0373	-1.5372	0.0113193
EPB41L2_2175	82.7545	0.811433	0.000600283	69.5942	0.373343	0.208194	128.27	1.24071	0.000166274
EPHA4_16068	15.3418	-1.54048	0.0015355	35.5986	-0.807776	0.174379	15.2099	-2.34729	6.28e-13
EPS15_14377	194.105	0.766145	2.08e-05	213.158	0.381191	0.0477249	193.217	0.75531	0.000109042
ERBB2_2205 ; 90383	428.455	-0.792931	0.00263197	973.154	-0.715066	0.0872482	447.693	-0.768721	9.99e-05
ERO1B_15346	93.0726	1.45596	0.00193682	56.4129	0.431626	0.24242	113.63	1.69165	8.9e-12
ETNK1_27184	77.1982	-0.753393	0.00202755	185.065	0.241416	0.659041	78.8465	-0.918481	9.25e-05
EXO1_17006	11.2808	-1.26951	0.00445732	19.2586	-1.24103	0.167405	10.2071	-2.06893	4.84e-08
EZH2_2282	50.1279	-0.898809	0.000129744	72.2913	-0.606892	0.0350345	71.7884	-0.42078	0.134812
F3_21670	8501.84	1.13321	0.00143312	7313.25	0.0224307	0.960982	11301.1	1.73618	2.99e-08
FAIM_2304	85.7149	-0.607982	0.000770487	136.525	-0.428449	0.232033	78.1469	-1.24924	1.83e-10
FAM13A_23411	18.379	-1.60841	2.82e-06	37.7906	-0.70999	0.179401	18.3376	-2.35713	1.02e-12
FASN_11197	427.556	-1.05828	0.0213775	781.251	0.109588	0.8968	503.047	-0.989823	0.00157777
FASTKD5_2353	50.7743	-1.06107	0.000314768	93.2634	-0.796048	0.012974	64.7261	-0.547651	0.228741
FBXO22_15494	15.0189	0.869693	0.00288679	10.5592	0.429327	0.363378	17.4953	1.3255	3.02e-08
FDFT1_2382	262.51	-0.664821	0.0439848	478.17	0.116797	0.871127	215.929	-1.6869	8.58e-08
FDPS_27221 ; 92913	107.905	-0.679044	0.0286015	193.098	0.251257	0.638053	92.9846	-1.54958	1.22e-09
FERMT2_23975	395.727	0.915219	0.00158125	327.907	0.498352	0.255344	644.329	1.80663	1.16e-07
FGF2_2405	1396.53	1.75065	2.13e-05	985.671	0.565987	0.0587283	1939.05	2.30473	9.63e-34
FGFR2_2417	85.6887	-1.28897	0.00250883	89.8621	-0.963863	0.0716505	94.0155	-1.18252	0.000285958
FN1_27231	3528.71	0.692262	0.0394009	8366.92	0.806003	0.0738523	3331.8	0.847997	0.0379864
FNDC4_26595	18.5731	1.38424	0.00676074	8.02703	1.71126	0.0393123	16.2357	1.29059	0.00725087
FOXO4_2484	28.3894	-0.644051	0.00573969	38.3477	0.0554207	0.926079	25.8624	-1.03006	1.48e-07
FUT4_20944 ; 88787	31.8852	-0.729018	0.0382254	75.5828	-0.358219	0.321098	32.4954	-0.8121	0.0157609
GABARAPL1_2552	53.3377	-0.616902	0.00218656	69.2041	-0.405744	0.101513	51.6368	-0.754699	0.000458744
GABPB1_2555	428.384	0.673123	0.00507748	481.657	0.190781	0.551658	578.582	1.23341	6.41e-08
GADD45B_28755	13.0744	0.953008	0.0759049	24.2947	1.5275	0.0209167	18.0986	1.48636	9.71e-07
GCHFR_28586	28.3963	-1.00073	0.0044983	68.8425	-0.432352	0.103926	29.9593	-1.20164	4.54e-06
GCLC_22866	107.318	0.633164	0.00266585	143.841	0.37675	0.223493	131.577	0.933138	9.84e-05
GDF7_15077	12.0572	-1.46129	0.000429559	27.0191	-0.690339	0.334139	14.6128	-1.36502	0.00265656
GFOD1_2634	10.2563	-1.02353	0.0108554	15.5691	-0.493924	0.317355	12.4937	-1.09824	3.19e-05
GINS3_21786	35.693	-0.400812	0.141165	45.1453	-1.08781	8.61e-07	34.5308	-0.717023	0.00625643
GJB1_2650	19.1591	-1.15156	0.02232	20.7745	-1.23606	0.0657592	14.751	-2.18704	9.16e-07
GJB2_2653	48.8053	1.57973	0.0069837	55.962	0.584097	0.355434	44.7968	1.21091	0.0431092
GTF2IP1_28161	55.1701	1.06503	0.0139301	17.1462	1.27989	0.186384	68.4084	0.876088	0.00226611
H2AC15_20840 ; 93271	169.482	-1.26261	8e-05	174.845	-0.380061	0.48753	178.558	-1.8639	2.47e-05
H2BC15_11971 ; 93242	446.626	-1.71077	1.24e-11	463.712	-0.162762	0.846823	514.852	-1.50503	2.96e-06
HAVCR1_23335	158.671	-1.08636	0.0592057	208.333	-1.7499	0.000999266	158.891	-1.36663	0.0012033
HAVCR1_2885	85.5909	-1.05007	0.0624877	117.997	-1.88446	0.000231005	84.8577	-1.42169	0.00279528
HECTD2_12402 ; 89136	146.356	-0.657119	0.0439497	242.226	0.0147991	0.942866	131.7	-1.28672	0.000150323
HERPUD1_2924	377.15	1.19779	0.000448035	530.944	0.568482	0.0477595	440.354	1.72459	3.1e-14
HES1_2925	72.2434	-0.766527	0.0332356	151.277	-0.216539	0.627516	76.9432	-0.734555	0.0152384
HOXD4_13252	72.6819	-0.500573	0.00651238	106.678	-0.632488	0.00413029	73.9808	-0.863515	0.000109427
HS6ST2_26218	308.973	0.624248	0.00776328	273.053	0.156734	0.637542	398.359	1.03497	2.85e-08
HSPA6_21239	26.1728	4.87453	0.00658134	244.656	10.6246	7.28e-05	2.26347	4.1143	3.07e-06
HSPA9_18245	43.0775	0.713937	0.007232	82.9335	0.714733	0.0914409	48.3348	1.14874	0.000853092
HSPB8_15039	309.52	-0.781865	0.00075458	553.523	-0.256403	0.33022	298.355	-1.19206	2.81e-07
HSPG2_3153	50.6434	-1.10904	0.0129863	98.7268	-0.0898002	0.864078	50.1683	-1.57034	4.11e-07
HTRA1_3172	95.4542	-1.30386	0.00113654	191.514	-0.75375	0.0782634	93.8643	-2.00997	3.76e-13
ID2_3198	46.1948	-0.895705	0.0200581	105.991	-0.119085	0.785644	44.1454	-1.28237	3.96e-07
IFI44_11793	62.5522	-0.699071	0.0145524	92.1945	-1.31406	3.49e-07	65.6326	-0.627394	0.0527213
IFI44L_19848	11.1539	-1.08612	0.00337004	16.959	-1.71115	1.39e-05	15.2977	-0.331412	0.611463
IFIT3_3225	107.737	-0.068782	0.872376	92.6594	-0.629192	0.0318649	74.6018	-0.734926	0.00530384
IGF2BP2_3259	45.0514	1.08971	0.00054927	63.7575	1.39795	0.00253642	40.5429	0.540838	0.0632717
IGFBP1_3266	16.3808	1.30279	0.0144123	16.7253	0.658963	0.345795	16.4546	1.45341	0.000163625
IGFBP3_3270	1686.06	1.09759	0.00301077	1951.24	0.438147	0.28836	2097.24	1.62894	1.08e-11
IKBIP_27347	290.423	-0.530709	0.000237943	407.388	-0.794706	2.75e-07	294.784	-0.607771	1.42e-05
IL1B_3325	132.218	2.86031	0.000165487	101.24	2.06623	0.000975522	42.9543	1.44136	0.0817324
IL6_3341	61.0407	1.90006	0.01283	38.9694	2.93758	0.00264292	48.6168	0.240895	0.799694
INHBA_21251	26.8596	3.54586	2.14e-06	43.1097	2.76348	0.00278487	7.83924	1.95403	0.00646029
INPP1_29011	79.9067	0.790459	0.00013777	76.0782	0.488993	0.0499018	85.0749	0.81978	0.000263152
INPP4B_3379	234.206	-0.738826	0.0229353	363.475	-0.570661	0.0845572	236.323	-0.723489	0.000879915
IQGAP1_3404	2325.01	0.70749	3.53e-06	2151.92	0.343287	0.0393123	2432.16	0.731269	6.18e-07
ISG20_11135	231.79	0.95816	6.25e-07	177.894	0.487426	0.0321507	218.789	0.92999	4.19e-05
ITPKC_16864	90.3647	0.565524	0.0382222	143.066	0.767298	0.00486527	112.224	0.951903	1.49e-08
ITPR1_20884	37.1231	-0.840547	0.000412602	58.2352	-0.452666	0.0282353	36.1376	-1.13131	0.000391936
KARS1_21742	21.1496	0.764947	0.000338481	17.9483	0.353158	0.365253	20.3748	0.919468	0.0011007
KAT6A_3486	162.309	0.494527	0.0302952	234.277	0.632163	0.0209021	216.956	1.0732	5.03e-10
KHDRBS3_22399	15.9333	2.16351	2.38e-06	9.97345	1.59179	0.00138578	17.0069	2.11537	1.05e-05
KRT17_3687	299.85	4.83004	3.73e-09	109.907	1.39065	0.129061	400.151	5.93871	2.36e-20
KRT18_19582 ; 92564	810.417	0.656859	0.00474798	292.724	0.445549	0.286539	747.068	0.686115	0.00171994
LAMC2_29024	2197.58	1.34589	0.000570876	1482.6	0.857991	0.0555923	2867.67	1.50413	2.53e-05
LAMC2_3727	2212.85	1.02798	0.00718451	2003.18	0.360914	0.441389	3027.16	1.42524	0.000376322
LAMP3_25004	11.2379	2.81544	3.96e-05	8.46764	2.26753	0.0187236	13.8394	2.88983	3.69e-14
LBR_3754	43.6154	-1.19053	7.89e-06	73.539	-0.967756	0.0577946	43.4203	-1.81218	6.16e-14
LCP1_3761	180.873	3.46021	2.7e-12	79.4986	1.18006	0.0671885	218.714	3.39891	9.47e-14
LDHA_3766	6669.76	-0.745723	0.0603936	7282.76	-0.995799	0.000157087	5220.77	-1.10311	0.00014345
LGALS8_3781	18.4815	-0.790611	0.02096	32.7666	-0.186297	0.640415	16.874	-1.52394	1.18e-09
LIG1_3795	18.1942	-0.801335	0.00891501	19.8733	-0.319493	0.605502	18.1941	-0.865452	0.00243896
LIMS4_22317	36.9326	0.705313	0.014538	48.3098	0.786077	0.10992	40.5526	0.721686	0.00272547
LIX1_21698	121.668	-1.16506	0.0637266	160.619	-1.42811	0.019261	102.036	-1.64153	6.93e-07
LPAR2_3854	43.4361	-0.600965	0.0159249	65.3017	-0.201764	0.588741	45.0658	-0.869432	3.49e-07
LPCAT1_21236	15.0952	-1.02564	0.00179622	29.5149	-0.455133	0.458494	14.8131	-1.58266	6.32e-11
LRRFIP2_14725	21.7904	0.736907	0.0151382	28.0689	0.756643	0.179904	27.4811	1.10165	1.23e-07
LSS_14888	50.8489	-1.4129	0.00195738	111.27	0.0612094	0.946457	47.2585	-2.0768	1.65e-15
MAGI1_26483	28.3799	-0.765009	0.00271216	46.9953	-0.394144	0.177625	30.9146	-1.03616	0.000338475
MAL2_23815	6084.97	0.677261	0.0133695	6433.45	-0.0701526	0.90892	6766.08	0.916088	0.000146941
MALT1_3941	864.897	-1.22847	0.000805353	1673.08	-0.615679	0.230037	809.327	-2.18387	2.07e-15
MANF_20172	216.275	1.34095	8.15e-05	122.592	0.308887	0.295948	238.278	1.57519	5.75e-10
MAP1LC3B_15391	2308.46	0.656369	4.59e-05	3354.52	0.544147	2.12e-05	2424.57	0.875828	5.53e-16
MAP2_26319	363.888	1.12275	0.028171	295.963	0.340147	0.573729	565.331	1.96511	0.000271436
MAPK3_4002	31.8219	0.672846	0.00129113	36.7796	0.733504	0.00431229	29.4671	0.483214	0.0278636
MCIDAS_16452	16.0217	-0.807393	0.0151746	34.8982	-0.487967	0.212677	16.385	-1.01266	0.00130977
MDH1_4087	296.491	-0.58951	0.0243783	327.061	-0.622545	0.124751	295.556	-0.74324	1.2e-06
MDM2_23384	748.123	0.634059	0.0221032	1003.08	0.244954	0.362683	1121.12	1.43059	2.17e-07
MET_25913	1523.53	0.598179	0.00239861	1856.72	0.164035	0.620967	1637.02	0.685729	0.00392902
MND1_13458	34.8042	-0.912703	0.00216539	58.3118	-0.165505	0.826101	30.8447	-1.34357	5.33e-06
MOK_4238	35.92	-0.627001	0.018522	65.5489	-0.292949	0.409819	34.9228	-1.0342	2.21e-05
MRE11_4256	346.908	-0.652258	0.00779355	451.489	-0.787133	0.000400275	407.027	-0.651963	0.0837015
MRPL58_3192	202.481	0.609639	0.00896033	197.426	0.841061	0.00395274	196.013	0.287633	0.206197
MRPS2_4292	53.7879	0.420481	0.0753961	36.3771	0.831724	0.0322866	66.6372	0.674414	0.00117054
MSI2_28267	230.377	-0.820462	2.77e-05	400.751	-0.467251	0.0195691	248.782	-0.79788	8.37e-09
MTFR1_4345	175.822	1.06904	1.64e-05	224.447	0.560537	0.0144726	172.764	1.16205	5.75e-10
MXRA5_12061	19.308	-2.1527	0.0381491	47.546	-1.61441	0.11958	23.5911	-2.19642	0.000642235
NAT1_25741	61.7153	-0.593218	0.02096	79.1464	-0.659297	0.105059	57.1195	-1.15827	1.04e-08
NAT1_27553	38.8288	-0.7174	0.00984949	60.0096	-0.786396	0.0846001	34.4813	-1.57313	3.22e-16
NCF2_12973	1061.53	0.689755	0.0115579	1889.87	0.183783	0.626736	1052.16	0.81274	0.0059813
NEAT1_81333	452.762	0.746227	0.104618	1019.48	0.877785	0.0457197	431.344	0.879679	0.0014004
NEAT1_81334	471.44	0.609747	0.221726	994.192	0.967389	0.0367206	735.79	1.46581	0.034646
NLRC5_25496	38.1281	-0.730787	0.0148243	78.3423	-0.0676153	0.893986	39.7743	-0.944365	0.0334683
NNMT_16600	167.167	-1.21481	4.03e-06	285.208	-0.609995	0.0942098	157.987	-1.85682	9.21e-09
NR2F2_16181	16.7876	-1.21022	0.000634776	33.0982	-0.654178	0.244853	16.354	-2.00214	2.33e-12
NRF1_22045	50.2355	0.388344	0.0772454	74.7805	0.765594	0.019261	72.7148	1.14441	2.68e-06
NRG1_27598	23.1914	0.852813	0.0519586	35.2667	1.5286	0.0434221	27.7	1.36136	0.000166274
NUCB2_4744	25.5204	1.0058	0.0117826	22.7009	0.210525	0.712829	29.7363	1.32205	2.87e-08
NUP107_4770	32.7161	-0.618339	0.0174247	56.5571	-0.338336	0.259659	33.6394	-0.837793	1.78e-05
PDE1A_27659	22.6212	-0.984773	0.326426	30.7642	-2.41141	0.000942177	19.2578	-2.40516	0.00178359
PDK4_28868	16.1707	-0.0347822	0.956652	16.4981	-1.56641	0.00468567	11.2119	-1.52708	0.000459987
PEX3_15508	105.71	-0.592811	0.00357495	164.557	-0.510951	0.0215506	102.998	-1.085	5.89e-06
PFKFB4_13625	27.5514	-2.32237	1.58e-05	56.5963	-0.885155	0.195696	26.8986	-3.69109	1.54e-20
PGAM1_5090	299.409	-0.751164	0.00116371	406.272	-0.42012	0.0407922	271.001	-1.12963	2.5e-05
PIK3R1_15690	50.5642	-1.20198	0.00543185	86.2687	-0.324785	0.513557	48.6271	-1.85509	9.13e-07
PIP4K2B_5156	22.9106	-0.965749	0.00179622	39.0355	-0.688684	0.0928972	26.7415	-0.904675	0.00250569
PKIB_11293	24.9345	0.885327	0.0277813	16.742	0.694139	0.272916	22.914	1.11091	0.0141606
PLAGL1_14406	19.3772	-0.610177	0.0247369	35.4167	0.211266	0.709121	19.1133	-1.07202	0.000179878
POLE2_27697	14.2352	-0.679374	0.0746425	17.004	-1.47991	2.53e-05	11.3557	-1.88271	1.79e-09
POLR2E_5259	9.41598	-1.05057	0.00154194	16.4888	-0.939891	0.0307836	10.3733	-0.757548	0.0330757
PPARA_17989	25.274	0.684051	0.0232478	41.3141	1.38797	0.00720572	25.5407	0.276508	0.249032
PRAF2_28210	116.7	0.708427	6.46e-05	136.495	0.54214	0.0401287	98.0697	0.599299	1.25e-08
PRC1_14588	69.2663	-1.78336	8.41e-07	98.2902	-1.12878	0.109676	64.3505	-2.12847	7.85e-12
PRMT5_28286	561.726	0.771155	1.77e-05	549.637	0.397619	0.0528706	636.784	1.00236	1.12e-20
PRNP_16868	62.478	0.471414	0.0690637	117.872	0.701056	0.00272864	68.939	0.78291	7.23e-06
PROC_5443	84.2188	-1.10859	0.00126057	160.477	-0.396776	0.386273	74.8618	-2.29088	7.77e-17
PRR11_5468	146.025	-1.34764	9.52e-07	316.807	-0.960663	0.0717081	164.678	-1.50011	7.37e-05
PRSS8_18105	439.522	1.07758	0.000371161	408.259	0.481658	0.134582	479.011	1.27584	4.79e-10
PSAT1_10692	23.066	0.564583	0.199072	51.5414	1.58851	7.14e-06	23.6868	0.685859	0.0098278
RAB27A_5667	110.752	-0.300041	0.132036	139.767	-0.641409	0.0404352	103.935	-0.757784	2.9e-06
RBM6_5774	461.84	0.616018	0.0785495	559.779	0.680028	0.00531672	794.275	1.24034	0.000217434
RPL17_5919 ; 93254	328.731	0.809228	3.95e-06	431.969	0.935848	0.000922268	296.616	0.658827	0.128132
RPL24_5926 ; 92590	6936.34	0.627976	0.00155798	1898.55	0.937241	0.103283	6814.77	0.711297	0.0062444
RPS20_27810	924.315	0.621665	0.000306586	988.415	0.718517	0.00300817	798.439	0.470882	0.170254
RPS20_5987	20.431	-1.1337	0.00923551	47.6801	-0.0742331	0.911582	23.5617	-0.864365	0.0044024
RRP12_6035	35.7464	0.534831	0.158316	29.0108	1.01097	0.0341067	60.5587	1.17054	0.00698922
RRP8_6039	17.3474	0.426397	0.145862	20.0388	0.762303	0.0485058	18.1675	0.727773	0.00950337
RRS1_6040	22.987	0.61951	0.0177629	25.8037	0.56203	0.0716505	22.8308	0.694367	0.0357682
S100A14_22505	424.183	1.21648	6.07e-06	225.661	0.449326	0.196255	352.894	1.3009	1.59e-06
S100A16_15424	41.9249	0.664499	0.0232298	73.553	0.369862	0.161206	41.1674	0.799611	0.014045
SATB1_6106	18.8269	-1.07379	0.000319492	29.8406	-0.936791	0.091652	20.5171	-1.48537	5.12e-05
SEC23A_16204	61.2556	0.793832	0.000473651	60.0195	0.439541	0.241627	56.8189	0.787374	0.00477489
SEL1L_11119	411.184	1.26241	0.000129233	243.094	0.539464	0.0304098	554.187	1.68817	2.01e-23
SELENOS_7660	128.029	0.798253	0.0119531	139.585	0.302067	0.156482	153.382	1.13534	5.56e-07
SELENOW_20696	544.043	0.688534	0.000441645	577.705	0.402401	0.0102949	480.705	0.618396	0.00647885
SEMA3C_23082	86.7612	0.93877	0.00928478	183.142	1.15368	0.00187309	67.0805	0.634641	0.0612426
SEMA4B_16787 ; 91297	277.029	-0.876882	2.92e-05	237.196	-0.380114	0.0711238	310.235	-1.06356	8.36e-05
SEMA6D_27835	45.3427	-1.48385	0.00452974	89.4081	-1.05829	0.204572	48.9379	-1.53984	0.00574001
SERPINE1_6253	65.7158	2.10489	0.00052278	136.195	0.93262	0.512176	51.0844	2.46352	0.000754609
SERPINE2_27841	1327.48	1.01928	1.67e-05	965.027	0.227625	0.607269	1993.84	1.6012	3.77e-05
SERPINE2_27842	672.556	0.84802	4.59e-05	703.675	0.432349	0.105059	751.556	1.172	8.75e-09
SLC25A6_14758 ; 93015	1722.59	0.697865	1.55e-06	2535.07	0.475143	0.0129309	1585.27	0.626621	0.00296757
SLC7A11_14100	11.5299	2.92465	5.85e-06	7.44151	2.63326	0.000984885	15.6654	2.7263	5.42e-07
SLK_6551	1108.78	0.609542	0.00627454	927.436	0.0785056	0.863609	1480.78	1.16283	1.1e-07
SLPI_13018	1770.91	0.894617	0.00262383	2778.91	0.282618	0.579342	1681.37	0.997068	0.00157174
SMC1A_6580	13.6549	-0.981497	0.0102826	23.6939	-1.14366	0.010986	15.1996	-0.923543	0.0555497
SMC4_6586	125.073	-1.20357	1.82e-08	180.314	-0.70257	0.113346	143.948	-1.01104	2.53e-05
SNX7_6656	382.845	-0.709979	0.000260626	544.747	-0.661742	0.184345	383.792	-1.18844	1.48e-21
SOCS2_6660	64.0242	-0.654181	0.0396995	117.555	-0.430431	0.22425	67.8787	-0.737989	0.0351623
SP110_17499	71.7364	-0.895826	9.88e-05	154.397	-0.253551	0.648324	73.5425	-1.00772	2.85e-05
SPTAN1_6727	117.428	0.00740784	0.984935	169.533	0.800919	0.0234927	95.4273	-0.718388	0.0111219
SQSTM1_6740	217.419	0.505835	0.0199438	300.377	0.832327	0.00108285	252.107	0.958246	5.96e-05
SRP72_28388	159.644	1.03495	1.58e-05	119.241	0.41745	0.22755	181.597	1.19606	9.22e-10
STX4_28330	195.552	0.610119	0.000113988	207.773	0.726485	0.00580549	180.584	0.368928	0.00961399
SYTL2_21368	61.4253	-0.841273	0.0361323	100.861	-0.512969	0.321098	53.9476	-1.23974	1.12e-05
TFAP2A_7039	1148.16	-0.656584	0.00885226	1574.97	-1.06961	0.00248724	1742.17	-0.24472	0.674587
TK1_7120	30.9253	-1.60619	0.000359217	54.5382	-0.560614	0.440536	27.9575	-2.16783	7.06e-08
TM2D2_7135	10.6926	-1.13038	0.00104932	19.1187	-0.739327	0.0825152	10.1771	-1.98091	1.63e-09
TM9SF3_7143	64.6819	-0.690418	0.0453161	86.3726	-0.99897	0.0213477	78.6516	-0.247884	0.723476
TMC5_14015	12.8714	-0.746577	0.0337077	29.0619	-0.269514	0.639958	12.9196	-1.06951	0.0409419
TMEM185A_11192	142.632	-0.700146	0.000719185	218.583	-0.496691	0.0633196	147.021	-0.885585	1.17e-08
TNFRSF10B_23818	1290.34	0.524256	0.0570857	1812.25	0.607743	0.0305408	1780.93	1.3022	1.19e-20
TNFRSF21_7250	491.866	1.12155	1.42e-06	508.896	0.838453	0.0671885	640.875	1.60488	3.87e-09
TNFSF10_17292	89.2909	-1.32599	0.0170546	143.125	-0.577578	0.308994	75.5255	-2.90223	4.08e-11
TOP2A_7277	57.934	-2.53811	8.24e-05	88.6154	-1.57109	0.0683405	52.8492	-2.97667	1.71e-07
TP53BP2_7289 ; 90267	455.946	0.495559	0.0692055	1590.33	1.04147	0.000229374	515.174	0.918657	4.89e-05
TP53I3_24981	138.775	-0.639047	0.0382254	209.791	-0.329282	0.390488	118.991	-1.26427	6.44e-06
TPBG_18104	319.619	-0.940863	3.6e-05	594.455	-0.554163	0.0261396	337	-1.05359	8.97e-09
TRAK2_7315	54.4139	-0.636842	0.0100077	85.2661	-0.511686	0.251822	58.4968	-0.81985	0.00949224
TRIB1_7336	126.208	-1.02935	0.00798479	231.905	-0.433898	0.300654	135.226	-1.26124	8.41e-11
TRPC6_10988	79.0178	2.30378	8.19e-07	21.6362	1.18804	0.111955	137.621	3.09423	4.05e-18
TSC22D3_7366	104.516	-0.674688	0.00309475	163.272	0.13808	0.777747	103.191	-1.05471	1.6e-05
TST_17424	277.325	-0.664452	0.0126634	445.709	-0.601264	0.116286	266.636	-1.09611	1.97e-05
UGT1A10_28864	102.049	-0.504171	0.327297	136.429	-1.18122	0.0100423	84.232	-1.52323	1.59e-05
UTP14A_7606	55.7721	0.59884	0.00151699	52.603	0.477958	0.101224	73.1122	1.21725	2.93e-13
VAMP2_7615	207.201	0.556705	0.00113654	164.667	0.781164	0.00333551	238.164	0.661482	0.000144131
VAPB_7621	58.1112	-0.957932	0.00453862	94.9071	-1.1149	0.0519145	59.2676	-1.20575	2.15e-05
VAV3_7626	61.027	-2.57614	#N/A	109.751	-1.87843	0.000986421	63.0035	-4.75851	9.36e-17
VDAC2_28051 ; 92962	1693.61	0.713739	9.61e-05	2807.95	0.401325	0.000431873	1658	0.810791	0.00203432
WIPI1_16368	13.737	1.27476	0.0128156	9.96702	1.25627	0.00709436	18.2437	1.25209	0.000192605
WNT5A_24374	139.499	-1.09178	0.000622328	284.914	-0.765667	0.128417	129.461	-1.93658	1.53e-12
XPC_28078	14.3519	-0.881395	0.00193969	27.4167	-0.539549	0.0267214	16.691	-0.606632	0.0321875
ZNF131_7863	91.5347	0.596753	0.0161767	82.735	0.605099	0.0907942	134.924	1.13556	2.77e-05
ZNF395_7894	12.2627	-0.837298	0.0205454	22.8382	0.0679718	0.85029	13.4968	-0.983913	0.000486442
ZWILCH_13665	124.209	-0.438931	0.146459	188.268	-1.283	1.63e-08	120.721	-0.730425	0.00264203

## Sheet: intersect_genes
Probe_ID	CI_baseMean	CI_log2FoldChange	CI_padj	CIL_baseMean	CII_log2FoldChange	CII_padj	CIII_baseMean	CIII_log2FoldChange	CIII_padj
ABCC4_26789	1751.7	-0.535027	0.0449484	2727.84	-0.861881	0.00685652	1763.9	-0.700629	7.55e-05
ACTA2_14836	1057.66	0.418034	0.0709852	505.403	0.817267	0.0378537	1119.14	0.673709	0.0077475
ADH1A_26384	67.4578	-0.91153	0.142375	58.0582	-1.59501	0.00870775	41.4193	-2.13778	5.41e-07
ADH1B_20117	50.1879	-0.877148	0.126751	43.5677	-1.48062	0.0172689	30.8035	-1.97855	1.51e-05
ADI1_135	147.79	-0.654752	0.00136177	218.901	-0.499347	0.140429	135.591	-1.00494	0.000176534
AGR3_28311	42.8707	-0.700676	0.350199	28.9826	-1.46104	0.0106894	21.5382	-1.63509	0.00073575
AIFM1_183	230.372	-0.460635	0.0530603	303.051	-0.618623	0.00431357	195.049	-0.981211	7.45e-12
AIFM2_14009	205.017	0.896403	4.95e-06	301.249	0.330457	0.184345	186.736	0.820532	2.57e-05
AKR7A2_29026	328.707	-0.591504	0.00219667	504.938	-0.399994	0.364718	340.927	-0.68809	0.000712614
AMDHD2_248	98.5348	0.629473	1.91e-05	182.593	0.716497	0.0745554	106.281	0.729049	0.0192651
AMIGO2_19750	5544.97	0.823227	0.00690964	7185.98	0.378766	0.193572	5734.38	1.04703	5.47e-06
ANO10_292	370.428	0.791743	8.35e-05	357.341	0.432517	0.0135346	450.598	0.90531	4.98e-06
ANXA7_312	453.67	0.750337	4.7e-06	328.025	0.607841	0.00053252	443.302	0.478239	0.00010116
ATG3_504	277.548	0.704005	2.85e-05	289.471	0.541411	0.0063683	313.025	0.855354	2.86e-10
AURKB_587	33.9966	-1.4991	0.000143622	56.4863	-0.930931	0.120103	32.3597	-1.81963	2.34e-07
AXL_16141	431.873	1.08581	0.000783302	425.373	0.538525	0.0664728	570.437	1.69949	6.84e-12
B4GALT5_608	26.1917	0.833969	0.0111915	26.4183	0.926962	0.0218745	20.3474	0.334044	0.479762
BAAT_614	240.318	-0.92267	0.00245866	489.218	-0.275978	0.627516	232.833	-1.40724	2.06e-10
BBOX1_19332	33.3103	-1.15798	0.301364	31.7804	-2.64168	0.00149703	23.1243	-2.64278	0.000685223
BCAT1_25914	83.1344	0.955394	0.0160676	89.7233	0.242928	0.573067	97.8266	0.897984	0.00397533
BCL2L1_21647	10182.9	0.740045	0.000661632	9078.38	0.111448	0.793399	15721.9	1.43212	3.66e-06
BIRC5_709	12.2278	-2.06239	0.00162848	17.5763	-1.56832	0.0526053	10.7448	-2.56388	4.23e-06
BMP4_737	21.0197	-1.1206	0.0172028	31.4601	-0.583402	0.276894	25.625	-1.36857	8.97e-09
BUB1_23980	49.1276	-1.34704	0.000187215	87.389	-0.699528	0.231327	48.9116	-1.50909	1.64e-09
C1orf131_862	88.6896	-0.663611	0.00152859	137.992	-0.569124	0.114202	91.4337	-0.843858	7.36e-08
CANX_21472	318.438	0.905926	0.000180289	277.444	0.771348	0.00493246	303.524	0.552784	0.13017
CAVIN3_15553	45.8637	-0.614406	0.0397165	113.383	0.00159473	0.998171	42.0922	-1.37466	1.65e-05
CBR1_1006	452.818	-0.479101	0.0920402	632.638	-0.761626	0.0156966	410.493	-0.903125	0.000168992
CCL20_20881	3399.55	2.39107	0.0047772	2186.85	2.32488	0.0228806	2803.69	1.42403	0.146985
CCL3_1043	16.2036	4.33946	0.0110335	10.7661	3.45233	0.00174895	1.95574	1.81186	0.207214
CCP110_26981	80.834	-0.464878	0.0345386	107.283	-0.833355	0.000210003	80.845	-0.770026	0.00654741
CD55_1141	2560.95	1.30291	1.35e-08	1612.24	0.566824	0.152721	3109.62	1.67023	1.92e-10
CDC45_26987	34.8483	-1.23931	0.0311347	35.0575	-1.59325	0.0598075	27.0923	-1.76725	3.77e-07
CDCA8_1185	23.8313	-1.77779	0.000199784	33.0858	-0.11385	0.90578	23.9578	-2.5231	4.59e-08
CDH6_26200	934.949	-1.47667	0.0175476	2650.09	-0.738051	0.263045	1112.07	-2.44607	9.17e-12
CDK2_1202	39.0358	-1.05164	0.000283752	61.4733	-0.802265	0.0522373	39.0758	-1.16844	3.79e-07
CDK5_1206	98.3028	-0.657742	0.00263197	176.894	-0.3378	0.155716	93.6451	-1.09973	0.000143574
CDT1_21099	33.6106	-0.637369	0.0489564	51.3308	-0.433664	0.354507	32.52	-0.810837	0.000890652
CEBPD_1242	46.9722	-0.759483	0.0208803	88.3002	0.00680342	0.989099	41.5924	-1.75955	3.76e-10
CENPF_1252	20.082	-2.15851	5.06e-05	36.6774	-1.26844	0.0738485	19.1656	-2.83843	2.47e-10
CETN3_28289	72.2901	-0.633667	0.0102148	110.697	-0.528522	0.193896	64.1734	-1.31538	2.23e-06
CFH_27007	36.3191	-0.793948	0.0792655	36.7695	-1.16156	4.26e-05	31.6951	-0.817444	0.00272547
CFL2_15015	56.9017	0.80564	0.0200581	170.844	1.95585	0.00676438	49.4317	0.740007	0.164781
CFLAR_1270	33.2839	-0.872508	0.0139881	53.5399	-0.427711	0.458494	35.664	-0.992319	0.0348278
CHKA_14315	152.253	0.296992	0.325351	287.895	0.70533	0.0329762	189.71	0.737623	0.0146853
CIAO2A_14110	308.605	-0.717544	0.0153955	420.932	-0.973004	0.0588599	337.551	-0.717599	0.0320884
CKS2_19000 ; 92658	426.334	-1.26511	1.46e-13	504.658	-0.598296	0.196881	442.355	-1.48104	3.47e-10
CLDN1_15316	508.96	0.677832	0.00124435	937.36	0.466691	0.0633196	505.519	0.817151	0.000165518
CLDN2_15999	210.402	-1.61583	0.0947373	283.338	-3.16761	1.29e-08	197.845	-3.07459	3.92e-06
CMSS1_22063	124.591	0.830202	6.5e-06	130.379	0.276035	0.440949	122.567	0.897328	0.000768787
COL1A1_1466	15.4955	-0.983878	0.0041485	34.102	-0.276963	0.644732	15.8824	-1.35348	3.65e-07
CREBBP_1553	18.8249	0.438223	0.320033	32.1239	1.5064	0.0133315	30.0559	0.93822	0.0194539
CRELD2_1561	106.945	1.15301	0.00712629	74.4961	0.467182	0.151078	126.137	1.43142	1.84e-07
CTNND1_27079	64.4415	-0.765616	0.0871625	74.3503	-0.896748	0.029406	47.5352	-2.12709	6.37e-12
CTTNBP2_13527	38.7781	-1.92609	5.83e-05	78.8	-0.934738	0.0701589	37.9895	-3.18028	1.37e-15
CXCL14_22017	22.8451	-0.839224	0.520974	26.1318	-4.677	1.31e-07	20.8147	-2.62843	0.0190781
CXCL2_28232	3545.34	1.13375	0.0356754	4892.57	1.04127	0.0286622	2387.48	0.131281	0.86472
CXCR4_28324	86.3441	-1.86074	1.67e-05	152.572	-0.590912	0.381274	84.8326	-2.78156	1.98e-10
DBNDD2_23171	398.313	0.88495	0.000699215	263.444	0.575063	0.164465	485.584	1.07922	0.000782491
DDB2_1798	15.7598	-0.761554	0.0160298	26.3395	0.0244808	0.970843	15.6595	-0.878824	0.0166439
DDX3Y_27101	85.9713	0.684883	0.0146115	69.0729	0.348939	0.178906	121.164	1.41376	3.43e-07
DEFB1_25246	41.7011	-1.29125	0.0269093	86.6703	-0.995267	0.0577705	41.6898	-2.14359	1.93e-07
DNA2_16614	9.70062	-1.16357	0.0174247	16.8811	-1.44194	0.00159107	10.6732	-1.11621	0.00209625
DSG2_1967	268.119	0.760182	0.00179622	246.933	0.417983	0.0583967	315.141	0.900027	8.44e-11
DTL_18569	37.4648	-1.04825	0.0542939	39.0117	-1.78242	0.00406231	26.6037	-1.9129	4.21e-09
DUSP11_1981	142.05	0.733147	2.03e-06	156.546	0.56611	0.00362532	147.698	0.703671	2.51e-05
EED_2035	14.6867	-0.870375	0.0044983	25.249	-0.856243	0.0671885	16.6809	-0.965533	7.31e-05
EEF2K_15933	14.0847	-1.03863	0.00464645	27.9477	-0.382056	0.403534	15.2518	-1.21252	9.25e-05
EFNA1_14597	926.874	-0.892612	0.00802861	1861.12	-0.477021	0.121153	910.268	-1.17965	8.42e-07
EGR1_2068	18.3623	-1.87607	0.000853398	68.6104	1.23002	0.141506	18.0881	-2.65288	4.55e-07
EIF3C_28624	32.5573	0.497082	0.012174	57.6592	0.729104	0.00410332	33.533	0.600306	0.00158322
EIF4EBP1_2107	931.287	1.42068	0.00120505	171.183	2.12537	0.0885852	1366.12	1.87475	1.96e-10
ELAC2_2114	17.253	-0.585009	0.0270392	26.2204	-0.589617	0.0909035	17.9277	-0.763391	0.00309748
ELOC_6998	139.257	0.748802	0.000524548	209.306	0.641379	0.173656	180.933	1.51674	3.38e-19
EMG1_10916	28.3229	1.07458	0.00135123	18.9298	0.658532	0.16004	40.1397	1.64522	2.57e-08
EMX2_20535	34.8855	-1.13938	0.0659264	45.4933	-2.56361	0.000124556	37.0373	-1.5372	0.0113193
EPB41L2_2175	82.7545	0.811433	0.000600283	69.5942	0.373343	0.208194	128.27	1.24071	0.000166274
EPHA4_16068	15.3418	-1.54048	0.0015355	35.5986	-0.807776	0.174379	15.2099	-2.34729	6.28e-13
EPS15_14377	194.105	0.766145	2.08e-05	213.158	0.381191	0.0477249	193.217	0.75531	0.000109042
ERBB2_2205 ; 90383	428.455	-0.792931	0.00263197	973.154	-0.715066	0.0872482	447.693	-0.768721	9.99e-05
ERO1B_15346	93.0726	1.45596	0.00193682	56.4129	0.431626	0.24242	113.63	1.69165	8.9e-12
ETNK1_27184	77.1982	-0.753393	0.00202755	185.065	0.241416	0.659041	78.8465	-0.918481	9.25e-05
EXO1_17006	11.2808	-1.26951	0.00445732	19.2586	-1.24103	0.167405	10.2071	-2.06893	4.84e-08
EZH2_2282	50.1279	-0.898809	0.000129744	72.2913	-0.606892	0.0350345	71.7884	-0.42078	0.134812
F3_21670	8501.84	1.13321	0.00143312	7313.25	0.0224307	0.960982	11301.1	1.73618	2.99e-08
FAIM_2304	85.7149	-0.607982	0.000770487	136.525	-0.428449	0.232033	78.1469	-1.24924	1.83e-10
FAM13A_23411	18.379	-1.60841	2.82e-06	37.7906	-0.70999	0.179401	18.3376	-2.35713	1.02e-12
FASN_11197	427.556	-1.05828	0.0213775	781.251	0.109588	0.8968	503.047	-0.989823	0.00157777
FASTKD5_2353	50.7743	-1.06107	0.000314768	93.2634	-0.796048	0.012974	64.7261	-0.547651	0.228741
FBXO22_15494	15.0189	0.869693	0.00288679	10.5592	0.429327	0.363378	17.4953	1.3255	3.02e-08
FDFT1_2382	262.51	-0.664821	0.0439848	478.17	0.116797	0.871127	215.929	-1.6869	8.58e-08
FDPS_27221 ; 92913	107.905	-0.679044	0.0286015	193.098	0.251257	0.638053	92.9846	-1.54958	1.22e-09
FERMT2_23975	395.727	0.915219	0.00158125	327.907	0.498352	0.255344	644.329	1.80663	1.16e-07
FGF2_2405	1396.53	1.75065	2.13e-05	985.671	0.565987	0.0587283	1939.05	2.30473	9.63e-34
FGFR2_2417	85.6887	-1.28897	0.00250883	89.8621	-0.963863	0.0716505	94.0155	-1.18252	0.000285958
FN1_27231	3528.71	0.692262	0.0394009	8366.92	0.806003	0.0738523	3331.8	0.847997	0.0379864
FNDC4_26595	18.5731	1.38424	0.00676074	8.02703	1.71126	0.0393123	16.2357	1.29059	0.00725087
FOXO4_2484	28.3894	-0.644051	0.00573969	38.3477	0.0554207	0.926079	25.8624	-1.03006	1.48e-07
FUT4_20944 ; 88787	31.8852	-0.729018	0.0382254	75.5828	-0.358219	0.321098	32.4954	-0.8121	0.0157609
GABARAPL1_2552	53.3377	-0.616902	0.00218656	69.2041	-0.405744	0.101513	51.6368	-0.754699	0.000458744
GABPB1_2555	428.384	0.673123	0.00507748	481.657	0.190781	0.551658	578.582	1.23341	6.41e-08
GADD45B_28755	13.0744	0.953008	0.0759049	24.2947	1.5275	0.0209167	18.0986	1.48636	9.71e-07
GCHFR_28586	28.3963	-1.00073	0.0044983	68.8425	-0.432352	0.103926	29.9593	-1.20164	4.54e-06
GCLC_22866	107.318	0.633164	0.00266585	143.841	0.37675	0.223493	131.577	0.933138	9.84e-05
GDF7_15077	12.0572	-1.46129	0.000429559	27.0191	-0.690339	0.334139	14.6128	-1.36502	0.00265656
GFOD1_2634	10.2563	-1.02353	0.0108554	15.5691	-0.493924	0.317355	12.4937	-1.09824	3.19e-05
GINS3_21786	35.693	-0.400812	0.141165	45.1453	-1.08781	8.61e-07	34.5308	-0.717023	0.00625643
GJB1_2650	19.1591	-1.15156	0.02232	20.7745	-1.23606	0.0657592	14.751	-2.18704	9.16e-07
GJB2_2653	48.8053	1.57973	0.0069837	55.962	0.584097	0.355434	44.7968	1.21091	0.0431092
GTF2IP1_28161	55.1701	1.06503	0.0139301	17.1462	1.27989	0.186384	68.4084	0.876088	0.00226611
H2AC15_20840 ; 93271	169.482	-1.26261	8e-05	174.845	-0.380061	0.48753	178.558	-1.8639	2.47e-05
H2BC15_11971 ; 93242	446.626	-1.71077	1.24e-11	463.712	-0.162762	0.846823	514.852	-1.50503	2.96e-06
HAVCR1_23335	158.671	-1.08636	0.0592057	208.333	-1.7499	0.000999266	158.891	-1.36663	0.0012033
HAVCR1_2885	85.5909	-1.05007	0.0624877	117.997	-1.88446	0.000231005	84.8577	-1.42169	0.00279528
HECTD2_12402 ; 89136	146.356	-0.657119	0.0439497	242.226	0.0147991	0.942866	131.7	-1.28672	0.000150323
HERPUD1_2924	377.15	1.19779	0.000448035	530.944	0.568482	0.0477595	440.354	1.72459	3.1e-14
HES1_2925	72.2434	-0.766527	0.0332356	151.277	-0.216539	0.627516	76.9432	-0.734555	0.0152384
HOXD4_13252	72.6819	-0.500573	0.00651238	106.678	-0.632488	0.00413029	73.9808	-0.863515	0.000109427
HS6ST2_26218	308.973	0.624248	0.00776328	273.053	0.156734	0.637542	398.359	1.03497	2.85e-08
HSPA6_21239	26.1728	4.87453	0.00658134	244.656	10.6246	7.28e-05	2.26347	4.1143	3.07e-06
HSPA9_18245	43.0775	0.713937	0.007232	82.9335	0.714733	0.0914409	48.3348	1.14874	0.000853092
HSPB8_15039	309.52	-0.781865	0.00075458	553.523	-0.256403	0.33022	298.355	-1.19206	2.81e-07
HSPG2_3153	50.6434	-1.10904	0.0129863	98.7268	-0.0898002	0.864078	50.1683	-1.57034	4.11e-07
HTRA1_3172	95.4542	-1.30386	0.00113654	191.514	-0.75375	0.0782634	93.8643	-2.00997	3.76e-13
ID2_3198	46.1948	-0.895705	0.0200581	105.991	-0.119085	0.785644	44.1454	-1.28237	3.96e-07
IFI44_11793	62.5522	-0.699071	0.0145524	92.1945	-1.31406	3.49e-07	65.6326	-0.627394	0.0527213
IFI44L_19848	11.1539	-1.08612	0.00337004	16.959	-1.71115	1.39e-05	15.2977	-0.331412	0.611463
IFIT3_3225	107.737	-0.068782	0.872376	92.6594	-0.629192	0.0318649	74.6018	-0.734926	0.00530384
IGF2BP2_3259	45.0514	1.08971	0.00054927	63.7575	1.39795	0.00253642	40.5429	0.540838	0.0632717
IGFBP1_3266	16.3808	1.30279	0.0144123	16.7253	0.658963	0.345795	16.4546	1.45341	0.000163625
IGFBP3_3270	1686.06	1.09759	0.00301077	1951.24	0.438147	0.28836	2097.24	1.62894	1.08e-11
IKBIP_27347	290.423	-0.530709	0.000237943	407.388	-0.794706	2.75e-07	294.784	-0.607771	1.42e-05
IL1B_3325	132.218	2.86031	0.000165487	101.24	2.06623	0.000975522	42.9543	1.44136	0.0817324
IL6_3341	61.0407	1.90006	0.01283	38.9694	2.93758	0.00264292	48.6168	0.240895	0.799694
INHBA_21251	26.8596	3.54586	2.14e-06	43.1097	2.76348	0.00278487	7.83924	1.95403	0.00646029
INPP1_29011	79.9067	0.790459	0.00013777	76.0782	0.488993	0.0499018	85.0749	0.81978	0.000263152
INPP4B_3379	234.206	-0.738826	0.0229353	363.475	-0.570661	0.0845572	236.323	-0.723489	0.000879915
IQGAP1_3404	2325.01	0.70749	3.53e-06	2151.92	0.343287	0.0393123	2432.16	0.731269	6.18e-07
ISG20_11135	231.79	0.95816	6.25e-07	177.894	0.487426	0.0321507	218.789	0.92999	4.19e-05
ITPKC_16864	90.3647	0.565524	0.0382222	143.066	0.767298	0.00486527	112.224	0.951903	1.49e-08
ITPR1_20884	37.1231	-0.840547	0.000412602	58.2352	-0.452666	0.0282353	36.1376	-1.13131	0.000391936
KARS1_21742	21.1496	0.764947	0.000338481	17.9483	0.353158	0.365253	20.3748	0.919468	0.0011007
KAT6A_3486	162.309	0.494527	0.0302952	234.277	0.632163	0.0209021	216.956	1.0732	5.03e-10
KHDRBS3_22399	15.9333	2.16351	2.38e-06	9.97345	1.59179	0.00138578	17.0069	2.11537	1.05e-05
KRT17_3687	299.85	4.83004	3.73e-09	109.907	1.39065	0.129061	400.151	5.93871	2.36e-20
KRT18_19582 ; 92564	810.417	0.656859	0.00474798	292.724	0.445549	0.286539	747.068	0.686115	0.00171994
LAMC2_29024	2197.58	1.34589	0.000570876	1482.6	0.857991	0.0555923	2867.67	1.50413	2.53e-05
LAMC2_3727	2212.85	1.02798	0.00718451	2003.18	0.360914	0.441389	3027.16	1.42524	0.000376322
LAMP3_25004	11.2379	2.81544	3.96e-05	8.46764	2.26753	0.0187236	13.8394	2.88983	3.69e-14
LBR_3754	43.6154	-1.19053	7.89e-06	73.539	-0.967756	0.0577946	43.4203	-1.81218	6.16e-14
LCP1_3761	180.873	3.46021	2.7e-12	79.4986	1.18006	0.0671885	218.714	3.39891	9.47e-14
LDHA_3766	6669.76	-0.745723	0.0603936	7282.76	-0.995799	0.000157087	5220.77	-1.10311	0.00014345
LGALS8_3781	18.4815	-0.790611	0.02096	32.7666	-0.186297	0.640415	16.874	-1.52394	1.18e-09
LIG1_3795	18.1942	-0.801335	0.00891501	19.8733	-0.319493	0.605502	18.1941	-0.865452	0.00243896
LIMS4_22317	36.9326	0.705313	0.014538	48.3098	0.786077	0.10992	40.5526	0.721686	0.00272547
LIX1_21698	121.668	-1.16506	0.0637266	160.619	-1.42811	0.019261	102.036	-1.64153	6.93e-07
LPAR2_3854	43.4361	-0.600965	0.0159249	65.3017	-0.201764	0.588741	45.0658	-0.869432	3.49e-07
LPCAT1_21236	15.0952	-1.02564	0.00179622	29.5149	-0.455133	0.458494	14.8131	-1.58266	6.32e-11
LRRFIP2_14725	21.7904	0.736907	0.0151382	28.0689	0.756643	0.179904	27.4811	1.10165	1.23e-07
LSS_14888	50.8489	-1.4129	0.00195738	111.27	0.0612094	0.946457	47.2585	-2.0768	1.65e-15
MAGI1_26483	28.3799	-0.765009	0.00271216	46.9953	-0.394144	0.177625	30.9146	-1.03616	0.000338475
MAL2_23815	6084.97	0.677261	0.0133695	6433.45	-0.0701526	0.90892	6766.08	0.916088	0.000146941
MALT1_3941	864.897	-1.22847	0.000805353	1673.08	-0.615679	0.230037	809.327	-2.18387	2.07e-15
MANF_20172	216.275	1.34095	8.15e-05	122.592	0.308887	0.295948	238.278	1.57519	5.75e-10
MAP1LC3B_15391	2308.46	0.656369	4.59e-05	3354.52	0.544147	2.12e-05	2424.57	0.875828	5.53e-16
MAP2_26319	363.888	1.12275	0.028171	295.963	0.340147	0.573729	565.331	1.96511	0.000271436
MAPK3_4002	31.8219	0.672846	0.00129113	36.7796	0.733504	0.00431229	29.4671	0.483214	0.0278636
MCIDAS_16452	16.0217	-0.807393	0.0151746	34.8982	-0.487967	0.212677	16.385	-1.01266	0.00130977
MDH1_4087	296.491	-0.58951	0.0243783	327.061	-0.622545	0.124751	295.556	-0.74324	1.2e-06
MDM2_23384	748.123	0.634059	0.0221032	1003.08	0.244954	0.362683	1121.12	1.43059	2.17e-07
MET_25913	1523.53	0.598179	0.00239861	1856.72	0.164035	0.620967	1637.02	0.685729	0.00392902
MND1_13458	34.8042	-0.912703	0.00216539	58.3118	-0.165505	0.826101	30.8447	-1.34357	5.33e-06
MOK_4238	35.92	-0.627001	0.018522	65.5489	-0.292949	0.409819	34.9228	-1.0342	2.21e-05
MRE11_4256	346.908	-0.652258	0.00779355	451.489	-0.787133	0.000400275	407.027	-0.651963	0.0837015
MRPL58_3192	202.481	0.609639	0.00896033	197.426	0.841061	0.00395274	196.013	0.287633	0.206197
MRPS2_4292	53.7879	0.420481	0.0753961	36.3771	0.831724	0.0322866	66.6372	0.674414	0.00117054
MSI2_28267	230.377	-0.820462	2.77e-05	400.751	-0.467251	0.0195691	248.782	-0.79788	8.37e-09
MTFR1_4345	175.822	1.06904	1.64e-05	224.447	0.560537	0.0144726	172.764	1.16205	5.75e-10
MXRA5_12061	19.308	-2.1527	0.0381491	47.546	-1.61441	0.11958	23.5911	-2.19642	0.000642235
NAT1_25741	61.7153	-0.593218	0.02096	79.1464	-0.659297	0.105059	57.1195	-1.15827	1.04e-08
NAT1_27553	38.8288	-0.7174	0.00984949	60.0096	-0.786396	0.0846001	34.4813	-1.57313	3.22e-16
NCF2_12973	1061.53	0.689755	0.0115579	1889.87	0.183783	0.626736	1052.16	0.81274	0.0059813
NEAT1_81333	452.762	0.746227	0.104618	1019.48	0.877785	0.0457197	431.344	0.879679	0.0014004
NEAT1_81334	471.44	0.609747	0.221726	994.192	0.967389	0.0367206	735.79	1.46581	0.034646
NLRC5_25496	38.1281	-0.730787	0.0148243	78.3423	-0.0676153	0.893986	39.7743	-0.944365	0.0334683
NNMT_16600	167.167	-1.21481	4.03e-06	285.208	-0.609995	0.0942098	157.987	-1.85682	9.21e-09
NR2F2_16181	16.7876	-1.21022	0.000634776	33.0982	-0.654178	0.244853	16.354	-2.00214	2.33e-12
NRF1_22045	50.2355	0.388344	0.0772454	74.7805	0.765594	0.019261	72.7148	1.14441	2.68e-06
NRG1_27598	23.1914	0.852813	0.0519586	35.2667	1.5286	0.0434221	27.7	1.36136	0.000166274
NUCB2_4744	25.5204	1.0058	0.0117826	22.7009	0.210525	0.712829	29.7363	1.32205	2.87e-08
NUP107_4770	32.7161	-0.618339	0.0174247	56.5571	-0.338336	0.259659	33.6394	-0.837793	1.78e-05
PDE1A_27659	22.6212	-0.984773	0.326426	30.7642	-2.41141	0.000942177	19.2578	-2.40516	0.00178359
PDK4_28868	16.1707	-0.0347822	0.956652	16.4981	-1.56641	0.00468567	11.2119	-1.52708	0.000459987
PEX3_15508	105.71	-0.592811	0.00357495	164.557	-0.510951	0.0215506	102.998	-1.085	5.89e-06
PFKFB4_13625	27.5514	-2.32237	1.58e-05	56.5963	-0.885155	0.195696	26.8986	-3.69109	1.54e-20
PGAM1_5090	299.409	-0.751164	0.00116371	406.272	-0.42012	0.0407922	271.001	-1.12963	2.5e-05
PIK3R1_15690	50.5642	-1.20198	0.00543185	86.2687	-0.324785	0.513557	48.6271	-1.85509	9.13e-07
PIP4K2B_5156	22.9106	-0.965749	0.00179622	39.0355	-0.688684	0.0928972	26.7415	-0.904675	0.00250569
PKIB_11293	24.9345	0.885327	0.0277813	16.742	0.694139	0.272916	22.914	1.11091	0.0141606
PLAGL1_14406	19.3772	-0.610177	0.0247369	35.4167	0.211266	0.709121	19.1133	-1.07202	0.000179878
POLE2_27697	14.2352	-0.679374	0.0746425	17.004	-1.47991	2.53e-05	11.3557	-1.88271	1.79e-09
POLR2E_5259	9.41598	-1.05057	0.00154194	16.4888	-0.939891	0.0307836	10.3733	-0.757548	0.0330757
PPARA_17989	25.274	0.684051	0.0232478	41.3141	1.38797	0.00720572	25.5407	0.276508	0.249032
PRAF2_28210	116.7	0.708427	6.46e-05	136.495	0.54214	0.0401287	98.0697	0.599299	1.25e-08
PRC1_14588	69.2663	-1.78336	8.41e-07	98.2902	-1.12878	0.109676	64.3505	-2.12847	7.85e-12
PRMT5_28286	561.726	0.771155	1.77e-05	549.637	0.397619	0.0528706	636.784	1.00236	1.12e-20
PRNP_16868	62.478	0.471414	0.0690637	117.872	0.701056	0.00272864	68.939	0.78291	7.23e-06
PROC_5443	84.2188	-1.10859	0.00126057	160.477	-0.396776	0.386273	74.8618	-2.29088	7.77e-17
PRR11_5468	146.025	-1.34764	9.52e-07	316.807	-0.960663	0.0717081	164.678	-1.50011	7.37e-05
PRSS8_18105	439.522	1.07758	0.000371161	408.259	0.481658	0.134582	479.011	1.27584	4.79e-10
PSAT1_10692	23.066	0.564583	0.199072	51.5414	1.58851	7.14e-06	23.6868	0.685859	0.0098278
RAB27A_5667	110.752	-0.300041	0.132036	139.767	-0.641409	0.0404352	103.935	-0.757784	2.9e-06
RBM6_5774	461.84	0.616018	0.0785495	559.779	0.680028	0.00531672	794.275	1.24034	0.000217434
RPL17_5919 ; 93254	328.731	0.809228	3.95e-06	431.969	0.935848	0.000922268	296.616	0.658827	0.128132
RPL24_5926 ; 92590	6936.34	0.627976	0.00155798	1898.55	0.937241	0.103283	6814.77	0.711297	0.0062444
RPS20_27810	924.315	0.621665	0.000306586	988.415	0.718517	0.00300817	798.439	0.470882	0.170254
RPS20_5987	20.431	-1.1337	0.00923551	47.6801	-0.0742331	0.911582	23.5617	-0.864365	0.0044024
RRP12_6035	35.7464	0.534831	0.158316	29.0108	1.01097	0.0341067	60.5587	1.17054	0.00698922
RRP8_6039	17.3474	0.426397	0.145862	20.0388	0.762303	0.0485058	18.1675	0.727773	0.00950337
RRS1_6040	22.987	0.61951	0.0177629	25.8037	0.56203	0.0716505	22.8308	0.694367	0.0357682
S100A14_22505	424.183	1.21648	6.07e-06	225.661	0.449326	0.196255	352.894	1.3009	1.59e-06
S100A16_15424	41.9249	0.664499	0.0232298	73.553	0.369862	0.161206	41.1674	0.799611	0.014045
SATB1_6106	18.8269	-1.07379	0.000319492	29.8406	-0.936791	0.091652	20.5171	-1.48537	5.12e-05
SEC23A_16204	61.2556	0.793832	0.000473651	60.0195	0.439541	0.241627	56.8189	0.787374	0.00477489
SEL1L_11119	411.184	1.26241	0.000129233	243.094	0.539464	0.0304098	554.187	1.68817	2.01e-23
SELENOS_7660	128.029	0.798253	0.0119531	139.585	0.302067	0.156482	153.382	1.13534	5.56e-07
SELENOW_20696	544.043	0.688534	0.000441645	577.705	0.402401	0.0102949	480.705	0.618396	0.00647885
SEMA3C_23082	86.7612	0.93877	0.00928478	183.142	1.15368	0.00187309	67.0805	0.634641	0.0612426
SEMA4B_16787 ; 91297	277.029	-0.876882	2.92e-05	237.196	-0.380114	0.0711238	310.235	-1.06356	8.36e-05
SEMA6D_27835	45.3427	-1.48385	0.00452974	89.4081	-1.05829	0.204572	48.9379	-1.53984	0.00574001
SERPINE1_6253	65.7158	2.10489	0.00052278	136.195	0.93262	0.512176	51.0844	2.46352	0.000754609
SERPINE2_27841	1327.48	1.01928	1.67e-05	965.027	0.227625	0.607269	1993.84	1.6012	3.77e-05
SERPINE2_27842	672.556	0.84802	4.59e-05	703.675	0.432349	0.105059	751.556	1.172	8.75e-09
SLC25A6_14758 ; 93015	1722.59	0.697865	1.55e-06	2535.07	0.475143	0.0129309	1585.27	0.626621	0.00296757
SLC7A11_14100	11.5299	2.92465	5.85e-06	7.44151	2.63326	0.000984885	15.6654	2.7263	5.42e-07
SLK_6551	1108.78	0.609542	0.00627454	927.436	0.0785056	0.863609	1480.78	1.16283	1.1e-07
SLPI_13018	1770.91	0.894617	0.00262383	2778.91	0.282618	0.579342	1681.37	0.997068	0.00157174
SMC1A_6580	13.6549	-0.981497	0.0102826	23.6939	-1.14366	0.010986	15.1996	-0.923543	0.0555497
SMC4_6586	125.073	-1.20357	1.82e-08	180.314	-0.70257	0.113346	143.948	-1.01104	2.53e-05
SNX7_6656	382.845	-0.709979	0.000260626	544.747	-0.661742	0.184345	383.792	-1.18844	1.48e-21
SOCS2_6660	64.0242	-0.654181	0.0396995	117.555	-0.430431	0.22425	67.8787	-0.737989	0.0351623
SP110_17499	71.7364	-0.895826	9.88e-05	154.397	-0.253551	0.648324	73.5425	-1.00772	2.85e-05
SPTAN1_6727	117.428	0.00740784	0.984935	169.533	0.800919	0.0234927	95.4273	-0.718388	0.0111219
SQSTM1_6740	217.419	0.505835	0.0199438	300.377	0.832327	0.00108285	252.107	0.958246	5.96e-05
SRP72_28388	159.644	1.03495	1.58e-05	119.241	0.41745	0.22755	181.597	1.19606	9.22e-10
STX4_28330	195.552	0.610119	0.000113988	207.773	0.726485	0.00580549	180.584	0.368928	0.00961399
SYTL2_21368	61.4253	-0.841273	0.0361323	100.861	-0.512969	0.321098	53.9476	-1.23974	1.12e-05
TFAP2A_7039	1148.16	-0.656584	0.00885226	1574.97	-1.06961	0.00248724	1742.17	-0.24472	0.674587
TK1_7120	30.9253	-1.60619	0.000359217	54.5382	-0.560614	0.440536	27.9575	-2.16783	7.06e-08
TM2D2_7135	10.6926	-1.13038	0.00104932	19.1187	-0.739327	0.0825152	10.1771	-1.98091	1.63e-09
TM9SF3_7143	64.6819	-0.690418	0.0453161	86.3726	-0.99897	0.0213477	78.6516	-0.247884	0.723476
TMC5_14015	12.8714	-0.746577	0.0337077	29.0619	-0.269514	0.639958	12.9196	-1.06951	0.0409419
TMEM185A_11192	142.632	-0.700146	0.000719185	218.583	-0.496691	0.0633196	147.021	-0.885585	1.17e-08
TNFRSF10B_23818	1290.34	0.524256	0.0570857	1812.25	0.607743	0.0305408	1780.93	1.3022	1.19e-20
TNFRSF21_7250	491.866	1.12155	1.42e-06	508.896	0.838453	0.0671885	640.875	1.60488	3.87e-09
TNFSF10_17292	89.2909	-1.32599	0.0170546	143.125	-0.577578	0.308994	75.5255	-2.90223	4.08e-11
TOP2A_7277	57.934	-2.53811	8.24e-05	88.6154	-1.57109	0.0683405	52.8492	-2.97667	1.71e-07
TP53BP2_7289 ; 90267	455.946	0.495559	0.0692055	1590.33	1.04147	0.000229374	515.174	0.918657	4.89e-05
TP53I3_24981	138.775	-0.639047	0.0382254	209.791	-0.329282	0.390488	118.991	-1.26427	6.44e-06
TPBG_18104	319.619	-0.940863	3.6e-05	594.455	-0.554163	0.0261396	337	-1.05359	8.97e-09
TRAK2_7315	54.4139	-0.636842	0.0100077	85.2661	-0.511686	0.251822	58.4968	-0.81985	0.00949224
TRIB1_7336	126.208	-1.02935	0.00798479	231.905	-0.433898	0.300654	135.226	-1.26124	8.41e-11
TRPC6_10988	79.0178	2.30378	8.19e-07	21.6362	1.18804	0.111955	137.621	3.09423	4.05e-18
TSC22D3_7366	104.516	-0.674688	0.00309475	163.272	0.13808	0.777747	103.191	-1.05471	1.6e-05
TST_17424	277.325	-0.664452	0.0126634	445.709	-0.601264	0.116286	266.636	-1.09611	1.97e-05
UGT1A10_28864	102.049	-0.504171	0.327297	136.429	-1.18122	0.0100423	84.232	-1.52323	1.59e-05
UTP14A_7606	55.7721	0.59884	0.00151699	52.603	0.477958	0.101224	73.1122	1.21725	2.93e-13
VAMP2_7615	207.201	0.556705	0.00113654	164.667	0.781164	0.00333551	238.164	0.661482	0.000144131
VAPB_7621	58.1112	-0.957932	0.00453862	94.9071	-1.1149	0.0519145	59.2676	-1.20575	2.15e-05
VAV3_7626	61.027	-2.57614	#N/A	109.751	-1.87843	0.000986421	63.0035	-4.75851	9.36e-17
VDAC2_28051 ; 92962	1693.61	0.713739	9.61e-05	2807.95	0.401325	0.000431873	1658	0.810791	0.00203432
WIPI1_16368	13.737	1.27476	0.0128156	9.96702	1.25627	0.00709436	18.2437	1.25209	0.000192605
WNT5A_24374	139.499	-1.09178	0.000622328	284.914	-0.765667	0.128417	129.461	-1.93658	1.53e-12
XPC_28078	14.3519	-0.881395	0.00193969	27.4167	-0.539549	0.0267214	16.691	-0.606632	0.0321875
ZNF131_7863	91.5347	0.596753	0.0161767	82.735	0.605099	0.0907942	134.924	1.13556	2.77e-05
ZNF395_7894	12.2627	-0.837298	0.0205454	22.8382	0.0679718	0.85029	13.4968	-0.983913	0.000486442
ZWILCH_13665	124.209	-0.438931	0.146459	188.268	-1.283	1.63e-08	120.721	-0.730425	0.00264203
